# Supplementary material for: Epigenetic modifiers promote mitochondrial biogenesis and oxidative metabolism leading to enhanced differentiation of neuroprogenitor cells
Source: Cell Death Dis. 2018 Mar 2;9(3):360. doi: 10.1038/s41419-018-0396-1 (PMC5834638; doi:10.1038/s41419-018-0396-1)
Supplement: Supplementary file 2 — Table S1 [file 41419_2018_396_MOESM2_ESM.xlsx]

## Sheet: DB_promoters
df.gr.seqnames	df.gr.start	df.gr.end	df.gr.width	df.gr.strand	df.gr.Conc	df.gr.Conc_UN	df.gr.Conc_NB	df.gr.Fold	df.gr.p.value	df.gr.FDR	Conc	Conc_UN	Conc_NB	Fold	p.value	FDR	gene.obj.promoters.seqnames	gene.obj.promoters.start	gene.obj.promoters.end	gene.obj.promoters.width	gene.obj.promoters.strand	gene.obj.promoters.score	gene.obj.promoters.name	score	NCBI Accession Number	gene name
chr1	90480400	90485599	5200	*	7.69	8.68	1.54	7.13	3.32e-41	2.04e-40	7.69	8.68	1.54	7.13	3.32e-41	2.04e-40	chr1	90483868	90485868	2001	-	0	.	0	NM_001107503	Cd22
chr17	45278400	45280599	2200	*	4.48	5.45	-0.13	5.58	9.2e-07	1.76e-06	4.48	5.45	-0.13	5.58	9.2e-07	1.76e-06	chr17	45278948	45280948	2001	+	0	.	0	NM_021839	Hist1h2aa
chr17	45278400	45280599	2200	*	4.48	5.45	-0.13	5.58	9.2e-07	1.76e-06	4.48	5.45	-0.13	5.58	9.2e-07	1.76e-06	chr17	45278684	45280684	2001	-	0	.	0	NM_021839	Hist1h2aa
chr3	117808400	117820799	12400	*	8.96	9.93	4.43	5.5	1.76e-13	4.48e-13	8.96	9.93	4.43	5.5	1.76e-13	4.48e-13	chr3	117816221	117818221	2001	-	0	.	0	NM_001261404	Ino80
chr1	101423600	101426199	2600	*	6.69	7.64	2.79	4.85	9.85e-18	2.92e-17	6.69	7.64	2.79	4.85	9.85e-18	2.92e-17	chr1	101423622	101425622	2001	-	0	.	0	NM_001106255	RGD1309036
chr10	47644000	47647399	3400	*	3.74	4.69	-0.13	4.82	0.000446	0.000728	3.74	4.69	-0.13	4.82	0.000446	0.000728	chr10	47645897	47647897	2001	-	0	.	0	NM_001033914	Epn2
chr11	35379600	35382599	3000	*	9.07	10.01	5.4	4.61	1.76e-126	8.77e-125	9.07	10.01	5.4	4.61	1.76e-126	8.77e-125	chr11	35380723	35382723	2001	-	0	.	0	NM_001014124	Dnajc28
chr20	24100800	24103399	2600	*	6.04	6.98	2.39	4.59	4.41e-12	1.07e-11	6.04	6.98	2.39	4.59	4.41e-12	1.07e-11	chr20	24101848	24103848	2001	-	0	.	0	NM_001107625	Rtkn2
chr6	994200	996799	2600	*	7.13	8.06	3.64	4.42	2.83e-28	1.18e-27	7.13	8.06	3.64	4.42	2.83e-28	1.18e-27	chr6	994426	996426	2001	-	0	.	0	NM_053600	Fez2
chr10	34059000	34062599	3600	*	3.35	4.28	-0.13	4.41	0.00168	0.00264	3.35	4.28	-0.13	4.41	0.00168	0.00264	chr10	34058638	34060638	2001	+	0	.	0	NM_172019	Ifi47
chr19	917200	920599	3400	*	7.84	8.76	4.47	4.29	1.39e-47	1.02e-46	7.84	8.76	4.47	4.29	1.39e-47	1.02e-46	chr19	917114	919114	2001	+	0	.	0	NM_001106166	Tk2
chr2	44197000	44202399	5400	*	9.87	10.8	6.66	4.14	4.61e-219	1.2e-216	9.87	10.8	6.66	4.14	4.61e-219	1.2e-216	chr2	44198666	44200666	2001	+	0	.	0	NM_001025729	Zbed3
chr10	16422600	16446199	23600	*	11.21	12.11	8.22	3.89	0	0	11.21	12.11	8.22	3.89	0	0	chr10	16431188	16433188	2001	+	0	.	0	NM_022230	Stc2
chr2	106639000	106641199	2200	*	6.01	6.91	3.09	3.83	7.74e-07	1.49e-06	6.01	6.91	3.09	3.83	7.74e-07	1.49e-06	chr2	106639541	106641541	2001	+	0	.	0	NM_001024299	Zfp458
chr2	106639000	106641199	2200	*	6.01	6.91	3.09	3.83	7.74e-07	1.49e-06	6.01	6.91	3.09	3.83	7.74e-07	1.49e-06	chr2	106639559	106641559	2001	+	0	.	0	NM_001024299	Zfp458
chr4	183383000	183386599	3600	*	9.58	10.48	6.72	3.76	1.73e-165	1.82e-163	9.58	10.48	6.72	3.76	1.73e-165	1.82e-163	chr4	183382768	183384768	2001	+	0	.	0	NM_001106606	Nfu1
chr12	24803000	24809799	6800	*	9.4	10.3	6.59	3.71	3.02e-107	1.01e-105	9.4	10.3	6.59	3.71	3.02e-107	1.01e-105	chr12	24807482	24809482	2001	-	0	.	0	NR_102359	LOC100910802
chr3	118016600	118018399	1800	*	8.24	9.13	5.43	3.71	4.1e-57	3.9e-56	8.24	9.13	5.43	3.71	4.1e-57	3.9e-56	chr3	118016688	118018688	2001	-	0	.	0	NM_001106500	Ndufaf1
chr10	15593000	15598599	5600	*	9.22	10.11	6.41	3.69	1.45e-107	4.9e-106	9.22	10.11	6.41	3.69	1.45e-107	4.9e-106	chr10	15591369	15593369	2001	+	0	.	0	NM_017021	Il9r
chr11	90332800	90338799	6000	*	6.63	7.52	3.88	3.64	9.51e-16	2.62e-15	6.63	7.52	3.88	3.64	9.51e-16	2.62e-15	chr11	90331396	90333396	2001	-	0	.	0	NM_001011900	Tssk1b
chr3	97854000	97856799	2800	*	6.93	7.82	4.22	3.6	3.26e-13	8.21e-13	6.93	7.82	4.22	3.6	3.26e-13	8.21e-13	chr3	97854462	97856462	2001	-	0	.	0	NM_001106491	RGD1309730
chr1	210519200	210524599	5400	*	9.19	10.07	6.52	3.55	1.43e-74	2.13e-73	9.19	10.07	6.52	3.55	1.43e-74	2.13e-73	chr1	210519995	210521995	2001	+	0	.	0	NM_001106302	Hmx3
chr18	29662600	29664599	2000	*	7.35	8.23	4.68	3.55	2.31e-20	7.5e-20	7.35	8.23	4.68	3.55	2.31e-20	7.5e-20	chr18	29662494	29664494	2001	+	0	.	0	NM_053941	Pcdha3
chr15	89902000	89910399	8400	*	9.26	10.13	6.69	3.44	2.27e-15	6.17e-15	9.26	10.13	6.69	3.44	2.27e-15	6.17e-15	chr15	89907870	89909870	2001	-	0	.	0	NM_001109105	Commd6
chr7	30493000	30495799	2800	*	8.33	9.21	5.78	3.42	2.31e-52	1.93e-51	8.33	9.21	5.78	3.42	2.31e-52	1.93e-51	chr7	30493826	30495826	2001	-	0	.	0	NM_001108081	Actr6
chr18	26903600	26905599	2000	*	7.46	8.33	4.95	3.38	1.46e-29	6.33e-29	7.46	8.33	4.95	3.38	1.46e-29	6.33e-29	chr18	26903426	26905426	2001	+	0	.	0	NM_001106156	Pkd2l2
chr6	141966600	141974799	8200	*	9.81	10.68	7.31	3.37	1.01e-155	9.34e-154	9.81	10.68	7.31	3.37	1.01e-155	9.34e-154	chr6	141971286	141973286	2001	-	0	.	0	NM_001013170	Wars
chr1	23065800	23068599	2800	*	8.3	9.17	5.81	3.36	9.05e-59	8.95e-58	8.3	9.17	5.81	3.36	9.05e-59	8.95e-58	chr1	23066373	23068373	2001	-	0	.	0	NM_001277054	Med23
chr1	211852000	211860199	8200	*	10.41	11.27	7.97	3.3	2.05e-243	8.41e-241	10.41	11.27	7.97	3.3	2.05e-243	8.41e-241	chr1	211853577	211855577	2001	+	0	.	0	NM_001106307	Fam175b
chr9	85292800	85296199	3400	*	8.46	9.32	6.03	3.3	1.67e-62	1.84e-61	8.46	9.32	6.03	3.3	1.67e-62	1.84e-61	chr9	85293050	85295050	2001	+	0	.	0	NM_001031650	Mrpl44
chr1	83096800	83099799	3000	*	9.45	10.31	7.02	3.29	7.78e-121	3.49e-119	9.45	10.31	7.02	3.29	7.78e-121	3.49e-119	chr1	83098061	83100061	2001	-	0	.	0	NM_031774	Rabac1
chr6	141088600	141100399	11800	*	9.18	10.04	6.77	3.27	3.54e-60	3.64e-59	9.18	10.04	6.77	3.27	3.54e-60	3.64e-59	chr6	141095652	141097652	2001	-	0	.	0	NM_001277287	Bcl11b
chr1	160471600	160476199	4600	*	9.24	10.1	6.88	3.22	1.6e-100	4.57e-99	9.24	10.1	6.88	3.22	1.6e-100	4.57e-99	chr1	160473856	160475856	2001	-	0	.	0	NM_001013897	Hikeshi
chr7	26505800	26508799	3000	*	7.69	8.55	5.34	3.21	1.63e-19	5.13e-19	7.69	8.55	5.34	3.21	1.63e-19	5.13e-19	chr7	26505320	26507320	2001	+	0	.	0	NM_001191778	Aldh1l2
chr10	88971600	88975999	4400	*	8.86	9.71	6.51	3.2	3.14e-73	4.51e-72	8.86	9.71	6.51	3.2	3.14e-73	4.51e-72	chr10	88972179	88974179	2001	+	0	.	0	NM_001173451	Vps25
chr17	13189800	13194399	4600	*	10.12	10.97	7.78	3.18	2.19e-188	3.34e-186	10.12	10.97	7.78	3.18	2.19e-188	3.34e-186	chr17	13192253	13194253	2001	-	0	.	0	NM_012511	Atp7b
chr16	74492200	74496799	4600	*	8.29	9.14	5.95	3.18	1.14e-51	9.32e-51	8.29	9.14	5.95	3.18	1.14e-51	9.32e-51	chr16	74494178	74496178	2001	+	0	.	0	NM_012511	Atp7b
chr16	74492200	74496799	4600	*	8.29	9.14	5.95	3.18	1.14e-51	9.32e-51	8.29	9.14	5.95	3.18	1.14e-51	9.32e-51	chr16	74493494	74495494	2001	-	0	.	0	NM_001012213	Sfxn1
chr9	105293200	105295399	2200	*	6.22	7.06	3.89	3.17	8.54e-10	1.89e-09	6.22	7.06	3.89	3.17	8.54e-10	1.89e-09	chr9	105293901	105295901	2001	-	0	.	0	NM_001109010	Nudt12
chr10	36093200	36095599	2400	*	7.73	8.58	5.42	3.16	1.19e-32	5.68e-32	7.73	8.58	5.42	3.16	1.19e-32	5.68e-32	chr10	36092357	36094357	2001	-	0	.	0	NM_023988	Zfp354c
chr15	31629000	31632399	3400	*	8.66	9.5	6.35	3.15	1.44e-59	1.45e-58	8.66	9.5	6.35	3.15	1.44e-59	1.45e-58	chr15	31630251	31632251	2001	-	0	.	0	NM_022591	Tep1
chr17	14359600	14365599	6000	*	9.16	10	6.89	3.11	2.24e-95	5.71e-94	9.16	10	6.89	3.11	2.24e-95	5.71e-94	chr17	14358251	14360251	2001	+	0	.	0	NM_053727	Nfil3
chr12	43443200	43444999	1800	*	6.41	7.25	4.15	3.1	3.32e-10	7.47e-10	6.41	7.25	4.15	3.1	3.32e-10	7.47e-10	chr12	43443143	43445143	2001	-	0	.	0	NM_001017488	Slc8b1
chr13	52898400	52913399	15000	*	8.51	9.35	6.26	3.09	1.93e-51	1.58e-50	8.51	9.35	6.26	3.09	1.93e-51	1.58e-50	chr13	52911481	52913481	2001	-	0	.	0	NM_178102	Mapkapk2
chr3	124460600	124465599	5000	*	11.05	11.89	8.83	3.06	0	0	11.05	11.89	8.83	3.06	0	0	chr3	124461725	124463725	2001	+	0	.	0	NM_001191065	Shc4
chr3	62559600	62563799	4200	*	9.16	9.99	6.95	3.04	2.38e-14	6.26e-14	9.16	9.99	6.95	3.04	2.38e-14	6.26e-14	chr3	62562261	62564261	2001	-	0	.	0	NM_001191738	Fastkd1
chr17	70287600	70291199	3600	*	9.77	10.6	7.59	3.02	4.69e-104	1.47e-102	9.77	10.6	7.59	3.02	4.69e-104	1.47e-102	chr17	70289384	70291384	2001	-	0	.	0	NM_206847	Pfkp
chr17	45798400	45802199	3800	*	8.67	9.5	6.48	3.02	1.72e-07	3.42e-07	8.67	9.5	6.48	3.02	1.72e-07	3.42e-07	chr17	45799801	45801801	2001	+	0	.	0	NM_001025674	Abt1
chr12	14681600	14684199	2600	*	9.14	9.97	6.96	3.01	1.15e-47	8.47e-47	9.14	9.97	6.96	3.01	1.15e-47	8.47e-47	chr12	14681885	14683885	2001	+	0	.	0	NM_001014126	Ccz1b
chr5	63675200	63678399	3200	*	7.88	8.71	5.71	3	2.45e-36	1.3e-35	7.88	8.71	5.71	3	2.45e-36	1.3e-35	chr5	63673417	63675417	2001	-	0	.	0	NM_001107955	Hint2
chr5	63675200	63678399	3200	*	7.88	8.71	5.71	3	2.45e-36	1.3e-35	7.88	8.71	5.71	3	2.45e-36	1.3e-35	chr5	63676391	63678391	2001	-	0	.	0	NM_001107955	Hint2
chr7	71013800	71017799	4000	*	7.16	7.99	5.01	2.98	3.98e-14	1.04e-13	7.16	7.99	5.01	2.98	3.98e-14	1.04e-13	chr7	71013869	71015869	2001	-	0	.	0	NM_021680	Nxph4
chr13	100031800	100038199	6400	*	10.65	11.47	8.51	2.97	2.66e-264	1.47e-261	10.65	11.47	8.51	2.97	2.66e-264	1.47e-261	chr13	100035033	100037033	2001	+	0	.	0	NM_001013914	Slc44a3
chr13	39740600	39743799	3200	*	8.54	9.37	6.4	2.97	1.3e-56	1.22e-55	8.54	9.37	6.4	2.97	1.3e-56	1.22e-55	chr13	39740255	39742255	2001	+	0	.	0	NM_022678	Zfp238
chr7	40351600	40355199	3600	*	6.21	7.04	4.07	2.97	1.02e-09	2.24e-09	6.21	7.04	4.07	2.97	1.02e-09	2.24e-09	chr7	40353037	40355037	2001	-	0	.	0	NM_001107170	Tfcp2l1
chr6	28773000	28777999	5000	*	8.29	9.12	6.14	2.97	4.46e-08	9.12e-08	8.29	9.12	6.14	2.97	4.46e-08	9.12e-08	chr6	28776893	28778893	2001	+	0	.	0	NM_001014083	RGD1307947
chr2	243151600	243152999	1400	*	5.38	6.2	3.24	2.97	1.53e-05	2.73e-05	5.38	6.2	3.24	2.97	1.53e-05	2.73e-05	chr2	243150810	243152810	2001	-	0	.	0	NM_001191909	Alkbh8
chr5	69277200	69282199	5000	*	8.43	9.25	6.31	2.95	1.07e-42	6.85e-42	8.43	9.25	6.31	2.95	1.07e-42	6.85e-42	chr5	69279867	69281867	2001	+	0	.	0	NM_001107930	Zfp189
chr5	69277200	69282199	5000	*	8.43	9.25	6.31	2.95	1.07e-42	6.85e-42	8.43	9.25	6.31	2.95	1.07e-42	6.85e-42	chr5	69279730	69281730	2001	-	0	.	0	NM_001107930	Zfp189
chr8	94428000	94430799	2800	*	8.13	8.95	6	2.95	3.98e-40	2.37e-39	8.13	8.95	6	2.95	3.98e-40	2.37e-39	chr8	94426870	94428870	2001	-	0	.	0	NM_001277060	Cep162
chr18	29342200	29344999	2800	*	8.67	9.49	6.55	2.94	1.19e-63	1.35e-62	8.67	9.49	6.55	2.94	1.19e-63	1.35e-62	chr18	29342456	29344456	2001	+	0	.	0	NM_001135582	Zmat2
chr12	25722400	25726399	4000	*	7.93	8.76	5.81	2.94	3.12e-23	1.11e-22	7.93	8.76	5.81	2.94	3.12e-23	1.11e-22	chr12	25725212	25727212	2001	-	0	.	0	NM_001107157	Dtx2
chr13	57909400	57911399	2000	*	7.39	8.21	5.27	2.94	1.32e-17	3.9e-17	7.39	8.21	5.27	2.94	1.32e-17	3.9e-17	chr13	57909162	57911162	2001	+	0	.	0	NM_001277263	Tmem9
chr13	57909400	57911399	2000	*	7.39	8.21	5.27	2.94	1.32e-17	3.9e-17	7.39	8.21	5.27	2.94	1.32e-17	3.9e-17	chr13	57909269	57911269	2001	+	0	.	0	NM_001277263	Tmem9
chr20	28920400	28924599	4200	*	6.44	7.26	4.33	2.93	4.37e-05	7.61e-05	6.44	7.26	4.33	2.93	4.37e-05	7.61e-05	chr20	28922948	28924948	2001	-	0	.	0	NM_001170482	Atoh7
chr1	152389000	152391599	2600	*	4.38	5.2	2.27	2.93	0.00479	0.00722	4.38	5.2	2.27	2.93	0.00479	0.00722	chr1	152389960	152391960	2001	+	0	.	0	NM_022673	Mecp2
chr9	92845000	92859799	14800	*	7.9	8.72	5.81	2.92	1.65e-32	7.79e-32	7.9	8.72	5.81	2.92	1.65e-32	7.79e-32	chr9	92853806	92855806	2001	-	0	.	0	NM_017250	Htr2b
chr7	11167000	11175799	8800	*	9.29	10.11	7.2	2.91	4.38e-102	1.29e-100	9.29	10.11	7.2	2.91	4.38e-102	1.29e-100	chr7	11169879	11171879	2001	-	0	.	0	NM_001039013	Tle2
chrX	124977600	124981599	4000	*	9.25	10.07	7.16	2.91	5.27e-78	8.58e-77	9.25	10.07	7.16	2.91	5.27e-78	8.58e-77	chrX	124978247	124980247	2001	+	0	.	0	NM_001044237	Mcts1
chr4	66082200	66089799	7600	*	11.29	12.11	9.21	2.9	0	0	11.29	12.11	9.21	2.9	0	0	chr4	66087283	66089283	2001	+	0	.	0	NM_001037795	Fmc1
chr2	160367000	160371999	5000	*	8.7	9.51	6.62	2.89	2.59e-52	2.16e-51	8.7	9.51	6.62	2.89	2.59e-52	2.16e-51	chr2	160369670	160371670	2001	-	0	.	0	NM_001107675	Maml3
chr10	63670600	63678599	8000	*	9.59	10.41	7.53	2.88	2.36e-109	8.27e-108	9.59	10.41	7.53	2.88	2.36e-109	8.27e-108	chr10	63671732	63673732	2001	+	0	.	0	NM_001105813	Vps53
chr2	48757800	48761599	3800	*	8.22	9.04	6.16	2.88	2.7e-27	1.09e-26	8.22	9.04	6.16	2.88	2.7e-27	1.09e-26	chr2	48759245	48761245	2001	-	0	.	0	NM_001107648	Ptcd2
chr2	48757800	48761599	3800	*	8.22	9.04	6.16	2.88	2.7e-27	1.09e-26	8.22	9.04	6.16	2.88	2.7e-27	1.09e-26	chr2	48759335	48761335	2001	+	0	.	0	NM_001107648	Ptcd2
chr14	16890000	16901199	11200	*	10.2	11.01	8.14	2.87	3.33e-178	4.3e-176	10.2	11.01	8.14	2.87	3.33e-178	4.3e-176	chr14	16892279	16894279	2001	-	0	.	0	NM_001309489	Muc19
chr7	135457200	135462799	5600	*	9.3	10.11	7.24	2.87	2.82e-66	3.41e-65	9.3	10.11	7.24	2.87	2.82e-66	3.41e-65	chr7	135460295	135462295	2001	+	0	.	0	NM_001013988	Stbd1
chr7	63942200	63952999	10800	*	11.08	11.9	9.05	2.85	0	0	11.08	11.9	9.05	2.85	0	0	chr7	63950227	63952227	2001	-	0	.	0	NM_001108102	Xpot
chr14	38002000	38006799	4800	*	8.26	9.08	6.22	2.85	4.2e-42	2.66e-41	8.26	9.08	6.22	2.85	4.2e-42	2.66e-41	chr14	38002479	38004479	2001	+	0	.	0	NM_001170438	Nfxl1
chr9	111584400	111592399	8000	*	10.57	11.39	8.53	2.85	5.01e-29	2.14e-28	10.57	11.39	8.53	2.85	5.01e-29	2.14e-28	chr9	111589056	111591056	2001	-	0	.	0	NM_138896	Pja2
chr3	126163600	126169399	5800	*	8.84	9.66	6.81	2.84	8.17e-70	1.08e-68	8.84	9.66	6.81	2.84	8.17e-70	1.08e-68	chr3	126164541	126166541	2001	+	0	.	0	NM_001037766	Snrnp200
chr15	16914400	16916999	2600	*	9.36	10.17	7.34	2.83	9.11e-90	1.98e-88	9.36	10.17	7.34	2.83	9.11e-90	1.98e-88	chr15	16915321	16917321	2001	-	0	.	0	NM_001106026	RGD1306063
chr1	75840200	75843399	3200	*	6.7	7.51	4.69	2.83	1.14e-10	2.62e-10	6.7	7.51	4.69	2.83	1.14e-10	2.62e-10	chr1	75841777	75843777	2001	-	0	.	0	NM_001107476	Tmem150b
chr16	68762600	68765399	2800	*	8.67	9.48	6.66	2.82	7.07e-60	7.18e-59	8.67	9.48	6.66	2.82	7.07e-60	7.18e-59	chr16	68762910	68764910	2001	+	0	.	0	NM_001024773	Brf2
chr13	41043600	41048199	4600	*	8.85	9.66	6.84	2.82	3.35e-41	2.07e-40	8.85	9.66	6.84	2.82	3.35e-41	2.07e-40	chr13	41044862	41046862	2001	-	0	.	0	NM_001037776	Tmem177
chr8	47724200	47726599	2400	*	6.6	7.41	4.58	2.82	4.31e-11	1.01e-10	6.6	7.41	4.58	2.82	4.31e-11	1.01e-10	chr8	47723685	47725685	2001	-	0	.	0	NM_001005546	Ttc36
chr2	138788000	138793599	5600	*	10.72	11.53	8.72	2.81	3.45e-212	7.85e-210	10.72	11.53	8.72	2.81	3.45e-212	7.85e-210	chr2	138789788	138791788	2001	-	0	.	0	NM_001037183	Mrpl47
chr2	138788000	138793599	5600	*	10.72	11.53	8.72	2.81	3.45e-212	7.85e-210	10.72	11.53	8.72	2.81	3.45e-212	7.85e-210	chr2	138790053	138792053	2001	+	0	.	0	NM_001037183	Mrpl47
chr1	83674000	83676399	2400	*	8.39	9.2	6.39	2.81	1.83e-44	1.23e-43	8.39	9.2	6.39	2.81	1.83e-44	1.23e-43	chr1	83673727	83675727	2001	+	0	.	0	NM_001009705	Atp5sl
chr10	104100000	104103999	4000	*	8.15	8.96	6.14	2.81	1.05e-32	4.99e-32	8.15	8.96	6.14	2.81	1.05e-32	4.99e-32	chr10	104100680	104102680	2001	+	0	.	0	NM_001007674	Slc25a19
chr1	58483000	58486999	4000	*	8.04	8.85	6.05	2.8	1.75e-20	5.71e-20	8.04	8.85	6.05	2.8	1.75e-20	5.71e-20	chr1	58483066	58485066	2001	-	0	.	0	NM_001108903	Prdm9
chr6	124860800	124869199	8400	*	9.3	10.1	7.31	2.79	4.36e-91	9.93e-90	9.3	10.1	7.31	2.79	4.36e-91	9.93e-90	chr6	124867279	124869279	2001	-	0	.	0	NM_177933	Sel1l
chr7	122870400	122874399	4000	*	9.12	9.93	7.13	2.79	2.69e-73	3.87e-72	9.12	9.93	7.13	2.79	2.69e-73	3.87e-72	chr7	122870437	122872437	2001	+	0	.	0	NM_001033695	L3mbtl2
chr16	68592000	68594599	2600	*	8.35	9.16	6.36	2.79	2.48e-39	1.44e-38	8.35	9.16	6.36	2.79	2.48e-39	1.44e-38	chr16	68592651	68594651	2001	-	0	.	0	NM_053857	Eif4ebp1
chr3	157916200	157920999	4800	*	8.02	8.82	6.03	2.79	7.52e-36	3.95e-35	8.02	8.82	6.03	2.79	7.52e-36	3.95e-35	chr3	157917209	157919209	2001	+	0	.	0	NM_001106533	Ergic3
chrX	69436200	69438999	2800	*	8.1	8.9	6.11	2.79	6.28e-27	2.52e-26	8.1	8.9	6.11	2.79	6.28e-27	2.52e-26	chrX	69436472	69438472	2001	-	0	.	0	NM_001107848	Ophn1
chr3	145137600	145138999	1400	*	6.32	7.12	4.33	2.79	1.93e-09	4.2e-09	6.32	7.12	4.33	2.79	1.93e-09	4.2e-09	chr3	145137246	145139246	2001	-	0	.	0	NM_019219	Rbbp9
chr13	83847400	83852799	5400	*	7.85	8.66	5.88	2.78	2.46e-21	8.29e-21	7.85	8.66	5.88	2.78	2.46e-21	8.29e-21	chr13	83850817	83852817	2001	-	0	.	0	NM_001107192	Klhl20
chr1	66566600	66569199	2600	*	10.25	11.05	8.28	2.77	7.33e-151	5.96e-149	10.25	11.05	8.28	2.77	7.33e-151	5.96e-149	chr1	66567140	66569140	2001	-	0	.	0	NM_001024775	Zfp110
chr1	9352000	9355799	3800	*	9.01	9.81	7.05	2.77	1.28e-73	1.86e-72	9.01	9.81	7.05	2.77	1.28e-73	1.86e-72	chr1	9353376	9355376	2001	-	0	.	0	NM_001115028	Adat2
chr1	9352000	9355799	3800	*	9.01	9.81	7.05	2.77	1.28e-73	1.86e-72	9.01	9.81	7.05	2.77	1.28e-73	1.86e-72	chr1	9353584	9355584	2001	+	0	.	0	NM_001115028	Adat2
chr9	93332000	93335999	4000	*	8.45	9.25	6.49	2.77	4.36e-42	2.76e-41	8.45	9.25	6.49	2.77	4.36e-42	2.76e-41	chr9	93333964	93335964	2001	-	0	.	0	NM_001108806	Pde6d
chr9	93332000	93335999	4000	*	8.45	9.25	6.49	2.77	4.36e-42	2.76e-41	8.45	9.25	6.49	2.77	4.36e-42	2.76e-41	chr9	93334412	93336412	2001	+	0	.	0	NM_001108806	Pde6d
chr7	139445400	139448199	2800	*	8.2	9	6.23	2.77	9.18e-36	4.81e-35	8.2	9	6.23	2.77	9.18e-36	4.81e-35	chr7	139444473	139446473	2001	-	0	.	0	NM_021690	Rapgef3
chrX	6329400	6331799	2400	*	7.67	8.48	5.7	2.77	3.01e-25	1.14e-24	7.67	8.48	5.7	2.77	3.01e-25	1.14e-24	chrX	6328907	6330907	2001	+	0	.	0	NM_001025027	Fundc1
chr3	145026200	145031799	5600	*	9.19	9.99	7.23	2.76	3.18e-71	4.31e-70	9.19	9.99	7.23	2.76	3.18e-71	4.31e-70	chr3	145026551	145028551	2001	+	0	.	0	NM_001024313	Zfp133
chr18	60900000	60902599	2600	*	8.64	9.44	6.68	2.76	1.67e-59	1.68e-58	8.64	9.44	6.68	2.76	1.67e-59	1.68e-58	chr18	60900877	60902877	2001	-	0	.	0	NM_053886	Lman1
chr1	80244000	80245999	2000	*	8.32	9.13	6.36	2.76	7.47e-38	4.15e-37	8.32	9.13	6.36	2.76	7.47e-38	4.15e-37	chr1	80244130	80246130	2001	-	0	.	0	NM_022528	Hif3a
chr8	62104600	62111599	7000	*	8.24	9.04	6.29	2.76	1.19e-34	5.98e-34	8.24	9.04	6.29	2.76	1.19e-34	5.98e-34	chr8	62108361	62110361	2001	-	0	.	0	NM_001004081	Mpi
chr7	129980600	129985599	5000	*	10.22	11.02	8.27	2.75	5.56e-85	1.08e-83	10.22	11.02	8.27	2.75	5.56e-85	1.08e-83	chr7	129981195	129983195	2001	+	0	.	0	NM_201426	Adm2
chr15	44885600	44887999	2400	*	9.04	9.84	7.09	2.75	1.07e-73	1.56e-72	9.04	9.84	7.09	2.75	1.07e-73	1.56e-72	chr15	44885442	44887442	2001	+	0	.	0	NM_001191891	C1qtnf9
chr18	442400	444999	2600	*	8.91	9.71	6.96	2.75	7.16e-55	6.41e-54	8.91	9.71	6.96	2.75	7.16e-55	6.41e-54	chr18	443491	445491	2001	-	0	.	0	NM_183331	F8
chr1	91659400	91662599	3200	*	8.93	9.73	6.99	2.74	9.38e-57	8.83e-56	8.93	9.73	6.99	2.74	9.38e-57	8.83e-56	chr1	91658091	91660091	2001	-	0	.	0	NM_001109141	Kctd15
chr16	48634800	48638199	3400	*	7.92	8.72	5.98	2.74	7.67e-32	3.56e-31	7.92	8.72	5.98	2.74	7.67e-32	3.56e-31	chr16	48635501	48637501	2001	-	0	.	0	NM_001025673	Cenpu
chr1	152093400	152099799	6400	*	9.34	10.13	7.4	2.73	8.27e-95	2.08e-93	9.34	10.13	7.4	2.73	8.27e-95	2.08e-93	chr1	152094510	152096510	2001	+	0	.	0	NM_001106345	Lage3
chr2	183950000	183952399	2400	*	7.15	7.95	5.22	2.73	2.03e-08	4.22e-08	7.15	7.95	5.22	2.73	2.03e-08	4.22e-08	chr2	183949901	183951901	2001	+	0	.	0	NM_053625	Gfm1
chr16	62146200	62152799	6600	*	9.76	10.55	7.84	2.72	7.45e-136	4.54e-134	9.76	10.55	7.84	2.72	7.45e-136	4.54e-134	chr16	62147455	62149455	2001	-	0	.	0	NM_001191554	Purg
chr6	112510400	112513399	3000	*	7.56	8.36	5.64	2.72	1.78e-14	4.7e-14	7.56	8.36	5.64	2.72	1.78e-14	4.7e-14	chr6	112511062	112513062	2001	+	0	.	0	NM_001127566	Plekhd1
chr1	153312600	153322599	10000	*	10.49	11.28	8.57	2.71	1.04e-197	1.87e-195	10.49	11.28	8.57	2.71	1.04e-197	1.87e-195	chr1	153315590	153317590	2001	+	0	.	0	NM_016988	Acp2
chr3	86728000	86733999	6000	*	10.01	10.81	8.1	2.71	7.17e-115	2.86e-113	10.01	10.81	8.1	2.71	7.17e-115	2.86e-113	chr3	86729192	86731192	2001	+	0	.	0	NM_001108174	Snx14
chr8	95580000	95585799	5800	*	9.51	10.3	7.59	2.71	5.35e-110	1.89e-108	9.51	10.3	7.59	2.71	5.35e-110	1.89e-108	chr8	95582948	95584948	2001	-	0	.	0	NM_001008358	Tmem106c
chr7	139635000	139639399	4400	*	8.78	9.57	6.86	2.71	9.82e-62	1.06e-60	8.78	9.57	6.86	2.71	9.82e-62	1.06e-60	chr7	139635745	139637745	2001	+	0	.	0	NM_001109323	F8a1
chr2	184094200	184096599	2400	*	7.59	8.39	5.68	2.71	6.86e-24	2.5e-23	7.59	8.39	5.68	2.71	6.86e-24	2.5e-23	chr2	184094513	184096513	2001	+	0	.	0	NM_001191847	Mfsd1
chr2	226757000	226770399	13400	*	11.43	12.23	9.52	2.7	0	0	11.43	12.23	9.52	2.7	0	0	chr2	226766300	226768300	2001	-	0	.	0	NM_001109625	Capza1
chr2	226757000	226770399	13400	*	11.43	12.23	9.52	2.7	0	0	11.43	12.23	9.52	2.7	0	0	chr2	226766138	226768138	2001	+	0	.	0	NM_001109625	Capza1
chr12	25512200	25517799	5600	*	9.51	10.31	7.6	2.7	1.38e-111	5.07e-110	9.51	10.31	7.6	2.7	1.38e-111	5.07e-110	chr12	25514336	25516336	2001	+	0	.	0	NM_001098793	Prkrip1
chr1	202140000	202145799	5800	*	8.71	9.5	6.8	2.7	2.29e-50	1.82e-49	8.71	9.5	6.8	2.7	2.29e-50	1.82e-49	chr1	202144168	202146168	2001	-	0	.	0	NM_130738	Snurf
chr1	202140000	202145799	5800	*	8.71	9.5	6.8	2.7	2.29e-50	1.82e-49	8.71	9.5	6.8	2.7	2.29e-50	1.82e-49	chr1	202144402	202146402	2001	-	0	.	0	NM_130738	Snurf
chr3	157621600	157624799	3200	*	8.36	9.16	6.45	2.7	3.47e-41	2.13e-40	8.36	9.16	6.45	2.7	3.47e-41	2.13e-40	chr3	157622398	157624398	2001	-	0	.	0	NM_001004230	Edem2
chr16	31805000	31814799	9800	*	9.77	10.56	7.87	2.69	8.22e-116	3.36e-114	9.77	10.56	7.87	2.69	8.22e-116	3.36e-114	chr16	31809263	31811263	2001	-	0	.	0	NM_182672	Cbr4
chr18	15621200	15625599	4400	*	9.58	10.37	7.68	2.69	4.74e-112	1.76e-110	9.58	10.37	7.68	2.69	4.74e-112	1.76e-110	chr18	15622489	15624489	2001	+	0	.	0	NM_001271475	Zfp397
chr7	71116600	71120599	4000	*	9.99	10.78	8.09	2.69	6.83e-111	2.49e-109	9.99	10.78	8.09	2.69	6.83e-111	2.49e-109	chr7	71117724	71119724	2001	+	0	.	0	NM_001044250	Stat6
chr18	29805400	29813799	8400	*	9.69	10.48	7.79	2.69	4.18e-89	8.94e-88	9.69	10.48	7.79	2.69	4.18e-89	8.94e-88	chr18	29809768	29811768	2001	+	0	.	0	NM_053941	Pcdha3
chr1	225398400	225402199	3800	*	8.89	9.69	6.99	2.69	7.01e-58	6.8e-57	8.89	9.69	6.99	2.69	7.01e-58	6.8e-57	chr1	225398721	225400721	2001	-	0	.	0	NM_031586	Ighmbp2
chr1	225398400	225402199	3800	*	8.89	9.69	6.99	2.69	7.01e-58	6.8e-57	8.89	9.69	6.99	2.69	7.01e-58	6.8e-57	chr1	225398843	225400843	2001	+	0	.	0	NM_031586	Ighmbp2
chr3	78759000	78761999	3000	*	7.78	8.57	5.88	2.69	8.37e-26	3.22e-25	7.78	8.57	5.88	2.69	8.37e-26	3.22e-25	chr3	78759038	78761038	2001	+	0	.	0	NM_001107742	Slc43a1
chr4	164523400	164525199	1800	*	7.46	8.25	5.55	2.69	1.63e-18	4.94e-18	7.46	8.25	5.55	2.69	1.63e-18	4.94e-18	chr4	164523701	164525701	2001	-	0	.	0	NM_001106596	Mrpl35
chr7	75136800	75140799	4000	*	9.08	9.88	7.2	2.68	3.03e-78	4.98e-77	9.08	9.88	7.2	2.68	3.03e-78	4.98e-77	chr7	75137332	75139332	2001	+	0	.	0	NM_001282325	Polr2k
chr3	110448400	110451999	3600	*	8.94	9.73	7.06	2.68	4.44e-61	4.68e-60	8.94	9.73	7.06	2.68	4.44e-61	4.68e-60	chr3	110449999	110451999	2001	-	0	.	0	NM_001106495	Emc4
chr9	8982200	8986599	4400	*	8.35	9.14	6.47	2.68	2.41e-38	1.35e-37	8.35	9.14	6.47	2.68	2.41e-38	1.35e-37	chr9	8983483	8985483	2001	-	0	.	0	NM_001025661	Crb3
chr19	54882400	54887399	5000	*	9.52	10.31	7.64	2.67	9.91e-110	3.49e-108	9.52	10.31	7.64	2.67	9.91e-110	3.49e-108	chr19	54884236	54886236	2001	-	0	.	0	NM_199378	Cfdp1
chr2	47057600	47061799	4200	*	9.37	10.16	7.49	2.67	1.43e-97	3.81e-96	9.37	10.16	7.49	2.67	1.43e-97	3.81e-96	chr2	47058978	47060978	2001	-	0	.	0	NM_001003401	Enc1
chr2	47057600	47061799	4200	*	9.37	10.16	7.49	2.67	1.43e-97	3.81e-96	9.37	10.16	7.49	2.67	1.43e-97	3.81e-96	chr2	47059096	47061096	2001	+	0	.	0	NM_001003401	Enc1
chr6	113356400	113362799	6400	*	9.43	10.22	7.55	2.67	1.38e-63	1.57e-62	9.43	10.22	7.55	2.67	1.38e-63	1.57e-62	chr6	113359496	113361496	2001	-	0	.	0	NM_001163153	Cox16
chr1	30052000	30055999	4000	*	8.96	9.75	7.08	2.67	4.3e-61	4.55e-60	8.96	9.75	7.08	2.67	4.3e-61	4.55e-60	chr1	30053904	30055904	2001	-	0	.	0	NM_001108460	Hddc2
chr18	30795400	30800999	5600	*	8.68	9.47	6.79	2.67	5.28e-41	3.23e-40	8.68	9.47	6.79	2.67	5.28e-41	3.23e-40	chr18	30796074	30798074	2001	-	0	.	0	NM_001107392	Fchsd1
chr13	93877200	93881999	4800	*	10.22	11.01	8.34	2.66	4.48e-92	1.05e-90	10.22	11.01	8.34	2.66	4.48e-92	1.05e-90	chr13	93878772	93880772	2001	-	0	.	0	NM_022248	Dusp12
chr10	31345600	31349599	4000	*	9.27	10.06	7.4	2.66	5.5e-81	9.66e-80	9.27	10.06	7.4	2.66	5.5e-81	9.66e-80	chr10	31346695	31348695	2001	+	0	.	0	NM_001286183	Med7
chr8	111076000	111078799	2800	*	7.53	8.32	5.66	2.66	3.01e-22	1.04e-21	7.53	8.32	5.66	2.66	3.01e-22	1.04e-21	chr8	111077409	111079409	2001	-	0	.	0	NM_001013252	Srprb
chr9	81906800	81919799	13000	*	10.63	11.41	8.76	2.65	1.46e-182	2.02e-180	10.63	11.41	8.76	2.65	1.46e-182	2.02e-180	chr9	81914435	81916435	2001	-	0	.	0	NM_001130550	Pop1
chr3	129871200	129878599	7400	*	9.42	10.21	7.56	2.65	3.53e-89	7.56e-88	9.42	10.21	7.56	2.65	3.53e-89	7.56e-88	chr3	129875576	129877576	2001	-	0	.	0	NM_001130550	Pop1
chr11	50327200	50331799	4600	*	8.28	9.06	6.42	2.65	4.56e-39	2.62e-38	8.28	9.06	6.42	2.65	4.56e-39	2.62e-38	chr11	50326804	50328804	2001	+	0	.	0	NM_001109206	RGD1565616
chr7	73435400	73437799	2400	*	6.89	7.68	5.03	2.65	9.17e-07	1.76e-06	6.89	7.68	5.03	2.65	9.17e-07	1.76e-06	chr7	73435369	73437369	2001	-	0	.	0	NM_001107096	Cep97
chr7	73435400	73437799	2400	*	6.89	7.68	5.03	2.65	9.17e-07	1.76e-06	6.89	7.68	5.03	2.65	9.17e-07	1.76e-06	chr7	73435518	73437518	2001	+	0	.	0	NM_144753	Fev
chr19	54654800	54662999	8200	*	10.42	11.2	8.56	2.64	5.39e-199	9.74e-197	10.42	11.2	8.56	2.64	5.39e-199	9.74e-197	chr19	54655104	54657104	2001	-	0	.	0	NM_001024292	Nmrk1
chr1	241848200	241854999	6800	*	9.13	9.91	7.28	2.64	8.64e-78	1.39e-76	9.13	9.91	7.28	2.64	8.64e-78	1.39e-76	chr1	241848122	241850122	2001	-	0	.	0	NM_001024292	Nmrk1
chr1	241848200	241854999	6800	*	9.13	9.91	7.28	2.64	8.64e-78	1.39e-76	9.13	9.91	7.28	2.64	8.64e-78	1.39e-76	chr1	241848345	241850345	2001	+	0	.	0	NM_001008893	Ldhd
chr1	171805800	171820199	14400	*	11.27	12.05	9.42	2.63	3.7e-152	3.12e-150	11.27	12.05	9.42	2.63	3.7e-152	3.12e-150	chr1	171806622	171808622	2001	-	0	.	0	NM_001106282	Mrpl48
chr3	169714400	169717999	3600	*	9.68	10.46	7.83	2.63	2.35e-117	9.85e-116	9.68	10.46	7.83	2.63	2.35e-117	9.85e-116	chr3	169714188	169716188	2001	+	0	.	0	NM_001108606	Tp53rk
chr5	176526000	176529999	4000	*	9.14	9.92	7.29	2.63	1.56e-68	1.98e-67	9.14	9.92	7.29	2.63	1.56e-68	1.98e-67	chr5	176526549	176528549	2001	+	0	.	0	NM_145766	Cdk11b
chr14	2322600	2325199	2600	*	8.44	9.22	6.59	2.63	1.5e-44	1.01e-43	8.44	9.22	6.59	2.63	1.5e-44	1.01e-43	chr14	2322661	2324661	2001	+	0	.	0	NM_080481	Atp5i
chrX	20035600	20037399	1800	*	7.9	8.69	6.06	2.63	7.08e-27	2.83e-26	7.9	8.69	6.06	2.63	7.08e-27	2.83e-26	chrX	20034911	20036911	2001	+	0	.	0	NM_001108252	Usp51
chr1	101458800	101460599	1800	*	6.42	7.21	4.58	2.63	3.99e-09	8.56e-09	6.42	7.21	4.58	2.63	3.99e-09	8.56e-09	chr1	101458651	101460651	2001	+	0	.	0	NM_019122	Syt3
chr12	26668000	26672399	4400	*	9.73	10.51	7.89	2.62	1.68e-110	6.03e-109	9.73	10.51	7.89	2.62	1.68e-110	6.03e-109	chr12	26668734	26670734	2001	-	0	.	0	NM_001135743	Wbscr22
chr12	26668000	26672399	4400	*	9.73	10.51	7.89	2.62	1.68e-110	6.03e-109	9.73	10.51	7.89	2.62	1.68e-110	6.03e-109	chr12	26668895	26670895	2001	+	0	.	0	NM_001135743	Wbscr22
chr18	58961200	58966399	5200	*	9.37	10.15	7.53	2.62	2.32e-90	5.18e-89	9.37	10.15	7.53	2.62	2.32e-90	5.18e-89	chr18	58961844	58963844	2001	+	0	.	0	NM_013029	St8sia3
chr5	124128600	124132399	3800	*	9.1	9.88	7.26	2.62	1.01e-62	1.12e-61	9.1	9.88	7.26	2.62	1.01e-62	1.12e-61	chr5	124129379	124131379	2001	+	0	.	0	NM_017135	Ak4
chr9	66689800	66694399	4600	*	10.64	11.42	8.81	2.61	3.86e-216	9.45e-214	10.64	11.42	8.81	2.61	3.86e-216	9.45e-214	chr9	66691214	66693214	2001	+	0	.	0	NM_001100985	RGD1563667
chr9	66689800	66694399	4600	*	10.64	11.42	8.81	2.61	3.86e-216	9.45e-214	10.64	11.42	8.81	2.61	3.86e-216	9.45e-214	chr9	66690634	66692634	2001	-	0	.	0	NM_001100985	RGD1563667
chr2	215032000	215036799	4800	*	9.61	10.39	7.78	2.61	1.18e-108	4.1e-107	9.61	10.39	7.78	2.61	1.18e-108	4.1e-107	chr2	215033567	215035567	2001	-	0	.	0	NM_001134531	Zfp949
chr2	215032000	215036799	4800	*	9.61	10.39	7.78	2.61	1.18e-108	4.1e-107	9.61	10.39	7.78	2.61	1.18e-108	4.1e-107	chr2	215033645	215035645	2001	+	0	.	0	NM_001106915	Carf
chr8	95848200	95852799	4600	*	9.05	9.83	7.22	2.61	2.35e-71	3.19e-70	9.05	9.83	7.22	2.61	2.35e-71	3.19e-70	chr8	95848786	95850786	2001	+	0	.	0	NM_001106915	Carf
chr4	142292600	142294799	2200	*	7.76	8.54	5.93	2.61	1.26e-24	4.68e-24	7.76	8.54	5.93	2.61	1.26e-24	4.68e-24	chr4	142292172	142294172	2001	+	0	.	0	NM_001014056	Zfp956
chr6	81683800	81690599	6800	*	9.95	10.73	8.13	2.6	4.72e-129	2.46e-127	9.95	10.73	8.13	2.6	4.72e-129	2.46e-127	chr6	81687280	81689280	2001	+	0	.	0	NM_019364	Scfd1
chr1	208461400	208465399	4000	*	8.94	9.72	7.12	2.6	3.84e-44	2.55e-43	8.94	9.72	7.12	2.6	3.84e-44	2.55e-43	chr1	208461230	208463230	2001	+	0	.	0	NM_001079894	Plekha1
chr5	174926200	174927799	1600	*	8.05	8.83	6.23	2.6	1.82e-34	9.13e-34	8.05	8.83	6.23	2.6	1.82e-34	9.13e-34	chr5	174925480	174927480	2001	+	0	.	0	NM_001014262	Wrap73
chr16	68867000	68868799	1800	*	7.78	8.55	5.95	2.6	4.43e-20	1.42e-19	7.78	8.55	5.95	2.6	4.43e-20	1.42e-19	chr16	68867395	68869395	2001	-	0	.	0	NM_001106088	Erlin2
chr8	112988800	112992399	3600	*	9.34	10.12	7.53	2.59	2.35e-85	4.67e-84	9.34	10.12	7.53	2.59	2.35e-85	4.67e-84	chr8	112988705	112990705	2001	+	0	.	0	NM_001106852	Mrpl3
chr5	145194600	145196999	2400	*	9.12	9.9	7.31	2.59	1.61e-78	2.66e-77	9.12	9.9	7.31	2.59	1.61e-78	2.66e-77	chr5	145194972	145196972	2001	-	0	.	0	NM_001030052	Ndufs5
chr4	182730000	182733199	3200	*	8.54	9.32	6.72	2.59	7.88e-48	5.85e-47	8.54	9.32	6.72	2.59	7.88e-48	5.85e-47	chr4	182730396	182732396	2001	+	0	.	0	NM_001106605	Fam136a
chr7	27424800	27434999	10200	*	11.76	12.54	9.95	2.59	1.43e-41	8.93e-41	11.76	12.54	9.95	2.59	1.43e-41	8.93e-41	chr7	27429563	27431563	2001	+	0	.	0	NM_001134887	Nt5dc3
chr15	22599600	22605599	6000	*	10.03	10.8	8.22	2.58	9.53e-126	4.71e-124	10.03	10.8	8.22	2.58	9.53e-126	4.71e-124	chr15	22601384	22603384	2001	-	0	.	0	NM_001108372	Rpp14
chr15	22599600	22605599	6000	*	10.03	10.8	8.22	2.58	9.53e-126	4.71e-124	10.03	10.8	8.22	2.58	9.53e-126	4.71e-124	chr15	22601592	22603592	2001	-	0	.	0	NM_001108372	Rpp14
chr3	117560600	117572199	11600	*	9.24	10.02	7.44	2.58	1.8e-84	3.5e-83	9.24	10.02	7.44	2.58	1.8e-84	3.5e-83	chr3	117563490	117565490	2001	+	0	.	0	NM_001034948	Zfyve19
chr3	117560600	117572199	11600	*	9.24	10.02	7.44	2.58	1.8e-84	3.5e-83	9.24	10.02	7.44	2.58	1.8e-84	3.5e-83	chr3	117563237	117565237	2001	-	0	.	0	NM_001034948	Zfyve19
chr14	60668400	60671399	3000	*	9.13	9.9	7.33	2.58	2.79e-74	4.13e-73	9.13	9.9	7.33	2.58	2.79e-74	4.13e-73	chr14	60669784	60671784	2001	-	0	.	0	NM_001108360	Zcchc4
chrX	114841200	114847599	6400	*	9.32	10.1	7.52	2.58	2.35e-53	2.02e-52	9.32	10.1	7.52	2.58	2.35e-53	2.02e-52	chrX	114844972	114846972	2001	-	0	.	0	NM_001106793	Ddx23
chr5	140514400	140516399	2000	*	6.41	7.18	4.6	2.58	2.5e-07	4.94e-07	6.41	7.18	4.6	2.58	2.5e-07	4.94e-07	chr5	140514407	140516407	2001	-	0	.	0	NM_001015007	Dph2
chr2	208762800	208771199	8400	*	10.7	11.48	8.9	2.57	1.79e-218	4.55e-216	10.7	11.48	8.9	2.57	1.79e-218	4.55e-216	chr2	208764360	208766360	2001	-	0	.	0	NM_001005537	Ik
chr18	29288600	29294399	5800	*	10.12	10.89	8.32	2.57	1.42e-147	1.1e-145	10.12	10.89	8.32	2.57	1.42e-147	1.1e-145	chr18	29290567	29292567	2001	-	0	.	0	NM_001005537	Ik
chr18	29288600	29294399	5800	*	10.12	10.89	8.32	2.57	1.42e-147	1.1e-145	10.12	10.89	8.32	2.57	1.42e-147	1.1e-145	chr18	29290707	29292707	2001	+	0	.	0	NM_133315	Slc40a1
chr12	32512600	32514799	2200	*	8.64	9.42	6.84	2.57	2.2e-54	1.95e-53	8.64	9.42	6.84	2.57	2.2e-54	1.95e-53	chr12	32513191	32515191	2001	-	0	.	0	NM_181627	Hax1
chr2	217672000	217676599	4600	*	8.49	9.27	6.7	2.57	1.35e-30	6.03e-30	8.49	9.27	6.7	2.57	1.35e-30	6.03e-30	chr2	217673281	217675281	2001	-	0	.	0	NM_001105923	Mrps17
chr13	104467800	104473399	5600	*	8.29	9.07	6.5	2.57	9.77e-27	3.89e-26	8.29	9.07	6.5	2.57	9.77e-27	3.89e-26	chr13	104467779	104469779	2001	+	0	.	0	NM_172072	Vps45
chr7	54779400	54782999	3600	*	7.76	8.54	5.97	2.57	1.69e-24	6.25e-24	7.76	8.54	5.97	2.57	1.69e-24	6.25e-24	chr7	54779328	54781328	2001	+	0	.	0	NM_001105981	Cnih4
chr9	52577600	52578799	1200	*	4.88	5.66	3.09	2.57	0.00157	0.00246	4.88	5.66	3.09	2.57	0.00157	0.00246	chr9	52577109	52579109	2001	-	0	.	0	NM_001108094	Krr1
chr1	79281200	79284399	3200	*	9.53	10.3	7.75	2.56	7.45e-93	1.78e-91	9.53	10.3	7.75	2.56	7.45e-93	1.78e-91	chr1	79281510	79283510	2001	+	0	.	0	NM_001107457	Kptn
chr17	33303000	33307999	5000	*	9.16	9.93	7.37	2.56	2.83e-71	3.84e-70	9.16	9.93	7.37	2.56	2.83e-71	3.84e-70	chr17	33305344	33307344	2001	-	0	.	0	NM_001129879	Psmg4
chr7	99347000	99351799	4800	*	9.43	10.21	7.64	2.56	6.98e-48	5.19e-47	9.43	10.21	7.64	2.56	6.98e-48	5.19e-47	chr7	99347970	99349970	2001	+	0	.	0	NM_001122976	Trmt12
chr10	16575200	16579399	4200	*	8.5	9.27	6.72	2.56	1.31e-39	7.64e-39	8.5	9.27	6.72	2.56	1.31e-39	7.64e-39	chr10	16576890	16578890	2001	-	0	.	0	NM_080897	Bnip1
chr7	139049400	139052999	3600	*	8.46	9.24	6.68	2.56	2.9e-37	1.58e-36	8.46	9.24	6.68	2.56	2.9e-37	1.58e-36	chr7	139050533	139052533	2001	-	0	.	0	NM_001106792	Zfp641
chr1	227768000	227771199	3200	*	8.12	8.89	6.34	2.56	4.86e-31	2.2e-30	8.12	8.89	6.34	2.56	4.86e-31	2.2e-30	chr1	227768465	227770465	2001	+	0	.	0	NM_172334	Fibp
chr9	118637000	118650599	13600	*	11.1	11.87	9.32	2.55	9.44e-282	7.02e-279	11.1	11.87	9.32	2.55	9.44e-282	7.02e-279	chr9	118645034	118647034	2001	-	0	.	0	NM_001015020	Tgif1
chr8	21562400	21572999	10600	*	10.79	11.57	9.01	2.55	1.27e-200	2.41e-198	10.79	11.57	9.01	2.55	1.27e-200	2.41e-198	chr8	21566222	21568222	2001	-	0	.	0	NM_001009699	Mad2l1bp
chr9	16111000	16113999	3000	*	9.73	10.5	7.95	2.55	1.5e-70	2e-69	9.73	10.5	7.95	2.55	1.5e-70	2e-69	chr9	16111967	16113967	2001	+	0	.	0	NM_001079943	Zfp426
chr1	88821200	88827199	6000	*	7.87	8.65	6.1	2.55	4.31e-26	1.68e-25	7.87	8.65	6.1	2.55	4.31e-26	1.68e-25	chr1	88823131	88825131	2001	+	0	.	0	NM_001107500	Zfp84
chr7	126465000	126469599	4600	*	9	9.77	7.23	2.54	2.38e-68	3.02e-67	9	9.77	7.23	2.54	2.38e-68	3.02e-67	chr7	126466262	126468262	2001	+	0	.	0	NM_001135876	Trmu
chr7	15234400	15237599	3200	*	9.18	9.96	7.41	2.54	9.15e-63	1.02e-61	9.18	9.96	7.41	2.54	9.15e-63	1.02e-61	chr7	15236165	15238165	2001	-	0	.	0	NM_001009537	Zfp799
chr16	74131800	74134399	2600	*	8.72	9.49	6.95	2.54	1.07e-54	9.48e-54	8.72	9.49	6.95	2.54	1.07e-54	9.48e-54	chr16	74132103	74134103	2001	-	0	.	0	NM_001106091	Mrps31
chr10	83282800	83287599	4800	*	7.5	8.27	5.73	2.54	3.75e-18	1.13e-17	7.5	8.27	5.73	2.54	3.75e-18	1.13e-17	chr10	83283047	83285047	2001	+	0	.	0	NM_031851	Phb
chr2	104276000	104285999	10000	*	11.7	12.47	9.94	2.53	2.01e-227	6.36e-225	11.7	12.47	9.94	2.53	2.01e-227	6.36e-225	chr2	104280884	104282884	2001	-	0	.	0	NM_053411	Snx1
chr17	19508600	19524199	15600	*	10.66	11.43	8.9	2.53	9.51e-204	1.92e-201	10.66	11.43	8.9	2.53	9.51e-204	1.92e-201	chr17	19512223	19514223	2001	+	0	.	0	NM_001008327	Fam96a
chr5	132288600	132295199	6600	*	10.34	11.11	8.58	2.53	7.06e-168	7.58e-166	10.34	11.11	8.58	2.53	7.06e-168	7.58e-166	chr5	132290195	132292195	2001	+	0	.	0	NM_001305274	march6 gene
chr8	71447000	71462199	15200	*	9.82	10.59	8.05	2.53	3.13e-124	1.51e-122	9.82	10.59	8.05	2.53	3.13e-124	1.51e-122	chr8	71452464	71454464	2001	-	0	.	0	NM_001077428	Gtf2h2
chr8	71447000	71462199	15200	*	9.82	10.59	8.05	2.53	3.13e-124	1.51e-122	9.82	10.59	8.05	2.53	3.13e-124	1.51e-122	chr8	71454248	71456248	2001	+	0	.	0	NM_138883	Atp5o
chr2	49679800	49684399	4600	*	9.03	9.8	7.27	2.53	1.74e-70	2.32e-69	9.03	9.8	7.27	2.53	1.74e-70	2.32e-69	chr2	49681092	49683092	2001	-	0	.	0	NM_001305175	Fam8a1
chr11	35689400	35692799	3400	*	8.99	9.76	7.23	2.53	5.72e-59	5.68e-58	8.99	9.76	7.23	2.53	5.72e-59	5.68e-58	chr11	35690628	35692628	2001	-	0	.	0	NM_001042579	Unc13b
chr5	63029800	63031999	2200	*	8.3	9.07	6.54	2.53	1.47e-30	6.58e-30	8.3	9.07	6.54	2.53	1.47e-30	6.58e-30	chr5	63029714	63031714	2001	+	0	.	0	NM_001191834	Bend7
chr17	79184200	79187599	3400	*	8.07	8.84	6.31	2.53	3.72e-25	1.4e-24	8.07	8.84	6.31	2.53	3.72e-25	1.4e-24	chr17	79182741	79184741	2001	-	0	.	0	NM_001100840	Txndc12
chr14	81937000	81945999	9000	*	10.56	11.33	8.81	2.52	1.11e-205	2.34e-203	10.56	11.33	8.81	2.52	1.11e-205	2.34e-203	chr14	81941093	81943093	2001	-	0	.	0	NR_110645	LOC100363521
chr13	53009000	53016199	7200	*	9.88	10.65	8.13	2.52	6.42e-114	2.51e-112	9.88	10.65	8.13	2.52	6.42e-114	2.51e-112	chr13	53010086	53012086	2001	+	0	.	0	NM_001017489	Eif2d
chr6	36062800	36069999	7200	*	9.46	10.23	7.7	2.52	4.36e-81	7.66e-80	9.46	10.23	7.7	2.52	4.36e-81	7.66e-80	chr6	36063887	36065887	2001	-	0	.	0	NM_001106709	Slc4a1ap
chr6	36062800	36069999	7200	*	9.46	10.23	7.7	2.52	4.36e-81	7.66e-80	9.46	10.23	7.7	2.52	4.36e-81	7.66e-80	chr6	36064221	36066221	2001	+	0	.	0	NM_001106709	Slc4a1ap
chr8	114897000	114902199	5200	*	9.57	10.33	7.82	2.52	9.7e-79	1.61e-77	9.57	10.33	7.82	2.52	9.7e-79	1.61e-77	chr8	114897495	114899495	2001	+	0	.	0	NM_001191798	Dcaf1
chr6	116758800	116766199	7400	*	9.2	9.97	7.45	2.52	7.93e-73	1.12e-71	9.2	9.97	7.45	2.52	7.93e-73	1.12e-71	chr6	116759725	116761725	2001	-	0	.	0	NM_001044235	Fcf1
chr5	176722000	176726199	4200	*	8.5	9.26	6.74	2.52	1.68e-28	7.07e-28	8.5	9.26	6.74	2.52	1.68e-28	7.07e-28	chr5	176722858	176724858	2001	+	0	.	0	NM_024357	Htt
chr9	47197400	47200399	3000	*	8.04	8.81	6.29	2.52	1.86e-26	7.34e-26	8.04	8.81	6.29	2.52	1.86e-26	7.34e-26	chr9	47198516	47200516	2001	-	0	.	0	NM_001109428	Mrpl20
chr5	153679600	153681399	1800	*	7.38	8.15	5.62	2.52	2.62e-16	7.39e-16	7.38	8.15	5.62	2.52	2.62e-16	7.39e-16	chr5	153679459	153681459	2001	+	0	.	0	NM_001108215	Mfsd9
chr4	43753800	43756599	2800	*	6.07	6.83	4.32	2.52	2.07e-05	3.68e-05	6.07	6.83	4.32	2.52	2.07e-05	3.68e-05	chr4	43754169	43756169	2001	-	0	.	0	NM_017209	Mecr
chr4	55263400	55270999	7600	*	10.05	10.82	8.31	2.51	9.38e-80	1.6e-78	10.05	10.82	8.31	2.51	9.38e-80	1.6e-78	chr4	55266999	55268999	2001	-	0	.	0	NM_001270789	Tsta3
chr3	167124000	167127399	3400	*	8.87	9.63	7.13	2.51	6.26e-52	5.17e-51	8.87	9.63	7.13	2.51	6.26e-52	5.17e-51	chr3	167124864	167126864	2001	+	0	.	0	NM_001109225	Zfp800
chr1	82208400	82211599	3200	*	8.58	9.35	6.84	2.51	3.02e-34	1.5e-33	8.58	9.35	6.84	2.51	3.02e-34	1.5e-33	chr1	82208490	82210490	2001	+	0	.	0	NM_001106540	Pigt
chr7	116853600	116856599	3000	*	7.27	8.04	5.53	2.51	0.00647	0.00963	7.27	8.04	5.53	2.51	0.00647	0.00963	chr7	116855084	116857084	2001	-	0	.	0	NM_001107487	Zfp112
chr2	197683800	197693799	10000	*	10	10.76	8.26	2.5	4.01e-132	2.24e-130	10	10.76	8.26	2.5	4.01e-132	2.24e-130	chr2	197689282	197691282	2001	+	0	.	0	NM_001271494	Ttc30a
chr1	228371600	228378799	7200	*	10.19	10.95	8.45	2.5	4.83e-111	1.76e-109	10.19	10.95	8.45	2.5	4.83e-111	1.76e-109	chr1	228378331	228380331	2001	+	0	.	0	NM_001004279	Ppid
chr13	114262400	114270999	8600	*	9.88	10.64	8.15	2.5	7.04e-108	2.39e-106	9.88	10.64	8.15	2.5	7.04e-108	2.39e-106	chr13	114263895	114265895	2001	+	0	.	0	NM_001286936	Zfpl1
chr13	114262400	114270999	8600	*	9.88	10.64	8.15	2.5	7.04e-108	2.39e-106	9.88	10.64	8.15	2.5	7.04e-108	2.39e-106	chr13	114263789	114265789	2001	-	0	.	0	NM_001105987	Tatdn3
chr7	24153000	24156999	4000	*	9.76	10.52	8.03	2.5	1.66e-106	5.48e-105	9.76	10.52	8.03	2.5	1.66e-106	5.48e-105	chr7	24153854	24155854	2001	-	0	.	0	NM_001105987	Tatdn3
chr10	90444600	90449399	4800	*	9.38	10.15	7.65	2.5	1.89e-88	3.98e-87	9.38	10.15	7.65	2.5	1.89e-88	3.98e-87	chr10	90446114	90448114	2001	-	0	.	0	NM_001191877	Pwp1
chr8	116008600	116016399	7800	*	9.52	10.29	7.78	2.5	1.08e-82	1.99e-81	9.52	10.29	7.78	2.5	1.08e-82	1.99e-81	chr8	116010488	116012488	2001	+	0	.	0	NM_001100728	Ccdc43
chr20	13397400	13400599	3200	*	8.71	9.47	6.98	2.5	1.05e-44	7.14e-44	8.71	9.47	6.98	2.5	1.05e-44	7.14e-44	chr20	13397454	13399454	2001	+	0	.	0	NM_001126284	Mon1a
chrX	134790200	134791799	1600	*	7.34	8.1	5.61	2.5	2.69e-14	7.05e-14	7.34	8.1	5.61	2.5	2.69e-14	7.05e-14	chrX	134790510	134792510	2001	-	0	.	0	NM_001173528	Trappc10
chr3	69348800	69350799	2000	*	5.08	5.85	3.35	2.5	0.0137	0.0198	5.08	5.85	3.35	2.5	0.0137	0.0198	chr3	69349292	69351292	2001	-	0	.	0	NM_001271190	Smarca1
chr12	54325200	54335399	10200	*	10.02	10.79	8.3	2.49	6.24e-128	3.19e-126	10.02	10.79	8.3	2.49	6.24e-128	3.19e-126	chr12	54331973	54333973	2001	-	0	.	0	NM_001009258	Chfr
chr7	71140200	71144599	4400	*	9.7	10.46	7.97	2.49	5.27e-113	2.01e-111	9.7	10.46	7.97	2.49	5.27e-113	2.01e-111	chr7	71141278	71143278	2001	-	0	.	0	NM_001134874	Nab2
chr8	32554200	32557199	3000	*	8.3	9.06	6.57	2.49	3.31e-29	1.42e-28	8.3	9.06	6.57	2.49	3.31e-29	1.42e-28	chr8	32554211	32556211	2001	+	0	.	0	NM_001108133	Nfrkb
chr17	64233800	64240199	6400	*	8.66	9.42	6.94	2.49	4.31e-28	1.79e-27	8.66	9.42	6.94	2.49	4.31e-28	1.79e-27	chr17	64237150	64239150	2001	-	0	.	0	NM_001191833	Ccny
chr12	15467200	15471799	4600	*	7.99	8.75	6.26	2.49	1.82e-20	5.94e-20	7.99	8.75	6.26	2.49	1.82e-20	5.94e-20	chr12	15469255	15471255	2001	+	0	.	0	NM_001191664	Rbak
chr15	32526000	32544999	19000	*	11.48	12.24	9.77	2.48	0	0	11.48	12.24	9.77	2.48	0	0	chr15	32530328	32532328	2001	-	0	.	0	NM_001024794	Mettl3
chr7	70987800	71003799	16000	*	10.59	11.35	8.87	2.48	1.37e-190	2.16e-188	10.59	11.35	8.87	2.48	1.37e-190	2.16e-188	chr7	70994341	70996341	2001	+	0	.	0	NM_001108715	Exd2
chr7	70987800	71003799	16000	*	10.59	11.35	8.87	2.48	1.37e-190	2.16e-188	10.59	11.35	8.87	2.48	1.37e-190	2.16e-188	chr7	71002174	71004174	2001	-	0	.	0	NM_001006963	Itm2b
chr12	39535800	39539599	3800	*	10.69	11.45	8.98	2.48	1.9e-180	2.55e-178	10.69	11.45	8.98	2.48	1.9e-180	2.55e-178	chr12	39537930	39539930	2001	+	0	.	0	NM_001006963	Itm2b
chr6	112190400	112197599	7200	*	10.15	10.92	8.44	2.48	1.97e-148	1.55e-146	10.15	10.92	8.44	2.48	1.97e-148	1.55e-146	chr6	112191709	112193709	2001	+	0	.	0	NM_001107086	Ubxn7
chr15	58988400	59001799	13400	*	10.12	10.89	8.4	2.48	8.15e-130	4.38e-128	10.12	10.89	8.4	2.48	8.15e-130	4.38e-128	chr15	58999825	59001825	2001	-	0	.	0	NM_001271272	Ndufa4l2
chr15	58988400	59001799	13400	*	10.12	10.89	8.4	2.48	8.15e-130	4.38e-128	10.12	10.89	8.4	2.48	8.15e-130	4.38e-128	chr15	58999926	59001926	2001	-	0	.	0	NM_001008322	Shmt2
chr11	74773000	74780199	7200	*	9.84	10.6	8.12	2.48	4.28e-109	1.49e-107	9.84	10.6	8.12	2.48	4.28e-109	1.49e-107	chr11	74778143	74780143	2001	-	0	.	0	NM_001113751	Cdk2ap1
chr5	41196200	41199599	3400	*	7.87	8.63	6.15	2.48	3.34e-22	1.15e-21	7.87	8.63	6.15	2.48	3.34e-22	1.15e-21	chr5	41195911	41197911	2001	+	0	.	0	NM_001107919	Fbxl4
chr5	73996400	73999599	3200	*	7.76	8.52	6.04	2.48	1.05e-16	3e-16	7.76	8.52	6.04	2.48	1.05e-16	3e-16	chr5	73996215	73998215	2001	+	0	.	0	NM_001009422	Nipsnap3b
chr2	2889000	2896399	7400	*	9.52	10.28	7.81	2.47	1.12e-72	1.58e-71	9.52	10.28	7.81	2.47	1.12e-72	1.58e-71	chr2	2890776	2892776	2001	-	0	.	0	NM_001047917	Arsk
chr2	219550800	219555599	4800	*	8.9	9.66	7.2	2.47	9.71e-53	8.21e-52	8.9	9.66	7.2	2.47	9.71e-53	8.21e-52	chr2	219550835	219552835	2001	+	0	.	0	NM_001025686	Sec22b
chr18	29733600	29736399	2800	*	8.87	9.63	7.16	2.47	2.31e-40	1.38e-39	8.87	9.63	7.16	2.47	2.31e-40	1.38e-39	chr18	29733136	29735136	2001	+	0	.	0	NM_053941	Pcdha3
chr18	28166400	28170399	4000	*	8.56	9.32	6.85	2.47	1.24e-39	7.28e-39	8.56	9.32	6.85	2.47	1.24e-39	7.28e-39	chr18	28166716	28168716	2001	-	0	.	0	NM_001025636	Spata24
chr19	49465000	49467199	2200	*	8.19	8.95	6.48	2.47	7.24e-34	3.57e-33	8.19	8.95	6.48	2.47	7.24e-34	3.57e-33	chr19	49464728	49466728	2001	+	0	.	0	NM_001025765	Zfp90
chr8	56405600	56408799	3200	*	8.84	9.6	7.13	2.47	1.04e-29	4.55e-29	8.84	9.6	7.13	2.47	1.04e-29	4.55e-29	chr8	56406666	56408666	2001	-	0	.	0	NM_001106820	Ddx10
chr17	31533600	31536199	2600	*	7.84	8.6	6.13	2.47	7.42e-26	2.86e-25	7.84	8.6	6.13	2.47	7.42e-26	2.86e-25	chr17	31533962	31535962	2001	+	0	.	0	NM_001013055	Rpp40
chr11	69335400	69341999	6600	*	10.33	11.09	8.64	2.46	7.6e-172	8.7e-170	10.33	11.09	8.64	2.46	7.6e-172	8.7e-170	chr11	69336662	69338662	2001	+	0	.	0	NM_001030022	Tsga10
chr9	44153000	44157399	4400	*	9.97	10.73	8.27	2.46	7.66e-136	4.66e-134	9.97	10.73	8.27	2.46	7.66e-136	4.66e-134	chr9	44153705	44155705	2001	-	0	.	0	NM_022509	Smn1
chr2	49515800	49521799	6000	*	9.86	10.62	8.15	2.46	5.55e-116	2.27e-114	9.86	10.62	8.15	2.46	5.55e-116	2.27e-114	chr2	49518267	49520267	2001	+	0	.	0	NM_001127567	RGD1561648
chr7	63966000	63972599	6600	*	9.36	10.11	7.66	2.46	1.76e-68	2.24e-67	9.36	10.11	7.66	2.46	1.76e-68	2.24e-67	chr7	63968914	63970914	2001	+	0	.	0	NM_001270624	Dync1i2
chr3	64314000	64316599	2600	*	9.39	10.14	7.69	2.46	6.32e-67	7.75e-66	9.39	10.14	7.69	2.46	6.32e-67	7.75e-66	chr3	64313254	64315254	2001	+	0	.	0	NM_183328	Ssbp1
chr4	133419200	133422399	3200	*	8.82	9.58	7.12	2.46	7e-52	5.77e-51	8.82	9.58	7.12	2.46	7e-52	5.77e-51	chr4	133419645	133421645	2001	+	0	.	0	NM_001191621	Map3k10
chr1	85701000	85705599	4600	*	8.76	9.52	7.06	2.46	1.5e-47	1.1e-46	8.76	9.52	7.06	2.46	1.5e-47	1.1e-46	chr1	85703588	85705588	2001	-	0	.	0	NM_001108592	Snrpb2
chr3	143579600	143582999	3400	*	8.73	9.48	7.03	2.46	9.85e-47	7.1e-46	8.73	9.48	7.03	2.46	9.85e-47	7.1e-46	chr3	143579453	143581453	2001	+	0	.	0	NM_001108636	Snrnp27
chr4	183056000	183058599	2600	*	8.48	9.23	6.78	2.46	1.02e-38	5.79e-38	8.48	9.23	6.78	2.46	1.02e-38	5.79e-38	chr4	183056647	183058647	2001	-	0	.	0	NM_001024329	LOC500124
chr4	145037800	145039399	1600	*	8.03	8.79	6.33	2.46	3.01e-30	1.33e-29	8.03	8.79	6.33	2.46	3.01e-30	1.33e-29	chr4	145037535	145039535	2001	-	0	.	0	NM_001108140	Cd3e
chr8	47927400	47929399	2000	*	7.97	8.73	6.27	2.46	6.19e-28	2.56e-27	7.97	8.73	6.27	2.46	6.19e-28	2.56e-27	chr8	47925788	47927788	2001	-	0	.	0	NM_001271250	Stxbp5l
chr14	80515800	80522199	6400	*	10.32	11.08	8.64	2.45	1.19e-170	1.33e-168	10.32	11.08	8.64	2.45	1.19e-170	1.33e-168	chr14	80516081	80518081	2001	-	0	.	0	NM_053616	Nup88
chr10	57347600	57356599	9000	*	9.91	10.67	8.22	2.45	4.02e-79	6.76e-78	9.91	10.67	8.22	2.45	4.02e-79	6.76e-78	chr10	57350383	57352383	2001	-	0	.	0	NM_053616	Nup88
chr10	57347600	57356599	9000	*	9.91	10.67	8.22	2.45	4.02e-79	6.76e-78	9.91	10.67	8.22	2.45	4.02e-79	6.76e-78	chr10	57350861	57352861	2001	+	0	.	0	NM_001106643	Rars2
chr5	54643200	54646199	3000	*	8.82	9.58	7.12	2.45	1.96e-35	1.01e-34	8.82	9.58	7.12	2.45	1.96e-35	1.01e-34	chr5	54643486	54645486	2001	+	0	.	0	NM_001106643	Rars2
chr5	54643200	54646199	3000	*	8.82	9.58	7.12	2.45	1.96e-35	1.01e-34	8.82	9.58	7.12	2.45	1.96e-35	1.01e-34	chr5	54643408	54645408	2001	-	0	.	0	NM_001012154	Tbrg4
chrX	73210600	73211999	1400	*	6.67	7.42	4.98	2.45	1.55e-09	3.39e-09	6.67	7.42	4.98	2.45	1.55e-09	3.39e-09	chrX	73210936	73212936	2001	-	0	.	0	NM_001126373	Hdac8
chr13	98346800	98347399	600	*	6.86	7.62	5.17	2.45	1.3e-08	2.73e-08	6.86	7.62	5.17	2.45	1.3e-08	2.73e-08	chr13	98345960	98347960	2001	+	0	.	0	NM_001100579	Uba2
chr9	16087600	16110999	23400	*	11.13	11.89	9.44	2.44	1.07e-224	3.06e-222	11.13	11.89	9.44	2.44	1.07e-224	3.06e-222	chr9	16102483	16104483	2001	-	0	.	0	NM_001013225	Gtpbp2
chr8	22320800	22332599	11800	*	9.65	10.41	7.97	2.44	2.36e-61	2.53e-60	9.65	10.41	7.97	2.44	2.36e-61	2.53e-60	chr8	22327884	22329884	2001	-	0	.	0	NM_021775	S1pr5
chr12	13876000	13878599	2600	*	7.6	8.36	5.91	2.44	1.36e-17	4.01e-17	7.6	8.36	5.91	2.44	1.36e-17	4.01e-17	chr12	13875609	13877609	2001	+	0	.	0	NM_001170399	Tmem130
chr20	40715400	40723199	7800	*	10.67	11.42	8.99	2.43	3.97e-146	2.99e-144	10.67	11.42	8.99	2.43	3.97e-146	2.99e-144	chr20	40721871	40723871	2001	-	0	.	0	NM_203338	Vkorc1l1
chr18	73846600	73852799	6200	*	9.68	10.44	8.01	2.43	5.46e-92	1.27e-90	9.68	10.44	8.01	2.43	5.46e-92	1.27e-90	chr18	73847731	73849731	2001	+	0	.	0	NM_182951	Serinc1
chr3	66504400	66510999	6600	*	9.89	10.64	8.21	2.43	1.5e-76	2.35e-75	9.89	10.64	8.21	2.43	1.5e-76	2.35e-75	chr3	66506925	66508925	2001	+	0	.	0	NM_001271281	Pstpip2
chr3	66504400	66510999	6600	*	9.89	10.64	8.21	2.43	1.5e-76	2.35e-75	9.89	10.64	8.21	2.43	1.5e-76	2.35e-75	chr3	66506756	66508756	2001	-	0	.	0	NM_001007799	Cir1
chr1	168547000	168552399	5400	*	8.36	9.12	6.69	2.43	2.51e-34	1.25e-33	8.36	9.12	6.69	2.43	2.51e-34	1.25e-33	chr1	168547584	168549584	2001	+	0	.	0	NM_001007799	Cir1
chr20	15307800	15311199	3400	*	8.54	9.29	6.86	2.43	4.4e-32	2.05e-31	8.54	9.29	6.86	2.43	4.4e-32	2.05e-31	chr20	15308077	15310077	2001	+	0	.	0	NM_001034127	Alg8
chr5	158032600	158036999	4400	*	7.72	8.47	6.04	2.43	1.56e-19	4.9e-19	7.72	8.47	6.04	2.43	1.56e-19	4.9e-19	chr5	158033146	158035146	2001	+	0	.	0	NM_001025144	Prmt2
chr5	38234600	38237399	2800	*	8	8.75	6.32	2.43	6.64e-14	1.72e-13	8	8.75	6.32	2.43	6.64e-14	1.72e-13	chr5	38234431	38236431	2001	+	0	.	0	NM_012562	Fuca1
chr8	16361400	16366999	5600	*	5.81	6.57	4.14	2.43	1.29e-05	2.32e-05	5.81	6.57	4.14	2.43	1.29e-05	2.32e-05	chr8	16360560	16362560	2001	+	0	.	0	NM_001031663	Rmdn1
chr3	166184200	166189999	5800	*	10.42	11.17	8.76	2.42	3.17e-180	4.19e-178	10.42	11.17	8.76	2.42	3.17e-180	4.19e-178	chr3	166184906	166186906	2001	+	0	.	0	NM_001012033	Paqr3
chr18	40104200	40109199	5000	*	9.72	10.47	8.05	2.42	5.76e-98	1.56e-96	9.72	10.47	8.05	2.42	5.76e-98	1.56e-96	chr18	40105983	40107983	2001	-	0	.	0	NM_001108241	Mospd4
chr8	115446000	115453999	8000	*	9.26	10.01	7.59	2.42	8.88e-72	1.22e-70	9.26	10.01	7.59	2.42	8.88e-72	1.22e-70	chr8	115450330	115452330	2001	+	0	.	0	NM_001106854	RGD1307461
chr8	115446000	115453999	8000	*	9.26	10.01	7.59	2.42	8.88e-72	1.22e-70	9.26	10.01	7.59	2.42	8.88e-72	1.22e-70	chr8	115447894	115449894	2001	-	0	.	0	NM_001106853	Hemk1
chr10	9340600	9344799	4200	*	9.06	9.81	7.39	2.42	5.05e-55	4.53e-54	9.06	9.81	7.39	2.42	5.05e-55	4.53e-54	chr10	9341961	9343961	2001	+	0	.	0	NM_001108265	Nagpa
chr5	65378400	65381799	3400	*	8.7	9.46	7.04	2.42	1.93e-52	1.62e-51	8.7	9.46	7.04	2.42	1.93e-52	1.62e-51	chr5	65379455	65381455	2001	-	0	.	0	NM_001107936	Exosc3
chr8	116083600	116086199	2600	*	8.69	9.45	7.03	2.42	4.02e-36	2.13e-35	8.69	9.45	7.03	2.42	4.02e-36	2.13e-35	chr8	116084075	116086075	2001	+	0	.	0	NM_001109004	Traip
chr2	69422000	69424799	2800	*	8.32	9.07	6.65	2.42	5.23e-28	2.17e-27	8.32	9.07	6.65	2.42	5.23e-28	2.17e-27	chr2	69423208	69425208	2001	-	0	.	0	NM_001106537	Ttpal
chr18	44031600	44033999	2400	*	6.77	7.52	5.1	2.42	1.25e-08	2.62e-08	6.77	7.52	5.1	2.42	1.25e-08	2.62e-08	chr18	44031346	44033346	2001	+	0	.	0	NM_001106412	Mrps30
chr14	14050800	14052399	1600	*	6.22	6.97	4.55	2.42	5.23e-06	9.61e-06	6.22	6.97	4.55	2.42	5.23e-06	9.61e-06	chr14	14050458	14052458	2001	+	0	.	0	NM_024392	Hsd17b4
chr1	95486800	95494399	7600	*	10.76	11.51	9.11	2.41	3.54e-136	2.18e-134	10.76	11.51	9.11	2.41	3.54e-136	2.18e-134	chr1	95492474	95494474	2001	-	0	.	0	NM_001107507	Uri1
chr10	62794800	62800599	5800	*	9.9	10.65	8.24	2.41	1.06e-118	4.56e-117	9.9	10.65	8.24	2.41	1.06e-118	4.56e-117	chr10	62795751	62797751	2001	+	0	.	0	NM_001037189	Nsrp1
chr10	62794800	62800599	5800	*	9.9	10.65	8.24	2.41	1.06e-118	4.56e-117	9.9	10.65	8.24	2.41	1.06e-118	4.56e-117	chr10	62795500	62797500	2001	+	0	.	0	NM_001037189	Nsrp1
chr6	52374000	52379199	5200	*	9.55	10.31	7.89	2.41	6.82e-90	1.49e-88	9.55	10.31	7.89	2.41	6.82e-90	1.49e-88	chr6	52375043	52377043	2001	+	0	.	0	NM_001014076	Nol10
chr9	9834600	9836999	2400	*	9.44	10.2	7.79	2.41	2.98e-82	5.42e-81	9.44	10.2	7.79	2.41	2.98e-82	5.42e-81	chr9	9835780	9837780	2001	+	0	.	0	NM_001305241	Dpp9
chr10	15298200	15302399	4200	*	9.43	10.19	7.78	2.41	3.07e-82	5.58e-81	9.43	10.19	7.78	2.41	3.07e-82	5.58e-81	chr10	15298604	15300604	2001	+	0	.	0	NM_001106991	Tmem8a
chr15	50479000	50483599	4600	*	9.47	10.22	7.81	2.41	6.72e-71	9.06e-70	9.47	10.22	7.81	2.41	6.72e-71	9.06e-70	chr15	50480325	50482325	2001	-	0	.	0	NM_001005761	Mtmr9
chr12	32041600	32044599	3000	*	8.51	9.26	6.86	2.41	4.87e-43	3.14e-42	8.51	9.26	6.86	2.41	4.87e-43	3.14e-42	chr12	32042403	32044403	2001	-	0	.	0	NM_001011903	Tpst1
chr8	12937200	12941199	4000	*	9.21	9.96	7.57	2.4	3.22e-64	3.72e-63	9.21	9.96	7.57	2.4	3.22e-64	3.72e-63	chr8	12937997	12939997	2001	-	0	.	0	NM_001024987	Cwc15
chr8	12937200	12941199	4000	*	9.21	9.96	7.57	2.4	3.22e-64	3.72e-63	9.21	9.96	7.57	2.4	3.22e-64	3.72e-63	chr8	12938500	12940500	2001	+	0	.	0	NM_001024987	Cwc15
chr2	218521000	218525799	4800	*	9.16	9.91	7.51	2.4	9.82e-63	1.09e-61	9.16	9.91	7.51	2.4	9.82e-63	1.09e-61	chr2	218522850	218524850	2001	-	0	.	0	NM_001139486	Gpr89b
chr3	13690200	13693599	3400	*	8.87	9.62	7.22	2.4	1.1e-56	1.04e-55	8.87	9.62	7.22	2.4	1.1e-56	1.04e-55	chr3	13690935	13692935	2001	-	0	.	0	NM_001031662	Coq4
chr3	13690200	13693599	3400	*	8.87	9.62	7.22	2.4	1.1e-56	1.04e-55	8.87	9.62	7.22	2.4	1.1e-56	1.04e-55	chr3	13691574	13693574	2001	+	0	.	0	NM_001031662	Coq4
chr17	28723000	28725599	2600	*	8.94	9.69	7.29	2.4	5.25e-51	4.22e-50	8.94	9.69	7.29	2.4	5.25e-51	4.22e-50	chr17	28723369	28725369	2001	+	0	.	0	NM_001107347	Bloc1s5
chr5	171581000	171583599	2600	*	8.41	9.16	6.76	2.4	7.36e-40	4.34e-39	8.41	9.16	6.76	2.4	7.36e-40	4.34e-39	chr5	171581476	171583476	2001	-	0	.	0	NM_001277253	Park7
chr3	70079400	70083799	4400	*	7.52	8.27	5.87	2.4	4.01e-19	1.25e-18	7.52	8.27	5.87	2.4	4.01e-19	1.25e-18	chr3	70080079	70082079	2001	-	0	.	0	NM_001024780	Prkra
chr10	38561000	38566399	5400	*	11.01	11.76	9.37	2.39	4.01e-171	4.54e-169	11.01	11.76	9.37	2.39	4.01e-171	4.54e-169	chr10	38563698	38565698	2001	-	0	.	0	NM_001107966	Kdm4a
chr5	140799600	140804399	4800	*	9.72	10.47	8.08	2.39	5.67e-96	1.46e-94	9.72	10.47	8.08	2.39	5.67e-96	1.46e-94	chr5	140801764	140803764	2001	-	0	.	0	NM_032618	Timm22
chr10	63453800	63460399	6600	*	9.53	10.28	7.89	2.39	8.02e-78	1.3e-76	9.53	10.28	7.89	2.39	8.02e-78	1.3e-76	chr10	63457308	63459308	2001	-	0	.	0	NM_001108148	Rab39a
chr8	56871600	56878799	7200	*	9.9	10.65	8.26	2.39	1.94e-75	2.95e-74	9.9	10.65	8.26	2.39	1.94e-75	2.95e-74	chr8	56873859	56875859	2001	-	0	.	0	NM_001034198	Tmem33
chr14	42353600	42356999	3400	*	9.12	9.87	7.47	2.39	4.74e-70	6.29e-69	9.12	9.87	7.47	2.39	4.74e-70	6.29e-69	chr14	42354607	42356607	2001	-	0	.	0	NM_001013970	Slfn13
chr10	69970000	69974999	5000	*	9.14	9.88	7.5	2.39	4.04e-57	3.83e-56	9.14	9.88	7.5	2.39	4.04e-57	3.83e-56	chr10	69969281	69971281	2001	-	0	.	0	NM_001007702	RGD1359108
chr5	55253000	55256399	3400	*	8.55	9.29	6.9	2.39	1.08e-33	5.28e-33	8.55	9.29	6.9	2.39	1.08e-33	5.28e-33	chr5	55253965	55255965	2001	-	0	.	0	NM_001007011	Zpbp2
chr10	86309600	86313399	3800	*	8.2	8.95	6.56	2.39	4.07e-33	1.97e-32	8.2	8.95	6.56	2.39	4.07e-33	1.97e-32	chr10	86309807	86311807	2001	+	0	.	0	NM_001025134	Uqcrq
chr17	80405800	80408199	2400	*	7.8	8.55	6.16	2.39	1.07e-22	3.74e-22	7.8	8.55	6.16	2.39	1.07e-22	3.74e-22	chr17	80405939	80407939	2001	+	0	.	0	NM_001108883	Suv39h2
chr13	73745600	73752999	7400	*	10.55	11.3	8.92	2.38	1.16e-176	1.47e-174	10.55	11.3	8.92	2.38	1.16e-176	1.47e-174	chr13	73747003	73749003	2001	-	0	.	0	NM_013177	Got2
chr13	73745600	73752999	7400	*	10.55	11.3	8.92	2.38	1.16e-176	1.47e-174	10.55	11.3	8.92	2.38	1.16e-176	1.47e-174	chr13	73747226	73749226	2001	+	0	.	0	NM_001106608	Chchd6
chr10	25734400	25746999	12600	*	10.72	11.47	9.09	2.38	2.62e-170	2.9e-168	10.72	11.47	9.09	2.38	2.62e-170	2.9e-168	chr10	25739811	25741811	2001	-	0	.	0	NM_001009688	Thumpd1
chr10	25734400	25746999	12600	*	10.72	11.47	9.09	2.38	2.62e-170	2.9e-168	10.72	11.47	9.09	2.38	2.62e-170	2.9e-168	chr10	25740114	25742114	2001	+	0	.	0	NM_001106008	Tbc1d19
chr19	9571000	9577599	6600	*	10.03	10.78	8.4	2.38	1.28e-102	3.83e-101	10.03	10.78	8.4	2.38	1.28e-102	3.83e-101	chr19	9571756	9573756	2001	+	0	.	0	NM_001037192	Trmt1l
chr4	184185400	184187599	2200	*	9.55	10.3	7.92	2.38	3.48e-85	6.83e-84	9.55	10.3	7.92	2.38	3.48e-85	6.83e-84	chr4	184186039	184188039	2001	-	0	.	0	NM_001037192	Trmt1l
chr1	197294200	197297199	3000	*	9.96	10.7	8.32	2.38	3.95e-59	3.94e-58	9.96	10.7	8.32	2.38	3.95e-59	3.94e-58	chr1	197294857	197296857	2001	-	0	.	0	NM_012964	Hmmr
chr14	59643200	59647399	4200	*	8.14	8.89	6.51	2.38	1.04e-31	4.83e-31	8.14	8.89	6.51	2.38	1.04e-31	4.83e-31	chr14	59643982	59645982	2001	-	0	.	0	NM_012964	Hmmr
chr16	7135400	7150199	14800	*	11.1	11.85	9.48	2.37	8.64e-229	2.78e-226	11.1	11.85	9.48	2.37	8.64e-229	2.78e-226	chr16	7140050	7142050	2001	+	0	.	0	NM_057102	Slc25a5
chrX	123548600	123552399	3800	*	9.49	10.23	7.86	2.37	1.94e-90	4.34e-89	9.49	10.23	7.86	2.37	1.94e-90	4.34e-89	chrX	123548735	123550735	2001	+	0	.	0	NM_001009713	Slc17a5
chr8	85472400	85477599	5200	*	9.65	10.39	8.02	2.37	4.37e-88	9.12e-87	9.65	10.39	8.02	2.37	4.37e-88	9.12e-87	chr8	85474700	85476700	2001	-	0	.	0	NM_001009271	Nt5dc2
chr18	29328800	29334199	5400	*	9.16	9.91	7.54	2.37	1.04e-47	7.69e-47	9.16	9.91	7.54	2.37	1.04e-47	7.69e-47	chr18	29331458	29333458	2001	-	0	.	0	NM_001025414	Hars
chr18	29328800	29334199	5400	*	9.16	9.91	7.54	2.37	1.04e-47	7.69e-47	9.16	9.91	7.54	2.37	1.04e-47	7.69e-47	chr18	29331601	29333601	2001	+	0	.	0	NM_001025414	Hars
chr2	217468800	217475799	7000	*	8.34	9.09	6.72	2.37	3.49e-28	1.46e-27	8.34	9.09	6.72	2.37	3.49e-28	1.46e-27	chr2	217472727	217474727	2001	-	0	.	0	NM_001126094	Mrps21
chr2	217468800	217475799	7000	*	8.34	9.09	6.72	2.37	3.49e-28	1.46e-27	8.34	9.09	6.72	2.37	3.49e-28	1.46e-27	chr2	217472007	217474007	2001	-	0	.	0	NM_001126094	Mrps21
chrX	70089000	70091799	2800	*	7.88	8.63	6.26	2.37	4.23e-22	1.46e-21	7.88	8.63	6.26	2.37	4.23e-22	1.46e-21	chrX	70089909	70091909	2001	-	0	.	0	NM_001101006	Pja1
chr9	79711800	79720799	9000	*	7.95	8.69	6.32	2.37	1.78e-21	6.02e-21	7.95	8.69	6.32	2.37	1.78e-21	6.02e-21	chr9	79715369	79717369	2001	+	0	.	0	NM_001108222	Smarcal1
chr17	54103800	54105599	1800	*	7.77	8.51	6.14	2.37	4.44e-13	1.11e-12	7.77	8.51	6.14	2.37	4.44e-13	1.11e-12	chr17	54104086	54106086	2001	-	0	.	0	NM_001107359	Mtpap
chr7	15579400	15588399	9000	*	10.48	11.22	8.86	2.36	4.73e-145	3.46e-143	10.48	11.22	8.86	2.36	4.73e-145	3.46e-143	chr7	15583929	15585929	2001	+	0	.	0	NM_001134561	Zfp563
chr7	2574000	2588799	14800	*	10.47	11.21	8.85	2.36	1.48e-100	4.25e-99	10.47	11.21	8.85	2.36	1.48e-100	4.25e-99	chr7	2583593	2585593	2001	+	0	.	0	NM_001270786	Gls2
chr14	37290800	37294999	4200	*	9.54	10.28	7.93	2.36	5.43e-92	1.27e-90	9.54	10.28	7.93	2.36	5.43e-92	1.27e-90	chr14	37292850	37294850	2001	-	0	.	0	NM_001013874	Ociad1
chr11	73121800	73127199	5400	*	9.47	10.22	7.86	2.36	3.55e-83	6.63e-82	9.47	10.22	7.86	2.36	3.55e-83	6.63e-82	chr11	73122826	73124826	2001	+	0	.	0	NM_001025402	Umps
chr3	124951400	124954599	3200	*	9.43	10.18	7.82	2.36	2.27e-78	3.75e-77	9.43	10.18	7.82	2.36	2.27e-78	3.75e-77	chr3	124951265	124953265	2001	-	0	.	0	NM_001013920	Fam227b
chr3	124951400	124954599	3200	*	9.43	10.18	7.82	2.36	2.27e-78	3.75e-77	9.43	10.18	7.82	2.36	2.27e-78	3.75e-77	chr3	124954128	124956128	2001	+	0	.	0	NM_001013921	Dtwd1
chr10	109221600	109226599	5000	*	9.86	10.6	8.25	2.36	2.68e-78	4.42e-77	9.86	10.6	8.25	2.36	2.68e-78	4.42e-77	chr10	109222569	109224569	2001	-	0	.	0	NM_001143896	Ccdc137
chr10	109221600	109226599	5000	*	9.86	10.6	8.25	2.36	2.68e-78	4.42e-77	9.86	10.6	8.25	2.36	2.68e-78	4.42e-77	chr10	109222662	109224662	2001	+	0	.	0	NM_001143896	Ccdc137
chr6	28866800	28871599	4800	*	8.96	9.71	7.35	2.36	3.51e-59	3.5e-58	8.96	9.71	7.35	2.36	3.51e-59	3.5e-58	chr6	28867715	28869715	2001	+	0	.	0	NM_001135003	Cwf19l2
chr3	110341600	110350999	9400	*	9.31	10.05	7.69	2.36	2.63e-35	1.35e-34	9.31	10.05	7.69	2.36	2.63e-35	1.35e-34	chr3	110347099	110349099	2001	+	0	.	0	NM_001109630	Slc12a6
chr3	110341600	110350999	9400	*	9.31	10.05	7.69	2.36	2.63e-35	1.35e-34	9.31	10.05	7.69	2.36	2.63e-35	1.35e-34	chr3	110341515	110343515	2001	+	0	.	0	NM_001126100	Nop10
chr5	138377800	138380799	3000	*	8.42	9.16	6.81	2.36	8.42e-27	3.35e-26	8.42	9.16	6.81	2.36	8.42e-27	3.35e-26	chr5	138377954	138379954	2001	+	0	.	0	NM_001106677	Efcab14
chr13	56252200	56260199	8000	*	10.04	10.78	8.43	2.35	1.61e-115	6.55e-114	10.04	10.78	8.43	2.35	1.61e-115	6.55e-114	chr13	56256679	56258679	2001	-	0	.	0	NM_001013871	Tmem183a
chr10	20492600	20497599	5000	*	10.22	10.96	8.61	2.35	1.56e-114	6.18e-113	10.22	10.96	8.61	2.35	1.56e-114	6.18e-113	chr10	20495236	20497236	2001	-	0	.	0	NM_001108824	Fbll1
chr5	176626400	176633599	7200	*	10.2	10.95	8.59	2.35	1.14e-92	2.69e-91	10.2	10.95	8.59	2.35	1.14e-92	2.69e-91	chr5	176627573	176629573	2001	+	0	.	0	NM_001025657	Ssu72
chr16	68847200	68850199	3000	*	8.73	9.47	7.12	2.35	4.29e-44	2.85e-43	8.73	9.47	7.12	2.35	4.29e-44	2.85e-43	chr16	68848618	68850618	2001	-	0	.	0	NM_001107320	Prosc
chr5	158074000	158078399	4400	*	8.4	9.15	6.79	2.35	2.49e-35	1.28e-34	8.4	9.15	6.79	2.35	2.49e-35	1.28e-34	chr5	158074303	158076303	2001	+	0	.	0	NM_080783	Gale
chr4	151670000	151672599	2600	*	7.63	8.37	6.02	2.35	1.47e-18	4.46e-18	7.63	8.37	6.02	2.35	1.47e-18	4.46e-18	chr4	151670481	151672481	2001	-	0	.	0	NM_001107289	Lsm5
chr8	47977000	47992599	15600	*	11.95	12.69	10.35	2.34	0	0	11.95	12.69	10.35	2.34	0	0	chr8	47980272	47982272	2001	+	0	.	0	NM_001007627	Stard6
chr3	13729800	13736199	6400	*	9.83	10.57	8.22	2.34	2.67e-108	9.2e-107	9.83	10.57	8.22	2.34	2.67e-108	9.2e-107	chr3	13731443	13733443	2001	+	0	.	0	NM_001007627	Stard6
chr9	8704400	8713999	9600	*	9.51	10.25	7.91	2.34	8.52e-86	1.7e-84	9.51	10.25	7.91	2.34	8.52e-86	1.7e-84	chr9	8708681	8710681	2001	-	0	.	0	NM_001108760	Mpzl3
chr9	8704400	8713999	9600	*	9.51	10.25	7.91	2.34	8.52e-86	1.7e-84	9.51	10.25	7.91	2.34	8.52e-86	1.7e-84	chr9	8710673	8712673	2001	+	0	.	0	NM_001137562	Urm1
chr14	62741600	62750199	8600	*	8.92	9.66	7.32	2.34	1.19e-55	1.08e-54	8.92	9.66	7.32	2.34	1.19e-55	1.08e-54	chr14	62748014	62750014	2001	-	0	.	0	NM_053920	Trip10
chr3	1907400	1911599	4200	*	8.64	9.38	7.04	2.34	2.4e-45	1.66e-44	8.64	9.38	7.04	2.34	2.4e-45	1.66e-44	chr3	1909340	1911340	2001	-	0	.	0	NM_199399	Gpr108
chr3	1907400	1911599	4200	*	8.64	9.38	7.04	2.34	2.4e-45	1.66e-44	8.64	9.38	7.04	2.34	2.4e-45	1.66e-44	chr3	1909422	1911422	2001	-	0	.	0	NM_001106005	Gnpda2
chr2	161918400	161921999	3600	*	8.47	9.21	6.87	2.34	7.46e-41	4.54e-40	8.47	9.21	6.87	2.34	7.46e-41	4.54e-40	chr2	161919986	161921986	2001	-	0	.	0	NM_147141	Cacna1b
chr17	32515400	32520399	5000	*	8.28	9.02	6.69	2.34	3.21e-35	1.65e-34	8.28	9.02	6.69	2.34	3.21e-35	1.65e-34	chr17	32516374	32518374	2001	+	0	.	0	NM_147141	Cacna1b
chr5	146886600	146888399	1800	*	7.51	8.25	5.9	2.34	2.23e-15	6.06e-15	7.51	8.25	5.9	2.34	2.23e-15	6.06e-15	chr5	146886760	146888760	2001	-	0	.	0	NM_001004262	Cog6
chr18	68126800	68132399	5600	*	8.73	9.47	7.13	2.34	3.63e-07	7.11e-07	8.73	9.47	7.13	2.34	3.63e-07	7.11e-07	chr18	68128952	68130952	2001	-	0	.	0	NM_001009275	Eci3
chr18	68126800	68132399	5600	*	8.73	9.47	7.13	2.34	3.63e-07	7.11e-07	8.73	9.47	7.13	2.34	3.63e-07	7.11e-07	chr18	68129749	68131749	2001	+	0	.	0	NM_001077671	Zc3h12a
chr7	125045800	125062399	16600	*	9.79	10.53	8.2	2.33	1.25e-106	4.13e-105	9.79	10.53	8.2	2.33	1.25e-106	4.13e-105	chr7	125046477	125048477	2001	+	0	.	0	NM_001004241	Samm50
chr5	156465200	156475399	10200	*	9.7	10.44	8.1	2.33	6.8e-101	1.97e-99	9.7	10.44	8.1	2.33	6.8e-101	1.97e-99	chr5	156465742	156467742	2001	+	0	.	0	NM_017166	Stmn1
chr12	26342400	26351599	9200	*	9.97	10.71	8.39	2.33	2.8e-91	6.4e-90	9.97	10.71	8.39	2.33	2.8e-91	6.4e-90	chr12	26343203	26345203	2001	-	0	.	0	NM_001191593	Nsun5
chr3	68091200	68110199	19000	*	10	10.74	8.41	2.33	8.56e-78	1.38e-76	10	10.74	8.41	2.33	8.56e-78	1.38e-76	chr3	68098688	68100688	2001	+	0	.	0	NM_001105885	Hoxd4
chr5	69385400	69388799	3400	*	8.99	9.73	7.4	2.33	6.54e-61	6.86e-60	8.99	9.73	7.4	2.33	6.54e-61	6.86e-60	chr5	69385858	69387858	2001	+	0	.	0	NM_001107929	Rnf20
chr7	15946800	15949999	3200	*	9.11	9.84	7.51	2.33	2.59e-56	2.41e-55	9.11	9.84	7.51	2.33	2.59e-56	2.41e-55	chr7	15946717	15948717	2001	+	0	.	0	NM_001126281	Zfp955a
chr3	178438800	178445199	6400	*	9.08	9.82	7.48	2.33	6.22e-41	3.8e-40	9.08	9.82	7.48	2.33	6.22e-41	3.8e-40	chr3	178438177	178440177	2001	+	0	.	0	NM_021845	Gnas
chr5	29045200	29048999	3800	*	8.42	9.16	6.83	2.33	9.36e-28	3.85e-27	8.42	9.16	6.83	2.33	9.36e-28	3.85e-27	chr5	29047252	29049252	2001	-	0	.	0	NM_001276441	Ndufaf6
chr5	132678000	132679999	2000	*	7.72	8.46	6.13	2.33	1.61e-18	4.9e-18	7.72	8.46	6.13	2.33	1.61e-18	4.9e-18	chr5	132678334	132680334	2001	-	0	.	0	NM_001044234	Osbpl9
chrX	64180600	64184399	3800	*	7.23	7.96	5.63	2.33	4.69e-14	1.22e-13	7.23	7.96	5.63	2.33	4.69e-14	1.22e-13	chrX	64180921	64182921	2001	+	0	.	0	NR_132118	Kantr
chr19	54406400	54408399	2000	*	6.62	7.36	5.03	2.33	8.46e-09	1.79e-08	6.62	7.36	5.03	2.33	8.46e-09	1.79e-08	chr19	54406097	54408097	2001	-	0	.	0	NM_001135583	Fa2h
chr11	71719200	71722799	3600	*	10.18	10.91	8.59	2.32	2.4e-105	7.75e-104	10.18	10.91	8.59	2.32	2.4e-105	7.75e-104	chr11	71719716	71721716	2001	+	0	.	0	NM_057147	Sec22a
chr9	15483600	15489999	6400	*	10.04	10.78	8.46	2.32	6.71e-101	1.95e-99	10.04	10.78	8.46	2.32	6.71e-101	1.95e-99	chr9	15486515	15488515	2001	-	0	.	0	NM_057125	Pex6
chr10	46836400	46839799	3400	*	9.25	9.99	7.67	2.32	1.69e-73	2.46e-72	9.25	9.99	7.67	2.32	1.69e-73	2.46e-72	chr10	46836697	46838697	2001	+	0	.	0	NM_001008507	Dhrs7b
chr1	90236200	90242399	6200	*	8.67	9.4	7.08	2.32	3.3e-42	2.09e-41	8.67	9.4	7.08	2.32	3.3e-42	2.09e-41	chr1	90237903	90239903	2001	-	0	.	0	NM_001145273	LOC688869
chr7	14554400	14558199	3800	*	8.28	9.02	6.7	2.32	6.43e-31	2.9e-30	8.28	9.02	6.7	2.32	6.43e-31	2.9e-30	chr7	14555359	14557359	2001	-	0	.	0	NM_001108064	Wiz
chr17	79255800	79258799	3000	*	7.99	8.73	6.41	2.32	5.17e-26	2.01e-25	7.99	8.73	6.41	2.32	5.17e-26	2.01e-25	chr17	79255707	79257707	2001	+	0	.	0	NM_138523	Prpf18
chr17	33333800	33337799	4000	*	7.25	7.99	5.67	2.32	1.04e-13	2.68e-13	7.25	7.99	5.67	2.32	1.04e-13	2.68e-13	chr17	33335064	33337064	2001	+	0	.	0	NM_001013886	Tubb2b
chr10	94147000	94176199	29200	*	11.96	12.7	10.39	2.31	2.12e-264	1.2e-261	11.96	12.7	10.39	2.31	2.12e-264	1.2e-261	chr10	94157251	94159251	2001	-	0	.	0	NM_001107059	Ddx42
chr10	94147000	94176199	29200	*	11.96	12.7	10.39	2.31	2.12e-264	1.2e-261	11.96	12.7	10.39	2.31	2.12e-264	1.2e-261	chr10	94157860	94159860	2001	+	0	.	0	NM_001107059	Ddx42
chr6	109179600	109182799	3200	*	9.65	10.39	8.08	2.31	7.15e-80	1.23e-78	9.65	10.39	8.08	2.31	7.15e-80	1.23e-78	chr6	109180206	109182206	2001	-	0	.	0	NM_212522	Sptb
chr14	100610600	100618599	8000	*	9.22	9.95	7.65	2.31	1.53e-57	1.48e-56	9.22	9.95	7.65	2.31	1.53e-57	1.48e-56	chr14	100616315	100618315	2001	-	0	.	0	NM_031507	Egfr
chr6	36094200	36098199	4000	*	8.81	9.55	7.24	2.31	4.75e-49	3.62e-48	8.81	9.55	7.24	2.31	4.75e-49	3.62e-48	chr6	36095305	36097305	2001	-	0	.	0	NM_001127572	Gpn1
chr1	33124400	33131999	7600	*	8.91	9.64	7.34	2.31	5.29e-39	3.04e-38	8.91	9.64	7.34	2.31	5.29e-39	3.04e-38	chr1	33125574	33127574	2001	+	0	.	0	NM_001024964	Exoc3
chr5	160435200	160439199	4000	*	9.02	9.76	7.45	2.31	5.52e-37	2.99e-36	9.02	9.76	7.45	2.31	5.52e-37	2.99e-36	chr5	160436827	160438827	2001	-	0	.	0	NM_001106694	Pink1
chr5	171321200	171323399	2200	*	8.32	9.06	6.75	2.31	2.96e-35	1.52e-34	8.32	9.06	6.75	2.31	2.96e-35	1.52e-34	chr5	171321391	171323391	2001	-	0	.	0	NM_144747	Slc45a1
chr9	53919000	53925799	6800	*	8.04	8.77	6.47	2.31	1.08e-26	4.28e-26	8.04	8.77	6.47	2.31	1.08e-26	4.28e-26	chr9	53922144	53924144	2001	+	0	.	0	NM_012569	Gls
chr2	59072200	59077199	5000	*	8.26	9	6.69	2.31	1.54e-22	5.36e-22	8.26	9	6.69	2.31	1.54e-22	5.36e-22	chr2	59074285	59076285	2001	+	0	.	0	NM_001107651	Depdc1b
chr2	230699400	230709799	10400	*	11.56	12.3	9.99	2.3	5.76e-161	5.69e-159	11.56	12.3	9.99	2.3	5.76e-161	5.69e-159	chr2	230704606	230706606	2001	-	0	.	0	NM_001271139	Gars
chr4	149890200	149895199	5000	*	10.08	10.82	8.51	2.3	3.45e-129	1.81e-127	10.08	10.82	8.51	2.3	3.45e-129	1.81e-127	chr4	149891365	149893365	2001	+	0	.	0	NM_012603	Myc
chr7	103153800	103164199	10400	*	10.47	11.2	8.9	2.3	1.33e-93	3.25e-92	10.47	11.2	8.9	2.3	1.33e-93	3.25e-92	chr7	103156451	103158451	2001	+	0	.	0	NM_001309462	Epc1
chr17	55418600	55424799	6200	*	9.32	10.05	7.75	2.3	1.68e-75	2.55e-74	9.32	10.05	7.75	2.3	1.68e-75	2.55e-74	chr17	55422019	55424019	2001	-	0	.	0	NM_133383	Scpep1
chr10	73845400	73853199	7800	*	9.44	10.17	7.87	2.3	2.03e-67	2.52e-66	9.44	10.17	7.87	2.3	2.03e-67	2.52e-66	chr10	73845393	73847393	2001	+	0	.	0	NM_145671	Klhl17
chr5	177133000	177136599	3600	*	8.25	8.99	6.68	2.3	2.92e-33	1.41e-32	8.25	8.99	6.68	2.3	2.92e-33	1.41e-32	chr5	177132709	177134709	2001	-	0	.	0	NM_001033897	Noc2l
chr5	177133000	177136599	3600	*	8.25	8.99	6.68	2.3	2.92e-33	1.41e-32	8.25	8.99	6.68	2.3	2.92e-33	1.41e-32	chr5	177133960	177135960	2001	+	0	.	0	NM_001170476	Nkx1-2
chr1	211595600	211598399	2800	*	7.65	8.38	6.08	2.3	3.67e-13	9.24e-13	7.65	8.38	6.08	2.3	3.67e-13	9.24e-13	chr1	211598221	211600221	2001	-	0	.	0	NM_001007606	Sars
chr2	60834800	60845799	11000	*	10.08	10.81	8.52	2.29	4.91e-127	2.47e-125	10.08	10.81	8.52	2.29	4.91e-127	2.47e-125	chr2	60842345	60844345	2001	-	0	.	0	NM_001024887	Sigirr
chr2	224983000	224987999	5000	*	10.07	10.8	8.51	2.29	5.77e-90	1.27e-88	10.07	10.8	8.51	2.29	5.77e-90	1.27e-88	chr2	224982752	224984752	2001	+	0	.	0	NM_133536	Rab3c
chr5	29352200	29360399	8200	*	9.34	10.08	7.78	2.29	3.38e-60	3.48e-59	9.34	10.08	7.78	2.29	3.38e-60	3.48e-59	chr5	29356287	29358287	2001	-	0	.	0	NM_080766	Nras
chr3	98121000	98124399	3400	*	8.96	9.69	7.4	2.29	5.06e-53	4.32e-52	8.96	9.69	7.4	2.29	5.06e-53	4.32e-52	chr3	98120988	98122988	2001	+	0	.	0	NM_001127564	Esrp1
chrX	24061800	24067999	6200	*	8.73	9.47	7.17	2.29	3.27e-35	1.68e-34	8.73	9.47	7.17	2.29	3.27e-35	1.68e-34	chrX	24064973	24066973	2001	-	0	.	0	NM_001033692	Commd9
chr2	142878600	142883999	5400	*	8.09	8.82	6.54	2.29	3.03e-26	1.18e-25	8.09	8.82	6.54	2.29	3.03e-26	1.18e-25	chr2	142878823	142880823	2001	+	0	.	0	NM_001047893	Shroom2
chr5	122469200	122472599	3400	*	7.76	8.49	6.2	2.29	2.9e-20	9.38e-20	7.76	8.49	6.2	2.29	2.9e-20	9.38e-20	chr5	122469214	122471214	2001	-	0	.	0	NM_001025406	Exosc9
chr5	122469200	122472599	3400	*	7.76	8.49	6.2	2.29	2.9e-20	9.38e-20	7.76	8.49	6.2	2.29	2.9e-20	9.38e-20	chr5	122469264	122471264	2001	+	0	.	0	NM_001191866	Efcab7
chr5	156042800	156045599	2800	*	6.65	7.38	5.09	2.29	2.42e-08	5.02e-08	6.65	7.38	5.09	2.29	2.42e-08	5.02e-08	chr5	156043872	156045872	2001	-	0	.	0	NM_001191866	Efcab7
chr1	220823400	220827399	4000	*	6.69	7.42	5.14	2.29	1.25e-06	2.38e-06	6.69	7.42	5.14	2.29	1.25e-06	2.38e-06	chr1	220825497	220827497	2001	-	0	.	0	NM_001106688	Sh3bgrl3
chr1	79101000	79112199	11200	*	11.07	11.8	9.52	2.28	2.87e-203	5.65e-201	11.07	11.8	9.52	2.28	2.87e-203	5.65e-201	chr1	79107671	79109671	2001	-	0	.	0	NM_001012045	Kbtbd6
chr10	101843400	101851199	7800	*	10.57	11.3	9.02	2.28	9.14e-136	5.54e-134	10.57	11.3	9.02	2.28	9.14e-136	5.54e-134	chr10	101846318	101848318	2001	+	0	.	0	NM_001107062	Cog1
chr2	143655200	143658399	3200	*	9.71	10.44	8.16	2.28	1.89e-76	2.95e-75	9.71	10.44	8.16	2.28	1.89e-76	2.95e-75	chr2	143655547	143657547	2001	-	0	.	0	NM_001271151	Cetn4
chr19	48855400	48859599	4200	*	9.94	10.67	8.39	2.28	7.54e-62	8.17e-61	9.94	10.67	8.39	2.28	7.54e-62	8.17e-61	chr19	48856359	48858359	2001	+	0	.	0	NM_001106181	Dus2
chr19	48855400	48859599	4200	*	9.94	10.67	8.39	2.28	7.54e-62	8.17e-61	9.94	10.67	8.39	2.28	7.54e-62	8.17e-61	chr19	48856339	48858339	2001	-	0	.	0	NM_001106181	Dus2
chr15	65394400	65396199	1800	*	5.71	6.44	4.16	2.28	0.000138	0.000233	5.71	6.44	4.16	2.28	0.000138	0.000233	chr15	65394105	65396105	2001	+	0	.	0	NM_207591	Gltscr2
chr15	22454200	22474999	20800	*	11.91	12.64	10.36	2.27	0	0	11.91	12.64	10.36	2.27	0	0	chr15	22455037	22457037	2001	-	0	.	0	NM_001109505	Atg10
chr16	14274600	14286999	12400	*	11.12	11.85	9.58	2.27	1.46e-217	3.67e-215	11.12	11.85	9.58	2.27	1.46e-217	3.67e-215	chr16	14284133	14286133	2001	-	0	.	0	NM_001126092	Sf3b5
chr3	2603000	2613799	10800	*	11.01	11.74	9.47	2.27	7.38e-196	1.26e-193	11.01	11.74	9.47	2.27	7.38e-196	1.26e-193	chr3	2605427	2607427	2001	+	0	.	0	NM_001005908	Ghitm
chr7	117854200	117871399	17200	*	10.71	11.44	9.17	2.27	3.13e-165	3.27e-163	10.71	11.44	9.17	2.27	3.13e-165	3.27e-163	chr7	117868344	117870344	2001	-	0	.	0	NM_001107411	Ogfod1
chr2	20023800	20028999	5200	*	10.75	11.48	9.21	2.27	3.55e-151	2.91e-149	10.75	11.48	9.21	2.27	3.55e-151	2.91e-149	chr2	20025448	20027448	2001	-	0	.	0	NM_001107411	Ogfod1
chr1	8738000	8743199	5200	*	9.59	10.32	8.05	2.27	7.57e-92	1.76e-90	9.59	10.32	8.05	2.27	7.57e-92	1.76e-90	chr1	8738572	8740572	2001	+	0	.	0	NM_001108109	Asb8
chr19	11423600	11431599	8000	*	9.4	10.12	7.86	2.27	3.65e-64	4.2e-63	9.4	10.12	7.86	2.27	3.65e-64	4.2e-63	chr19	11424518	11426518	2001	-	0	.	0	NM_001108817	Snx12
chr19	11423600	11431599	8000	*	9.4	10.12	7.86	2.27	3.65e-64	4.2e-63	9.4	10.12	7.86	2.27	3.65e-64	4.2e-63	chr19	11424831	11426831	2001	+	0	.	0	NM_001004231	Npdc1
chr7	138866600	138872399	5800	*	9.44	10.17	7.9	2.27	7.7e-64	8.79e-63	9.44	10.17	7.9	2.27	7.7e-64	8.79e-63	chr7	138866223	138868223	2001	-	0	.	0	NM_001106507	Bub1
chrX	71976200	71980199	4000	*	8.68	9.4	7.13	2.27	1.48e-45	1.03e-44	8.68	9.4	7.13	2.27	1.48e-45	1.03e-44	chrX	71978356	71980356	2001	-	0	.	0	NM_001127293	Zc3hc1
chr3	126926200	126936999	10800	*	8.95	9.68	7.41	2.27	6.52e-38	3.62e-37	8.95	9.68	7.41	2.27	6.52e-38	3.62e-37	chr3	126928122	126930122	2001	+	0	.	0	NM_212501	Gtf2h4
chr4	57466000	57468799	2800	*	8.28	9.01	6.73	2.27	4.31e-31	1.96e-30	8.28	9.01	6.73	2.27	4.31e-31	1.96e-30	chr4	57467238	57469238	2001	-	0	.	0	NM_001105765	Zfp13
chr20	5678600	5682399	3800	*	7.66	8.38	6.12	2.27	2.63e-19	8.22e-19	7.66	8.38	6.12	2.27	2.63e-19	8.22e-19	chr20	5678699	5680699	2001	+	0	.	0	NM_173122	Arhgap39
chr10	12736000	12738999	3000	*	7.59	8.32	6.05	2.27	1.24e-16	3.53e-16	7.59	8.32	6.05	2.27	1.24e-16	3.53e-16	chr10	12737081	12739081	2001	-	0	.	0	NM_153472	Mnat1
chr6	105441600	105450399	8800	*	7.91	8.64	6.37	2.27	6.3e-15	1.69e-14	7.91	8.64	6.37	2.27	6.3e-15	1.69e-14	chr6	105441512	105443512	2001	+	0	.	0	NM_001107253	Kctd6
chr8	23218400	23226199	7800	*	11.95	12.68	10.42	2.26	4.45e-149	3.54e-147	11.95	12.68	10.42	2.26	4.45e-149	3.54e-147	chr8	23220294	23222294	2001	+	0	.	0	NM_001271975	LOC100365921
chr3	125697600	125701799	4200	*	10.07	10.8	8.54	2.26	1.38e-125	6.75e-124	10.07	10.8	8.54	2.26	1.38e-125	6.75e-124	chr3	125698399	125700399	2001	+	0	.	0	NM_001106502	Usp8
chr6	138707800	138716599	8800	*	10.04	10.77	8.5	2.26	8.61e-113	3.26e-111	10.04	10.77	8.5	2.26	8.61e-113	3.26e-111	chr6	138711663	138713663	2001	+	0	.	0	NM_001014198	Gskip
chr12	42283400	42286999	3600	*	9.39	10.12	7.86	2.26	5.72e-77	9.05e-76	9.39	10.12	7.86	2.26	5.72e-77	9.05e-76	chr12	42284816	42286816	2001	+	0	.	0	NM_001271194	Brap
chr12	42283400	42286999	3600	*	9.39	10.12	7.86	2.26	5.72e-77	9.05e-76	9.39	10.12	7.86	2.26	5.72e-77	9.05e-76	chr12	42284637	42286637	2001	-	0	.	0	NM_001271194	Brap
chr10	66759200	66771399	12200	*	10.6	11.33	9.07	2.26	7.6e-75	1.14e-73	10.6	11.33	9.07	2.26	7.6e-75	1.14e-73	chr10	66761562	66763562	2001	+	0	.	0	NM_001013117	Phf12
chr7	116250200	116255799	5600	*	9.34	10.07	7.81	2.26	3.05e-69	3.96e-68	9.34	10.07	7.81	2.26	3.05e-69	3.96e-68	chr7	116252794	116254794	2001	+	0	.	0	NM_001017467	Ly6e
chr13	79073600	79080799	7200	*	10.1	10.82	8.56	2.26	1.85e-65	2.19e-64	10.1	10.82	8.56	2.26	1.85e-65	2.19e-64	chr13	79074162	79076162	2001	+	0	.	0	NM_001107186	Abl2
chr2	159002000	159006999	5000	*	9	9.72	7.47	2.26	7.3e-52	6.01e-51	9	9.72	7.47	2.26	7.3e-52	6.01e-51	chr2	159003611	159005611	2001	-	0	.	0	NM_001107673	Slc7a11
chr14	85612800	85617599	4800	*	9.09	9.81	7.56	2.26	4.13e-47	3e-46	9.09	9.81	7.56	2.26	4.13e-47	3e-46	chr14	85613509	85615509	2001	-	0	.	0	NM_001170465	Uqcr10
chr3	149467600	149474799	7200	*	9.16	9.88	7.62	2.26	2.14e-38	1.2e-37	9.16	9.88	7.62	2.26	2.14e-38	1.2e-37	chr3	149472190	149474190	2001	-	0	.	0	NM_001191966	Napb
chr5	157801400	157803999	2600	*	8.45	9.18	6.92	2.26	2.18e-37	1.19e-36	8.45	9.18	6.92	2.26	2.18e-37	1.19e-36	chr5	157801697	157803697	2001	+	0	.	0	NM_001191868	Ifnlr1
chr5	21192600	21196999	4400	*	8.67	9.4	7.14	2.26	6.08e-36	3.2e-35	8.67	9.4	7.14	2.26	6.08e-36	3.2e-35	chr5	21193571	21195571	2001	-	0	.	0	NM_001107904	Tgs1
chr5	21192600	21196999	4400	*	8.67	9.4	7.14	2.26	6.08e-36	3.2e-35	8.67	9.4	7.14	2.26	6.08e-36	3.2e-35	chr5	21193619	21195619	2001	+	0	.	0	NM_001107904	Tgs1
chr3	52799400	52803799	4400	*	8.74	9.47	7.21	2.26	2.05e-31	9.43e-31	8.74	9.47	7.21	2.26	2.05e-31	9.43e-31	chr3	52800499	52802499	2001	-	0	.	0	NM_017243	Prps1
chr11	87079400	87082399	3000	*	7.46	8.19	5.92	2.26	2.38e-13	6.02e-13	7.46	8.19	5.92	2.26	2.38e-13	6.02e-13	chr11	87080268	87082268	2001	-	0	.	0	NM_001134535	Vwa5b2
chr14	14948400	14950999	2600	*	7.43	8.16	5.9	2.26	6.81e-13	1.69e-12	7.43	8.16	5.9	2.26	6.81e-13	1.69e-12	chr14	14948613	14950613	2001	-	0	.	0	NM_001105997	Mrpl1
chr15	55557800	55561799	4000	*	9.55	10.28	8.03	2.25	7.05e-83	1.3e-81	9.55	10.28	8.03	2.25	7.05e-83	1.3e-81	chr15	55559184	55561184	2001	-	0	.	0	NM_001170472	Ccar2
chr6	32164400	32171199	6800	*	9.48	10.2	7.95	2.25	1.06e-62	1.18e-61	9.48	10.2	7.95	2.25	1.06e-62	1.18e-61	chr6	32167749	32169749	2001	-	0	.	0	NM_001108702	Spast
chr12	4340800	4343799	3000	*	8.88	9.6	7.35	2.25	3.94e-37	2.14e-36	8.88	9.6	7.35	2.25	3.94e-37	2.14e-36	chr12	4341247	4343247	2001	+	0	.	0	NM_031126	Stxbp2
chr1	82731800	82737199	5400	*	8.17	8.89	6.64	2.25	5.21e-26	2.02e-25	8.17	8.89	6.64	2.25	5.21e-26	2.02e-25	chr1	82732954	82734954	2001	+	0	.	0	NM_001191622	Phldb3
chr19	30937000	30939599	2600	*	7.79	8.51	6.27	2.25	2.03e-21	6.86e-21	7.79	8.51	6.27	2.25	2.03e-21	6.86e-21	chr19	30937400	30939400	2001	-	0	.	0	NM_001106173	Cnep1r1
chr2	217366800	217369399	2600	*	7.45	8.18	5.93	2.25	6.61e-14	1.71e-13	7.45	8.18	5.93	2.25	6.61e-14	1.71e-13	chr2	217366942	217368942	2001	-	0	.	0	NM_001014040	Tars2
chr9	81922600	81936399	13800	*	10.91	11.63	9.39	2.24	2.19e-180	2.92e-178	10.91	11.63	9.39	2.24	2.19e-180	2.92e-178	chr9	81921846	81923846	2001	-	0	.	0	NM_001107920	Map3k7
chr9	81922600	81936399	13800	*	10.91	11.63	9.39	2.24	2.19e-180	2.92e-178	10.91	11.63	9.39	2.24	2.19e-180	2.92e-178	chr9	81929370	81931370	2001	-	0	.	0	NM_001127490	Rfx7
chr12	32084200	32099799	15600	*	10.98	11.7	9.47	2.24	2.52e-163	2.55e-161	10.98	11.7	9.47	2.24	2.52e-163	2.55e-161	chr12	32096759	32098759	2001	+	0	.	0	NM_001126089	Cdc42se2
chr12	32084200	32099799	15600	*	10.98	11.7	9.47	2.24	2.52e-163	2.55e-161	10.98	11.7	9.47	2.24	2.52e-163	2.55e-161	chr12	32096619	32098619	2001	-	0	.	0	NM_001012168	Tulp2
chr8	73923400	73931799	8400	*	10.3	11.02	8.79	2.24	1.6e-140	1.06e-138	10.3	11.02	8.79	2.24	1.6e-140	1.06e-138	chr8	73926996	73928996	2001	-	0	.	0	NM_031356	Aifm1
chr10	39889800	39897199	7400	*	10.01	10.73	8.49	2.24	6.35e-111	2.32e-109	10.01	10.73	8.49	2.24	6.35e-111	2.32e-109	chr10	39894658	39896658	2001	-	0	.	0	NM_001110151	Snx27
chr1	102551800	102561199	9400	*	10.1	10.82	8.58	2.24	2.15e-110	7.69e-109	10.1	10.82	8.58	2.24	2.15e-110	7.69e-109	chr1	102552245	102554245	2001	+	0	.	0	NM_001108856	Vamp4
chrX	135410800	135417199	6400	*	9.7	10.43	8.19	2.24	8.17e-93	1.95e-91	9.7	10.43	8.19	2.24	8.17e-93	1.95e-91	chrX	135413532	135415532	2001	-	0	.	0	NM_001106079	Atp13a1
chr2	215294600	215301599	7000	*	9.45	10.17	7.94	2.24	3.74e-79	6.3e-78	9.45	10.17	7.94	2.24	3.74e-79	6.3e-78	chr2	215299226	215301226	2001	-	0	.	0	NM_019377	Ywhab
chr13	85350600	85356399	5800	*	9.65	10.37	8.13	2.24	8.23e-79	1.37e-77	9.65	10.37	8.13	2.24	8.23e-79	1.37e-77	chr13	85351969	85353969	2001	+	0	.	0	NM_173140	Cryba2
chr16	21283400	21295999	12600	*	10.11	10.83	8.59	2.24	2.86e-77	4.56e-76	10.11	10.83	8.59	2.24	2.86e-77	4.56e-76	chr16	21293131	21295131	2001	-	0	.	0	NR_032271	Mir375
chr3	166576800	166582999	6200	*	8.9	9.62	7.38	2.24	9.22e-46	6.46e-45	8.9	9.62	7.38	2.24	9.22e-46	6.46e-45	chr3	166576977	166578977	2001	+	0	.	0	NM_001107312	Mtmr7
chr16	54467600	54470999	3400	*	8.25	8.97	6.73	2.24	2.11e-30	9.4e-30	8.25	8.97	6.73	2.24	2.11e-30	9.4e-30	chr16	54468055	54470055	2001	+	0	.	0	NM_021577	Asl
chr5	51794000	51797599	3600	*	4.7	5.42	3.18	2.24	0.00501	0.00754	4.7	5.42	3.18	2.24	0.00501	0.00754	chr5	51793810	51795810	2001	+	0	.	0	NM_021577	Asl
chr13	56434000	56443399	9400	*	10.85	11.57	9.34	2.23	1.14e-208	2.46e-206	10.85	11.57	9.34	2.23	1.14e-208	2.46e-206	chr13	56437962	56439962	2001	+	0	.	0	NM_001135710	Sec14l5
chr5	176106200	176111999	5800	*	9.23	9.95	7.72	2.23	2.04e-62	2.24e-61	9.23	9.95	7.72	2.23	2.04e-62	2.24e-61	chr5	176106840	176108840	2001	+	0	.	0	NM_001108698	Faap20
chr6	31766800	31769999	3200	*	9.16	9.88	7.65	2.23	1.28e-58	1.26e-57	9.16	9.88	7.65	2.23	1.28e-58	1.26e-57	chr6	31767786	31769786	2001	-	0	.	0	NM_001106706	Ttc27
chr16	6473600	6478999	5400	*	9.13	9.85	7.62	2.23	2.98e-56	2.77e-55	9.13	9.85	7.62	2.23	2.98e-56	2.77e-55	chr16	6475319	6477319	2001	+	0	.	0	NM_001191831	Dcp1a
chr7	28824000	28826999	3000	*	8.88	9.6	7.37	2.23	2.86e-52	2.39e-51	8.88	9.6	7.37	2.23	2.86e-52	2.39e-51	chr7	28824281	28826281	2001	+	0	.	0	NM_001107177	Kdm5b
chr7	28824000	28826999	3000	*	8.88	9.6	7.37	2.23	2.86e-52	2.39e-51	8.88	9.6	7.37	2.23	2.86e-52	2.39e-51	chr7	28824206	28826206	2001	-	0	.	0	NM_001106775	Nup37
chr3	128784600	128787999	3400	*	9.19	9.92	7.69	2.23	1.26e-51	1.03e-50	9.19	9.92	7.69	2.23	1.26e-51	1.03e-50	chr3	128785182	128787182	2001	+	0	.	0	NM_001106775	Nup37
chr4	65903200	65905599	2400	*	9.18	9.9	7.66	2.23	3.86e-47	2.81e-46	9.18	9.9	7.66	2.23	3.86e-47	2.81e-46	chr4	65903582	65905582	2001	+	0	.	0	NM_001107771	Anapc1
chr8	90885000	90887799	2800	*	8.32	9.05	6.81	2.23	1.19e-33	5.82e-33	8.32	9.05	6.81	2.23	1.19e-33	5.82e-33	chr8	90885761	90887761	2001	+	0	.	0	NM_001025045	Ttc26
chr7	70581200	70587199	6000	*	8.74	9.46	7.23	2.23	1.45e-29	6.28e-29	8.74	9.46	7.23	2.23	1.45e-29	6.28e-29	chr7	70583816	70585816	2001	-	0	.	0	NM_001108172	Ttk
chr5	63652000	63654599	2600	*	8.12	8.84	6.61	2.23	6.01e-26	2.33e-25	8.12	8.84	6.61	2.23	6.01e-26	2.33e-25	chr5	63652694	63654694	2001	+	0	.	0	NM_001007265	Os9
chr10	9395200	9398799	3600	*	6.52	7.25	5.02	2.23	6.09e-06	1.11e-05	6.52	7.25	5.02	2.23	6.09e-06	1.11e-05	chr10	9396055	9398055	2001	-	0	.	0	NM_053838	Npr2
chr10	64363400	64374399	11000	*	10.44	11.16	8.95	2.22	2.13e-131	1.18e-129	10.44	11.16	8.95	2.22	2.13e-131	1.18e-129	chr10	64370667	64372667	2001	-	0	.	0	NM_053679	Dffa
chr2	53438400	53447399	9000	*	10.62	11.34	9.12	2.22	7.97e-123	3.75e-121	10.62	11.34	9.12	2.22	7.97e-123	3.75e-121	chr2	53440764	53442764	2001	+	0	.	0	NM_001109400	Hist1h2bk
chr2	53438400	53447399	9000	*	10.62	11.34	9.12	2.22	7.97e-123	3.75e-121	10.62	11.34	9.12	2.22	7.97e-123	3.75e-121	chr2	53441093	53443093	2001	-	0	.	0	NM_001191590	Prpf8
chr3	153427000	153433999	7000	*	10.14	10.86	8.64	2.22	3.38e-119	1.48e-117	10.14	10.86	8.64	2.22	3.38e-119	1.48e-117	chr3	153428291	153430291	2001	+	0	.	0	NM_001106406	Ppwd1
chr10	39971600	39978399	6800	*	9.76	10.48	8.26	2.22	6.29e-74	9.22e-73	9.76	10.48	8.26	2.22	6.29e-74	9.22e-73	chr10	39973260	39975260	2001	-	0	.	0	NM_001106406	Ppwd1
chr1	8968800	8971999	3200	*	9.84	10.56	8.34	2.22	4.95e-66	5.95e-65	9.84	10.56	8.34	2.22	4.95e-66	5.95e-65	chr1	8970014	8972014	2001	-	0	.	0	NM_001025692	Sdcbp2
chr2	225088800	225098199	9400	*	9.55	10.27	8.05	2.22	9.98e-66	1.19e-64	9.55	10.27	8.05	2.22	9.98e-66	1.19e-64	chr2	225091497	225093497	2001	+	0	.	0	NM_001134729	Lyrm7
chr2	193345200	193351999	6800	*	9.23	9.95	7.73	2.22	2.38e-57	2.27e-56	9.23	9.95	7.73	2.22	2.38e-57	2.27e-56	chr2	193347014	193349014	2001	-	0	.	0	NM_001014157	Ltv1
chr2	193345200	193351999	6800	*	9.23	9.95	7.73	2.22	2.38e-57	2.27e-56	9.23	9.95	7.73	2.22	2.38e-57	2.27e-56	chr2	193347763	193349763	2001	+	0	.	0	NM_001106458	Bcas2
chr7	82348400	82352799	4400	*	9.57	10.29	8.07	2.22	6.6e-54	5.75e-53	9.57	10.29	8.07	2.22	6.6e-54	5.75e-53	chr7	82348424	82350424	2001	+	0	.	0	NM_001009542	Pdcd10
chr5	77707800	77712399	4600	*	8.99	9.71	7.49	2.22	1.48e-52	1.25e-51	8.99	9.71	7.49	2.22	1.48e-52	1.25e-51	chr5	77709707	77711707	2001	-	0	.	0	NM_001009542	Pdcd10
chr3	180530400	180533799	3400	*	8.93	9.65	7.43	2.22	6.78e-52	5.6e-51	8.93	9.65	7.43	2.22	6.78e-52	5.6e-51	chr3	180530777	180532777	2001	+	0	.	0	NM_001113785	Emc2
chrX	33945800	33952399	6600	*	9.6	10.32	8.1	2.22	2.95e-51	2.4e-50	9.6	10.32	8.1	2.22	2.95e-51	2.4e-50	chrX	33945695	33947695	2001	+	0	.	0	NM_080899	Ikbkap
chr8	60163600	60168599	5000	*	8.85	9.57	7.35	2.22	1.84e-46	1.32e-45	8.85	9.57	7.35	2.22	1.84e-46	1.32e-45	chr8	60163559	60165559	2001	-	0	.	0	NM_001191857	Rtel1
chr20	45980800	45984599	3800	*	8.48	9.2	6.98	2.22	3.71e-29	1.59e-28	8.48	9.2	6.98	2.22	3.71e-29	1.59e-28	chr20	45979204	45981204	2001	-	0	.	0	NM_001037187	Txlng
chr3	178608000	178612599	4600	*	8.69	9.41	7.19	2.22	1.12e-26	4.44e-26	8.69	9.41	7.19	2.22	1.12e-26	4.44e-26	chr3	178611013	178613013	2001	-	0	.	0	NM_001127488	Snx33
chr6	82453200	82454999	1800	*	8.39	9.11	6.89	2.22	2.26e-19	7.07e-19	8.39	9.11	6.89	2.22	2.26e-19	7.07e-19	chr6	82452630	82454630	2001	+	0	.	0	NM_001170483	Wisp3
chr11	73260000	73262999	3000	*	7.91	8.63	6.41	2.22	4.96e-18	1.48e-17	7.91	8.63	6.41	2.22	4.96e-18	1.48e-17	chr11	73260215	73262215	2001	-	0	.	0	NM_139099	Atp5e
chr5	169573000	169574399	1400	*	6.35	7.07	4.85	2.22	4.56e-07	8.89e-07	6.35	7.07	4.85	2.22	4.56e-07	8.89e-07	chr5	169572103	169574103	2001	+	0	.	0	NM_001185025	Nubpl
chr17	58941800	58943399	1600	*	4.74	5.46	3.25	2.22	0.00481	0.00725	4.74	5.46	3.25	2.22	0.00481	0.00725	chr17	58941756	58943756	2001	+	0	.	0	NM_147139	Itgb5
chr15	38375000	38383799	8800	*	10.85	11.56	9.36	2.21	1.04e-185	1.51e-183	10.85	11.56	9.36	2.21	1.04e-185	1.51e-183	chr15	38380668	38382668	2001	+	0	.	0	NM_001191920	Slc47a2
chr10	47400600	47405799	5200	*	9.98	10.7	8.49	2.21	6.26e-96	1.62e-94	9.98	10.7	8.49	2.21	6.26e-96	1.62e-94	chr10	47403085	47405085	2001	-	0	.	0	NM_001107185	Tpr
chr13	72574400	72580199	5800	*	9.73	10.45	8.24	2.21	1.32e-73	1.92e-72	9.73	10.45	8.24	2.21	1.32e-73	1.92e-72	chr13	72575528	72577528	2001	+	0	.	0	NM_001108417	Cul2
chr17	55024000	55027999	4000	*	9.45	10.17	7.96	2.21	5.6e-72	7.74e-71	9.45	10.17	7.96	2.21	5.6e-72	7.74e-71	chr17	55025463	55027463	2001	-	0	.	0	NM_001037664	Dtnbp1
chr17	22102800	22108599	5800	*	9.15	9.87	7.66	2.21	5.35e-60	5.46e-59	9.15	9.87	7.66	2.21	5.35e-60	5.46e-59	chr17	22104207	22106207	2001	+	0	.	0	NM_001109503	Commd2
chr2	167183800	167188199	4400	*	8.74	9.46	7.25	2.21	1.05e-37	5.78e-37	8.74	9.46	7.25	2.21	1.05e-37	5.78e-37	chr2	167186326	167188326	2001	-	0	.	0	NM_001107264	Nfatc4
chr5	147823000	147825399	2400	*	8.7	9.42	7.21	2.21	1.17e-35	6.12e-35	8.7	9.42	7.21	2.21	1.17e-35	6.12e-35	chr5	147823052	147825052	2001	+	0	.	0	NM_001007653	Mrps15
chr6	32187800	32192999	5200	*	8.6	9.32	7.11	2.21	2.77e-34	1.38e-33	8.6	9.32	7.11	2.21	2.77e-34	1.38e-33	chr6	32187945	32189945	2001	+	0	.	0	NM_001170545	Dpy30
chr8	6199200	6203599	4400	*	7.35	8.07	5.86	2.21	1.36e-11	3.23e-11	7.35	8.07	5.86	2.21	1.36e-11	3.23e-11	chr8	6201218	6203218	2001	-	0	.	0	NM_001034002	Yap1
chr3	126143600	126146199	2600	*	6.75	7.47	5.26	2.21	2.21e-07	4.38e-07	6.75	7.47	5.26	2.21	2.21e-07	4.38e-07	chr3	126144117	126146117	2001	-	0	.	0	NM_001025043	Itpripl1
chr13	107971400	107984599	13200	*	11.64	12.36	10.16	2.2	2.93e-252	1.38e-249	11.64	12.36	10.16	2.2	2.93e-252	1.38e-249	chr13	107972815	107974815	2001	+	0	.	0	NM_001106251	Ctu1
chr1	228447800	228453999	6200	*	10.39	11.11	8.91	2.2	3.66e-139	2.36e-137	10.39	11.11	8.91	2.2	3.66e-139	2.36e-137	chr1	228450114	228452114	2001	-	0	.	0	NM_031795	Ugcg
chr10	55293000	55304799	11800	*	10.24	10.95	8.76	2.2	8e-124	3.82e-122	10.24	10.95	8.76	2.2	8e-124	3.82e-122	chr10	55296128	55298128	2001	+	0	.	0	NM_001106399	Spata9
chr10	55293000	55304799	11800	*	10.24	10.95	8.76	2.2	8e-124	3.82e-122	10.24	10.95	8.76	2.2	8e-124	3.82e-122	chr10	55301460	55303460	2001	-	0	.	0	NM_031711	Arl2
chr4	7588800	7595799	7000	*	10.88	11.59	9.39	2.2	6.88e-114	2.68e-112	10.88	11.59	9.39	2.2	6.88e-114	2.68e-112	chr4	7592562	7594562	2001	-	0	.	0	NM_001109033	Slc25a35
chr10	56752000	56757799	5800	*	10.5	11.22	9.02	2.2	2.92e-112	1.08e-110	10.5	11.22	9.02	2.2	2.92e-112	1.08e-110	chr10	56755177	56757177	2001	-	0	.	0	NM_001105790	Rangrf
chr7	135502000	135508599	6600	*	9.81	10.52	8.32	2.2	7.09e-88	1.47e-86	9.81	10.52	8.32	2.2	7.09e-88	1.47e-86	chr7	135506004	135508004	2001	-	0	.	0	NM_001012187	Klhl7
chr1	81053200	81064799	11600	*	9.43	10.15	7.95	2.2	2.04e-74	3.03e-73	9.43	10.15	7.95	2.2	2.04e-74	3.03e-73	chr1	81051611	81053611	2001	+	0	.	0	NM_001024270	Pelp1
chr8	64332400	64339399	7000	*	10.18	10.9	8.7	2.2	1.68e-67	2.1e-66	10.18	10.9	8.7	2.2	1.68e-67	2.1e-66	chr8	64334906	64336906	2001	+	0	.	0	NM_001309489	Muc19
chr8	64332400	64339399	7000	*	10.18	10.9	8.7	2.2	1.68e-67	2.1e-66	10.18	10.9	8.7	2.2	1.68e-67	2.1e-66	chr8	64334509	64336509	2001	-	0	.	0	NM_001024238	Eprs
chr7	98545200	98552399	7200	*	9.68	10.39	8.19	2.2	8.51e-61	8.91e-60	9.68	10.39	8.19	2.2	8.51e-61	8.91e-60	chr7	98549754	98551754	2001	-	0	.	0	NM_053373	Pglyrp1
chr2	242892200	242896999	4800	*	9.72	10.44	8.24	2.2	1.78e-55	1.62e-54	9.72	10.44	8.24	2.2	1.78e-55	1.62e-54	chr2	242893211	242895211	2001	+	0	.	0	NM_134335	Myo9a
chr18	6432000	6436799	4800	*	9.18	9.9	7.7	2.2	2.52e-51	2.05e-50	9.18	9.9	7.7	2.2	2.52e-51	2.05e-50	chr18	6432360	6434360	2001	-	0	.	0	NM_134335	Myo9a
chr6	109277600	109280199	2600	*	9.08	9.79	7.59	2.2	2.13e-45	1.48e-44	9.08	9.79	7.59	2.2	2.13e-45	1.48e-44	chr6	109277423	109279423	2001	+	0	.	0	NM_133620	Zhx1
chr5	177013600	177017399	3800	*	8.78	9.5	7.3	2.2	1.73e-40	1.04e-39	8.78	9.5	7.3	2.2	1.73e-40	1.04e-39	chr5	177015246	177017246	2001	+	0	.	0	NM_001014176	Alg14
chr2	142316400	142318799	2400	*	8.21	8.92	6.72	2.2	6.46e-23	2.28e-22	8.21	8.92	6.72	2.2	6.46e-23	2.28e-22	chr2	142316803	142318803	2001	-	0	.	0	NM_001100516	Kctd1
chr13	58554400	58555399	1000	*	7.65	8.36	6.17	2.2	2.15e-14	5.64e-14	7.65	8.36	6.17	2.2	2.15e-14	5.64e-14	chr13	58553858	58555858	2001	+	0	.	0	NM_172034	Fntb
chr1	100667400	100670999	3600	*	7.05	7.77	5.57	2.2	5.69e-06	1.04e-05	7.05	7.77	5.57	2.2	5.69e-06	1.04e-05	chr1	100667355	100669355	2001	+	0	.	0	NM_001014072	RGD1311517
chr5	80530000	80531799	1800	*	5.46	6.18	3.98	2.2	0.00072	0.00116	5.46	6.18	3.98	2.2	0.00072	0.00116	chr5	80529139	80531139	2001	+	0	.	0	NM_001009653	Mccc1
chr2	2726800	2729599	2800	*	5.27	5.98	3.78	2.2	0.00372	0.00567	5.27	5.98	3.78	2.2	0.00372	0.00567	chr2	2727275	2729275	2001	+	0	.	0	NM_001012030	Zfp281
chr3	121400600	121413799	13200	*	11.09	11.8	9.61	2.19	3.76e-167	4e-165	11.09	11.8	9.61	2.19	3.76e-167	4e-165	chr3	121406585	121408585	2001	+	0	.	0	NM_001191710	Rsbn1
chr2	225814600	225824399	9800	*	10.5	11.22	9.03	2.19	2.33e-115	9.44e-114	10.5	11.22	9.03	2.19	2.33e-115	9.44e-114	chr2	225814981	225816981	2001	+	0	.	0	NM_001024302	Lysmd1
chr2	215797000	215804199	7200	*	9.93	10.64	8.46	2.19	1.47e-110	5.31e-109	9.93	10.64	8.46	2.19	1.47e-110	5.31e-109	chr2	215798037	215800037	2001	+	0	.	0	NM_001024302	Lysmd1
chr2	215797000	215804199	7200	*	9.93	10.64	8.46	2.19	1.47e-110	5.31e-109	9.93	10.64	8.46	2.19	1.47e-110	5.31e-109	chr2	215797715	215799715	2001	-	0	.	0	NM_001277235	Sec23b
chr3	145143000	145146599	3600	*	10.14	10.86	8.67	2.19	1.53e-110	5.52e-109	10.14	10.86	8.67	2.19	1.53e-110	5.52e-109	chr3	145144483	145146483	2001	+	0	.	0	NM_001109306	Satb2
chr9	63440000	63445399	5400	*	9.67	10.39	8.2	2.19	1.39e-89	3.01e-88	9.67	10.39	8.2	2.19	1.39e-89	3.01e-88	chr9	63440506	63442506	2001	-	0	.	0	NM_001034132	RGD1559786
chr5	131335000	131339799	4800	*	9.76	10.47	8.29	2.19	2.3e-86	4.65e-85	9.76	10.47	8.29	2.19	2.3e-86	4.65e-85	chr5	131336313	131338313	2001	+	0	.	0	NM_001107467	Zfp51
chr1	63788000	63795199	7200	*	9.58	10.29	8.1	2.19	7.77e-78	1.26e-76	9.58	10.29	8.1	2.19	7.77e-78	1.26e-76	chr1	63790590	63792590	2001	+	0	.	0	NM_001024784	Nfx1
chr5	61820600	61825999	5400	*	9.33	10.04	7.85	2.19	5.74e-67	7.07e-66	9.33	10.04	7.85	2.19	5.74e-67	7.07e-66	chr5	61821484	61823484	2001	+	0	.	0	NM_001108427	Pfdn1
chr18	28993000	28999599	6600	*	9.01	9.72	7.53	2.19	4.23e-51	3.41e-50	9.01	9.72	7.53	2.19	4.23e-51	3.41e-50	chr18	28996301	28998301	2001	-	0	.	0	NM_001130061	Trmt44
chr14	79985800	79989199	3400	*	8.72	9.44	7.25	2.19	6.01e-45	4.11e-44	8.72	9.44	7.25	2.19	6.01e-45	4.11e-44	chr14	79986442	79988442	2001	+	0	.	0	NR_001567	Terc
chr2	136121200	136129599	8400	*	8.79	9.51	7.32	2.19	6.18e-45	4.22e-44	8.79	9.51	7.32	2.19	6.18e-45	4.22e-44	chr2	136125299	136127299	2001	+	0	.	0	NM_001128188	Fam185a
chr4	10263800	10266599	2800	*	8.84	9.56	7.37	2.19	3.08e-43	2e-42	8.84	9.56	7.37	2.19	3.08e-43	2e-42	chr4	10264818	10266818	2001	+	0	.	0	NM_001128188	Fam185a
chr4	10263800	10266599	2800	*	8.84	9.56	7.37	2.19	3.08e-43	2e-42	8.84	9.56	7.37	2.19	3.08e-43	2e-42	chr4	10265020	10267020	2001	-	0	.	0	NM_001013908	Trappc13
chr2	53378800	53385399	6600	*	9.13	9.84	7.65	2.19	3.76e-39	2.17e-38	9.13	9.84	7.65	2.19	3.76e-39	2.17e-38	chr2	53382586	53384586	2001	+	0	.	0	NM_001013908	Trappc13
chr2	53378800	53385399	6600	*	9.13	9.84	7.65	2.19	3.76e-39	2.17e-38	9.13	9.84	7.65	2.19	3.76e-39	2.17e-38	chr2	53382231	53384231	2001	-	0	.	0	NM_181637	Pigu
chr3	157246800	157254399	7600	*	8.79	9.5	7.32	2.19	1.14e-29	4.94e-29	8.79	9.5	7.32	2.19	1.14e-29	4.94e-29	chr3	157252270	157254270	2001	-	0	.	0	NM_001034928	Immt
chr4	164529400	164533999	4600	*	8.17	8.89	6.7	2.19	1.27e-22	4.44e-22	8.17	8.89	6.7	2.19	1.27e-22	4.44e-22	chr4	164530448	164532448	2001	+	0	.	0	NM_001107862	Nt5c3a
chr4	151928200	151934999	6800	*	8.16	8.87	6.68	2.19	2.05e-19	6.45e-19	8.16	8.87	6.68	2.19	2.05e-19	6.45e-19	chr4	151931125	151933125	2001	-	0	.	0	NM_130413	Skap2
chr4	146634800	146637599	2800	*	8.23	8.95	6.75	2.19	2.38e-19	7.44e-19	8.23	8.95	6.75	2.19	2.38e-19	7.44e-19	chr4	146634663	146636663	2001	-	0	.	0	NM_001025714	Bloc1s6
chr1	128053800	128070799	17000	*	10.58	11.29	9.11	2.18	3.99e-157	3.76e-155	10.58	11.29	9.11	2.18	3.99e-157	3.76e-155	chr1	128064928	128066928	2001	+	0	.	0	NM_001109118	Elovl2
chr12	41210600	41219599	9000	*	10.48	11.19	9.01	2.18	1.58e-145	1.17e-143	10.48	11.19	9.01	2.18	1.58e-145	1.17e-143	chr12	41213428	41215428	2001	-	0	.	0	NM_031594	P2rx4
chr3	166644800	166657999	13200	*	10.77	11.49	9.31	2.18	4.73e-141	3.18e-139	10.77	11.49	9.31	2.18	4.73e-141	3.18e-139	chr3	166651144	166653144	2001	+	0	.	0	NM_001107800	Stk4
chr3	166644800	166657999	13200	*	10.77	11.49	9.31	2.18	4.73e-141	3.18e-139	10.77	11.49	9.31	2.18	4.73e-141	3.18e-139	chr3	166648736	166650736	2001	-	0	.	0	NM_001044244	Tomm34
chr9	98342800	98349999	7200	*	10.12	10.84	8.66	2.18	1.04e-93	2.56e-92	10.12	10.84	8.66	2.18	1.04e-93	2.56e-92	chr9	98343294	98345294	2001	+	0	.	0	NM_001108232	Asb1
chr1	196480000	196488999	9000	*	9.67	10.38	8.21	2.18	1.65e-89	3.56e-88	9.67	10.38	8.21	2.18	1.65e-89	3.56e-88	chr1	196483254	196485254	2001	-	0	.	0	NM_001009688	Thumpd1
chr1	196480000	196488999	9000	*	9.67	10.38	8.21	2.18	1.65e-89	3.56e-88	9.67	10.38	8.21	2.18	1.65e-89	3.56e-88	chr1	196483322	196485322	2001	+	0	.	0	NM_001009688	Thumpd1
chr8	49186600	49191399	4800	*	9.59	10.3	8.12	2.18	1.55e-78	2.57e-77	9.59	10.3	8.12	2.18	1.55e-78	2.57e-77	chr8	49188008	49190008	2001	+	0	.	0	NM_001137646	Zfp259
chr12	14818800	14826799	8000	*	9.44	10.16	7.98	2.18	4.16e-76	6.4e-75	9.44	10.16	7.98	2.18	4.16e-76	6.4e-75	chr12	14824284	14826284	2001	-	0	.	0	NM_013223	Eif2ak1
chr2	53311000	53317199	6200	*	9.97	10.69	8.5	2.18	1.1e-68	1.41e-67	9.97	10.69	8.5	2.18	1.1e-68	1.41e-67	chr2	53313390	53315390	2001	+	0	.	0	NM_181629	Sgtb
chr2	53311000	53317199	6200	*	9.97	10.69	8.5	2.18	1.1e-68	1.41e-67	9.97	10.69	8.5	2.18	1.1e-68	1.41e-67	chr2	53312982	53314982	2001	-	0	.	0	NM_181629	Sgtb
chr18	1182200	1189599	7400	*	10.5	11.22	9.04	2.18	2.42e-62	2.66e-61	10.5	11.22	9.04	2.18	2.42e-62	2.66e-61	chr18	1184634	1186634	2001	+	0	.	0	NM_001047850	Thoc1
chr10	14954400	14959599	5200	*	8.99	9.7	7.52	2.18	5.9e-54	5.15e-53	8.99	9.7	7.52	2.18	5.9e-54	5.15e-53	chr10	14955674	14957674	2001	+	0	.	0	NM_001013183	Narfl
chr7	95393800	95398599	4800	*	9.5	10.21	8.03	2.18	2.54e-50	2.01e-49	9.5	10.21	8.03	2.18	2.54e-50	2.01e-49	chr7	95395754	95397754	2001	-	0	.	0	NM_133319	Taf2
chr7	41339600	41343199	3600	*	8.97	9.68	7.5	2.18	1.19e-49	9.28e-49	8.97	9.68	7.5	2.18	1.19e-49	9.28e-49	chr7	41341267	41343267	2001	+	0	.	0	NM_001025053	Galnt4
chr5	74696400	74700999	4600	*	8.95	9.66	7.48	2.18	1.7e-48	1.28e-47	8.95	9.66	7.48	2.18	1.7e-48	1.28e-47	chr5	74696856	74698856	2001	+	0	.	0	NM_001108667	Fktn
chr10	93108800	93115399	6600	*	8.49	9.21	7.02	2.18	6.13e-38	3.41e-37	8.49	9.21	7.02	2.18	6.13e-38	3.41e-37	chr10	93111425	93113425	2001	+	0	.	0	NM_001108839	Mettl2b
chr4	179862400	179866199	3800	*	8.66	9.37	7.19	2.18	1.15e-29	4.98e-29	8.66	9.37	7.19	2.18	1.15e-29	4.98e-29	chr4	179863344	179865344	2001	-	0	.	0	NM_138531	Stambp
chr17	11663400	11667599	4200	*	8.49	9.2	7.02	2.18	1.31e-28	5.52e-28	8.49	9.2	7.02	2.18	1.31e-28	5.52e-28	chr17	11665049	11667049	2001	-	0	.	0	NM_001031661	B4galt7
chr7	129812800	129816399	3600	*	8.04	8.75	6.57	2.18	1.72e-23	6.17e-23	8.04	8.75	6.57	2.18	1.72e-23	6.17e-23	chr7	129813378	129815378	2001	-	0	.	0	NM_001109532	Mapk11
chr5	138424400	138426999	2600	*	7.81	8.53	6.35	2.18	1.5e-16	4.27e-16	7.81	8.53	6.35	2.18	1.5e-16	4.27e-16	chr5	138425065	138427065	2001	+	0	.	0	NM_001107959	Atpaf1
chr7	30438400	30444399	6000	*	9.85	10.56	8.38	2.18	1.34e-09	2.95e-09	9.85	10.56	8.38	2.18	1.34e-09	2.95e-09	chr7	30440330	30442330	2001	-	0	.	0	NM_173120	Vimp
chr17	23365800	23367799	2000	*	6.08	6.79	4.6	2.18	0.000135	0.000227	6.08	6.79	4.6	2.18	0.000135	0.000227	chr17	23365146	23367146	2001	+	0	.	0	NM_001191780	Scyl2
chr7	137658800	137672999	14200	*	12.27	12.98	10.81	2.17	0	0	12.27	12.98	10.81	2.17	0	0	chr7	137666386	137668386	2001	-	0	.	0	NM_001006967	Kars
chr9	14311000	14318199	7200	*	10.28	10.99	8.83	2.17	1.55e-130	8.41e-129	10.28	10.99	8.83	2.17	1.55e-130	8.41e-129	chr9	14313493	14315493	2001	-	0	.	0	NM_182674	Bysl
chr9	14311000	14318199	7200	*	10.28	10.99	8.83	2.17	1.55e-130	8.41e-129	10.28	10.99	8.83	2.17	1.55e-130	8.41e-129	chr9	14313822	14315822	2001	+	0	.	0	NM_182674	Bysl
chr10	59095800	59100599	4800	*	9.81	10.52	8.35	2.17	2.86e-100	8.1e-99	9.81	10.52	8.35	2.17	2.86e-100	8.1e-99	chr10	59097781	59099781	2001	-	0	.	0	NM_138832	Slc38a1
chr5	65035800	65043199	7400	*	9.46	10.17	8	2.17	2.32e-73	3.35e-72	9.46	10.17	8	2.17	2.32e-73	3.35e-72	chr5	65036812	65038812	2001	+	0	.	0	NM_001007671	Cyb5d2
chr10	88962200	88969399	7200	*	9.37	10.08	7.91	2.17	5.38e-72	7.43e-71	9.37	10.08	7.91	2.17	5.38e-72	7.43e-71	chr10	88964678	88966678	2001	+	0	.	0	NM_001113754	Grhpr
chr10	63613200	63617799	4600	*	9.49	10.2	8.02	2.17	4.8e-67	5.91e-66	9.49	10.2	8.02	2.17	4.8e-67	5.91e-66	chr10	63615108	63617108	2001	+	0	.	0	NM_031646	Ramp2
chr10	63613200	63617799	4600	*	9.49	10.2	8.02	2.17	4.8e-67	5.91e-66	9.49	10.2	8.02	2.17	4.8e-67	5.91e-66	chr10	63615033	63617033	2001	-	0	.	0	NM_001014227	Glod4
chr4	133266000	133270199	4200	*	9.53	10.24	8.06	2.17	2.15e-60	2.23e-59	9.53	10.24	8.06	2.17	2.15e-60	2.23e-59	chr4	133267916	133269916	2001	+	0	.	0	NM_001014227	Glod4
chr17	68039200	68041999	2800	*	9.16	9.87	7.7	2.17	7.97e-55	7.12e-54	9.16	9.87	7.7	2.17	7.97e-55	7.12e-54	chr17	68040430	68042430	2001	-	0	.	0	NM_001127497	Agk
chr14	85549600	85552199	2600	*	9.26	9.97	7.8	2.17	3.26e-54	2.87e-53	9.26	9.97	7.8	2.17	3.26e-54	2.87e-53	chr14	85549449	85551449	2001	+	0	.	0	NM_030864	Mtr
chr8	70218200	70224799	6600	*	9.65	10.36	8.19	2.17	7.27e-54	6.33e-53	9.65	10.36	8.19	2.17	7.27e-54	6.33e-53	chr8	70218641	70220641	2001	+	0	.	0	NM_001109091	Ascc2
chr1	101623400	101627999	4600	*	9.34	10.05	7.88	2.17	5.83e-52	4.82e-51	9.34	10.05	7.88	2.17	5.83e-52	4.82e-51	chr1	101624283	101626283	2001	-	0	.	0	NM_001108159	Dpp8
chr11	39866200	39869999	3800	*	9.01	9.72	7.55	2.17	1.15e-38	6.55e-38	9.01	9.72	7.55	2.17	1.15e-38	6.55e-38	chr11	39865253	39867253	2001	-	0	.	0	NM_031626	Nr1h2
chr3	2896600	2900799	4200	*	8.08	8.79	6.63	2.17	1.79e-20	5.85e-20	8.08	8.79	6.63	2.17	1.79e-20	5.85e-20	chr3	2897074	2899074	2001	+	0	.	0	NM_001105891	Psmg1
chr3	87628400	87635199	6800	*	7.76	8.47	6.31	2.17	3.74e-20	1.21e-19	7.76	8.47	6.31	2.17	3.74e-20	1.21e-19	chr3	87631647	87633647	2001	-	0	.	0	NM_001013163	Bmyc
chr9	44162600	44166999	4400	*	7.62	8.33	6.17	2.17	4.67e-13	1.17e-12	7.62	8.33	6.17	2.17	4.67e-13	1.17e-12	chr9	44163006	44165006	2001	+	0	.	0	NM_001005562	Creb3l1
chr20	15987000	15992799	5800	*	7.51	8.22	6.05	2.17	1.01e-12	2.49e-12	7.51	8.22	6.05	2.17	1.01e-12	2.49e-12	chr20	15988082	15990082	2001	+	0	.	0	NM_001108212	Lipt1
chr5	146473600	146475399	1800	*	7.02	7.73	5.56	2.17	6.4e-11	1.49e-10	7.02	7.73	5.56	2.17	6.4e-11	1.49e-10	chr5	146472836	146474836	2001	+	0	.	0	NM_053293	Gstt1
chr19	55015800	55018399	2600	*	6.6	7.31	5.13	2.17	1.73e-05	3.09e-05	6.6	7.31	5.13	2.17	1.73e-05	3.09e-05	chr19	55016852	55018852	2001	-	0	.	0	NM_001025698	Sf3a3
chr12	41074600	41080199	5600	*	10.77	11.48	9.32	2.16	2.17e-185	3.13e-183	10.77	11.48	9.32	2.16	2.17e-185	3.13e-183	chr12	41077167	41079167	2001	-	0	.	0	NM_001106739	Six4
chr6	105427200	105434999	7800	*	9.86	10.57	8.41	2.16	1.9e-100	5.41e-99	9.86	10.57	8.41	2.16	1.9e-100	5.41e-99	chr6	105432841	105434841	2001	-	0	.	0	NM_001108313	Ifngr2
chr11	35301200	35310599	9400	*	9.92	10.63	8.46	2.16	3.39e-87	6.96e-86	9.92	10.63	8.46	2.16	3.39e-87	6.96e-86	chr11	35301872	35303872	2001	+	0	.	0	NM_001271222	Sf3b6
chr6	39885200	39887999	2800	*	9.7	10.41	8.25	2.16	4.66e-74	6.86e-73	9.7	10.41	8.25	2.16	4.66e-74	6.86e-73	chr6	39885844	39887844	2001	+	0	.	0	NM_001107995	Phf13
chr5	172723400	172728999	5600	*	9.89	10.59	8.44	2.16	5.25e-63	5.88e-62	9.89	10.59	8.44	2.16	5.25e-63	5.88e-62	chr5	172725441	172727441	2001	-	0	.	0	NM_001047910	Mfsd8
chr2	147372200	147377399	5200	*	9.45	10.15	8	2.16	1.55e-57	1.5e-56	9.45	10.15	8	2.16	1.55e-57	1.5e-56	chr2	147373185	147375185	2001	+	0	.	0	NM_001106929	Copg2
chr4	57948800	57952799	4000	*	9.04	9.75	7.58	2.16	2.19e-53	1.89e-52	9.04	9.75	7.58	2.16	2.19e-53	1.89e-52	chr4	57950204	57952204	2001	-	0	.	0	NM_001131000	Smim11
chr11	36052200	36058399	6200	*	8.88	9.59	7.43	2.16	2.98e-45	2.06e-44	8.88	9.59	7.43	2.16	2.98e-45	2.06e-44	chr11	36053443	36055443	2001	+	0	.	0	NM_031338	Camkk2
chr6	52952000	52960599	8600	*	8.8	9.51	7.35	2.16	5.64e-33	2.71e-32	8.8	9.51	7.35	2.16	5.64e-33	2.71e-32	chr6	52954624	52956624	2001	+	0	.	0	NM_053795	Kidins220
chrX	33874600	33876599	2000	*	8.41	9.12	6.96	2.16	2.19e-30	9.74e-30	8.41	9.12	6.96	2.16	2.19e-30	9.74e-30	chrX	33874313	33876313	2001	+	0	.	0	NM_001004253	Syap1
chr4	29001400	29004199	2800	*	8.37	9.08	6.92	2.16	1.35e-28	5.71e-28	8.37	9.08	6.92	2.16	1.35e-28	5.71e-28	chr4	29001852	29003852	2001	-	0	.	0	NM_019251	Bet1
chr4	22356000	22361999	6000	*	8.37	9.07	6.92	2.16	1.43e-24	5.3e-24	8.37	9.07	6.92	2.16	1.43e-24	5.3e-24	chr4	22359509	22361509	2001	-	0	.	0	NM_133401	Abcb1a
chr5	138464200	138465599	1400	*	7.53	8.23	6.07	2.16	7.18e-15	1.92e-14	7.53	8.23	6.07	2.16	7.18e-15	1.92e-14	chr5	138463737	138465737	2001	+	0	.	0	NM_001107960	Mob3c
chr10	67187000	67190399	3400	*	7.2	7.91	5.75	2.16	9.9e-13	2.45e-12	7.2	7.91	5.75	2.16	9.9e-13	2.45e-12	chr10	67188250	67190250	2001	+	0	.	0	NM_001012010	Rnf135
chr5	130124600	130127999	3400	*	7.15	7.86	5.7	2.16	2.85e-12	6.94e-12	7.15	7.86	5.7	2.16	2.85e-12	6.94e-12	chr5	130126367	130128367	2001	-	0	.	0	NM_001013214	Ttc4
chr2	217840200	217853799	13600	*	11.33	12.04	9.89	2.15	4.81e-219	1.24e-216	11.33	12.04	9.89	2.15	4.81e-219	1.24e-216	chr2	217844512	217846512	2001	+	0	.	0	NM_001106781	Ndufa12
chr16	61909800	61915599	5800	*	10.5	11.21	9.06	2.15	4.3e-138	2.73e-136	10.5	11.21	9.06	2.15	4.3e-138	2.73e-136	chr16	61910950	61912950	2001	+	0	.	0	NM_001106086	Ubxn8
chr9	8865000	8871199	6200	*	10.43	11.13	8.98	2.15	2.55e-117	1.07e-115	10.43	11.13	8.98	2.15	2.55e-117	1.07e-115	chr9	8866442	8868442	2001	-	0	.	0	NM_001127300	Brcc3
chr2	218240200	218244799	4600	*	9.95	10.66	8.51	2.15	1.96e-104	6.2e-103	9.95	10.66	8.51	2.15	1.96e-104	6.2e-103	chr2	218241195	218243195	2001	+	0	.	0	NM_001271138	Rbm8a
chr2	237031200	237039799	8600	*	9.5	10.21	8.06	2.15	3.04e-77	4.84e-76	9.5	10.21	8.06	2.15	3.04e-77	4.84e-76	chr2	237036073	237038073	2001	-	0	.	0	NM_001191715	Slc30a7
chr2	237031200	237039799	8600	*	9.5	10.21	8.06	2.15	3.04e-77	4.84e-76	9.5	10.21	8.06	2.15	3.04e-77	4.84e-76	chr2	237036493	237038493	2001	+	0	.	0	NM_001191715	Slc30a7
chrX	40566200	40573199	7000	*	9.35	10.06	7.91	2.15	3.84e-66	4.63e-65	9.35	10.06	7.91	2.15	3.84e-66	4.63e-65	chrX	40568194	40570194	2001	+	0	.	0	NM_001111341	Hist2h2ab
chr15	59183000	59187599	4600	*	9.27	9.98	7.83	2.15	1.14e-60	1.19e-59	9.27	9.98	7.83	2.15	1.14e-60	1.19e-59	chr15	59182905	59184905	2001	+	0	.	0	NM_001035007	Mbtps2
chr17	55820600	55826199	5600	*	9.05	9.75	7.61	2.15	5.67e-56	5.22e-55	9.05	9.75	7.61	2.15	5.67e-56	5.22e-55	chr17	55824467	55826467	2001	-	0	.	0	NM_001108387	Sucla2
chr5	151530600	151534799	4200	*	8.84	9.54	7.4	2.15	6.13e-48	4.56e-47	8.84	9.54	7.4	2.15	6.13e-48	4.56e-47	chr5	151531876	151533876	2001	-	0	.	0	NM_001008298	Stard3nl
chr20	15808000	15814199	6200	*	8.92	9.63	7.48	2.15	2.85e-36	1.51e-35	8.92	9.63	7.48	2.15	2.85e-36	1.51e-35	chr20	15807472	15809472	2001	-	0	.	0	NM_001115035	Eif3i
chr20	15808000	15814199	6200	*	8.92	9.63	7.48	2.15	2.85e-36	1.51e-35	8.92	9.63	7.48	2.15	2.85e-36	1.51e-35	chr20	15812556	15814556	2001	-	0	.	0	NM_001127556	RGD1563815
chr12	32452600	32456999	4400	*	8.21	8.92	6.77	2.15	3.7e-24	1.36e-23	8.21	8.92	6.77	2.15	3.7e-24	1.36e-23	chr12	32454766	32456766	2001	+	0	.	0	NM_001108930	Vpreb3
chr6	86773200	86776399	3200	*	8.11	8.81	6.67	2.15	1.02e-23	3.69e-23	8.11	8.81	6.67	2.15	1.02e-23	3.69e-23	chr6	86774445	86776445	2001	-	0	.	0	NM_001009679	Psph
chr5	40572400	40575999	3600	*	8.11	8.82	6.67	2.15	1.07e-20	3.54e-20	8.11	8.82	6.67	2.15	1.07e-20	3.54e-20	chr5	40572110	40574110	2001	+	0	.	0	NM_001108712	Mbip
chr7	35193000	35194999	2000	*	5.16	5.87	3.72	2.15	0.0286	0.0399	5.16	5.87	3.72	2.15	0.0286	0.0399	chr7	35192808	35194808	2001	+	0	.	0	NM_001107918	Usp45
chr1	16832200	16858399	26200	*	11.98	12.68	10.54	2.14	0	0	11.98	12.68	10.54	2.14	0	0	chr1	16849281	16851281	2001	-	0	.	0	NM_001137633	Tnfaip2
chr18	26994400	27006399	12000	*	10.67	11.37	9.23	2.14	7.04e-175	8.35e-173	10.67	11.37	9.23	2.14	7.04e-175	8.35e-173	chr18	27001904	27003904	2001	-	0	.	0	NM_001047094	Spred2
chr6	144518000	144526399	8400	*	10.34	11.05	8.9	2.14	4.19e-133	2.4e-131	10.34	11.05	8.9	2.14	4.19e-133	2.4e-131	chr6	144523703	144525703	2001	-	0	.	0	NM_001034923	Dus3l
chr14	103924000	103930999	7000	*	10.29	10.99	8.86	2.14	6.2e-123	2.93e-121	10.29	10.99	8.86	2.14	6.2e-123	2.93e-121	chr14	103925068	103927068	2001	+	0	.	0	NM_001107522	Slc35d3
chr9	9289400	9294399	5000	*	10.34	11.05	8.9	2.14	5.04e-116	2.07e-114	10.34	11.05	8.9	2.14	5.04e-116	2.07e-114	chr9	9290060	9292060	2001	-	0	.	0	NM_001127537	Wdpcp
chr14	106457600	106465999	8400	*	9.65	10.36	8.22	2.14	2.3e-79	3.9e-78	9.65	10.36	8.22	2.14	2.3e-79	3.9e-78	chr14	106463350	106465350	2001	+	0	.	0	NM_001127537	Wdpcp
chr14	106457600	106465999	8400	*	9.65	10.36	8.22	2.14	2.3e-79	3.9e-78	9.65	10.36	8.22	2.14	2.3e-79	3.9e-78	chr14	106463034	106465034	2001	-	0	.	0	NM_001108038	Zfyve26
chr6	115157000	115160999	4000	*	9.4	10.11	7.97	2.14	5.78e-68	7.3e-67	9.4	10.11	7.97	2.14	5.78e-68	7.3e-67	chr6	115157874	115159874	2001	-	0	.	0	NM_001108259	Htatsf1
chrX	154142600	154144799	2200	*	9.49	10.2	8.06	2.14	8.68e-68	1.09e-66	9.49	10.2	8.06	2.14	8.68e-68	1.09e-66	chrX	154142842	154144842	2001	+	0	.	0	NM_153731	Zfp709
chr16	19497800	19504199	6400	*	9.38	10.09	7.95	2.14	1.71e-66	2.09e-65	9.38	10.09	7.95	2.14	1.71e-66	2.09e-65	chr16	19499890	19501890	2001	-	0	.	0	NM_001012182	Sike1
chr2	224917000	224923399	6400	*	9.1	9.81	7.67	2.14	2.93e-56	2.72e-55	9.1	9.81	7.67	2.14	2.93e-56	2.72e-55	chr2	224917790	224919790	2001	+	0	.	0	NM_001017487	Bri3bp
chr12	38446000	38458399	12400	*	9.56	10.27	8.13	2.14	5.38e-52	4.46e-51	9.56	10.27	8.13	2.14	5.38e-52	4.46e-51	chr12	38456171	38458171	2001	-	0	.	0	NM_001108852	Cnpy4
chr12	21391800	21398399	6600	*	9.03	9.74	7.6	2.14	5.87e-46	4.14e-45	9.03	9.74	7.6	2.14	5.87e-46	4.14e-45	chr12	21392470	21394470	2001	+	0	.	0	NM_001005381	Ddx19a
chr19	54077400	54082999	5600	*	9.43	10.14	8	2.14	1.46e-43	9.58e-43	9.43	10.14	8	2.14	1.46e-43	9.58e-43	chr19	54076937	54078937	2001	+	0	.	0	NM_001012082	Slc35a3
chr2	237475600	237480399	4800	*	8.83	9.54	7.39	2.14	1.65e-42	1.05e-41	8.83	9.54	7.39	2.14	1.65e-42	1.05e-41	chr2	237475501	237477501	2001	+	0	.	0	NM_001108281	Ncbp3
chr10	59351800	59356199	4400	*	9.22	9.92	7.78	2.14	1.52e-40	9.16e-40	9.22	9.92	7.78	2.14	1.52e-40	9.16e-40	chr10	59351866	59353866	2001	+	0	.	0	NM_001017932	Wdr55
chr18	29306600	29310999	4400	*	8.39	9.1	6.95	2.14	2.14e-30	9.52e-30	8.39	9.1	6.95	2.14	2.14e-30	9.52e-30	chr18	29308023	29310023	2001	+	0	.	0	NM_001017493	LOC498265
chr13	87168000	87174599	6600	*	8.39	9.09	6.95	2.14	2.77e-29	1.19e-28	8.39	9.09	6.95	2.14	2.77e-29	1.19e-28	chr13	87170448	87172448	2001	-	0	.	0	NM_001017493	LOC498265
chr13	87168000	87174599	6600	*	8.39	9.09	6.95	2.14	2.77e-29	1.19e-28	8.39	9.09	6.95	2.14	2.77e-29	1.19e-28	chr13	87170577	87172577	2001	+	0	.	0	NM_001106158	Fam13b
chr2	175410600	175411199	600	*	7.58	8.29	6.15	2.14	1.83e-16	5.19e-16	7.58	8.29	6.15	2.14	1.83e-16	5.19e-16	chr2	175410015	175412015	2001	-	0	.	0	NM_031120	Ssr3
chr5	131327200	131330799	3600	*	7.56	8.26	6.12	2.14	2.72e-13	6.87e-13	7.56	8.26	6.12	2.14	2.72e-13	6.87e-13	chr5	131327663	131329663	2001	+	0	.	0	NM_001100536	Magoh
chr4	165234800	165236599	1800	*	7.18	7.88	5.74	2.14	2.01e-11	4.75e-11	7.18	7.88	5.74	2.14	2.01e-11	4.75e-11	chr4	165234747	165236747	2001	+	0	.	0	NM_001013087	Elmod3
chr4	165234800	165236599	1800	*	7.18	7.88	5.74	2.14	2.01e-11	4.75e-11	7.18	7.88	5.74	2.14	2.01e-11	4.75e-11	chr4	165234495	165236495	2001	-	0	.	0	NM_001013087	Elmod3
chr5	139677200	139680199	3000	*	7.63	8.34	6.2	2.14	5.91e-09	1.26e-08	7.63	8.34	6.2	2.14	5.91e-09	1.26e-08	chr5	139676836	139678836	2001	+	0	.	0	NM_133609	Eif2b3
chr3	100607000	100618599	11600	*	10.64	11.34	9.21	2.13	2.7e-144	1.94e-142	10.64	11.34	9.21	2.13	2.7e-144	1.94e-142	chr3	100607784	100609784	2001	+	0	.	0	NM_001127712	Bco2
chr3	128649200	128656399	7200	*	10.08	10.79	8.66	2.13	8.73e-112	3.23e-110	10.08	10.79	8.66	2.13	8.73e-112	3.23e-110	chr3	128653288	128655288	2001	-	0	.	0	NM_001109606	Fbxo3
chr2	226417200	226422999	5800	*	9.93	10.63	8.51	2.13	1.55e-103	4.77e-102	9.93	10.63	8.51	2.13	1.55e-103	4.77e-102	chr2	226418472	226420472	2001	-	0	.	0	NM_001191854	Tmem87b
chr10	46737800	46747199	9400	*	10.62	11.33	9.19	2.13	6.85e-101	1.98e-99	10.62	11.33	9.19	2.13	6.85e-101	1.98e-99	chr10	46741400	46743400	2001	-	0	.	0	NM_001107710	Lrig2
chr10	35303800	35324799	21000	*	10.73	11.44	9.31	2.13	5.62e-100	1.57e-98	10.73	11.44	9.31	2.13	5.62e-100	1.57e-98	chr10	35305178	35307178	2001	+	0	.	0	NM_001008279	Flii
chr12	12673600	12681799	8200	*	10.34	11.04	8.91	2.13	6.67e-91	1.51e-89	10.34	11.04	8.91	2.13	6.67e-91	1.51e-89	chr12	12675144	12677144	2001	+	0	.	0	NM_001037658	Rnf130
chr17	64914800	64918999	4200	*	9.69	10.39	8.26	2.13	2.65e-85	5.24e-84	9.69	10.39	8.26	2.13	2.65e-85	5.24e-84	chr17	64915689	64917689	2001	-	0	.	0	NM_001107118	Rnf6
chr7	12921600	12934999	13400	*	10.13	10.83	8.7	2.13	8.26e-85	1.61e-83	10.13	10.83	8.7	2.13	8.26e-85	1.61e-83	chr7	12929983	12931983	2001	-	0	.	0	NM_053689	Gtpbp4
chr7	12921600	12934999	13400	*	10.13	10.83	8.7	2.13	8.26e-85	1.61e-83	10.13	10.83	8.7	2.13	8.26e-85	1.61e-83	chr7	12933714	12935714	2001	+	0	.	0	NM_130829	Palm
chr1	206084600	206088799	4200	*	9.62	10.33	8.2	2.13	2.18e-66	2.65e-65	9.62	10.33	8.2	2.13	2.18e-66	2.65e-65	chr1	206085797	206087797	2001	-	0	.	0	NM_130829	Palm
chr17	28839600	28843799	4200	*	9.56	10.27	8.14	2.13	3.75e-55	3.39e-54	9.56	10.27	8.14	2.13	3.75e-55	3.39e-54	chr17	28840030	28842030	2001	+	0	.	0	NM_001107551	Zfp629
chr7	119150600	119158199	7600	*	9.59	10.3	8.16	2.13	3.42e-54	3.01e-53	9.59	10.3	8.16	2.13	3.42e-54	3.01e-53	chr7	119151935	119153935	2001	-	0	.	0	NM_001271330	Txndc5
chr16	6643800	6647199	3400	*	9.26	9.96	7.84	2.13	9.97e-54	8.65e-53	9.26	9.96	7.84	2.13	9.97e-54	8.65e-53	chr16	6644367	6646367	2001	+	0	.	0	NM_053331	Txn2
chr5	168401800	168412399	10600	*	8.83	9.54	7.41	2.13	1.22e-47	9.05e-47	8.83	9.54	7.41	2.13	1.22e-47	9.05e-47	chr5	168404534	168406534	2001	-	0	.	0	NM_001135866	Rft1
chr5	168401800	168412399	10600	*	8.83	9.54	7.41	2.13	1.22e-47	9.05e-47	8.83	9.54	7.41	2.13	1.22e-47	9.05e-47	chr5	168408902	168410902	2001	+	0	.	0	NM_053827	Plod1
chr1	171748600	171753799	5200	*	8.77	9.47	7.34	2.13	6.58e-45	4.48e-44	8.77	9.47	7.34	2.13	6.58e-45	4.48e-44	chr1	171749589	171751589	2001	+	0	.	0	NM_001135781	RGD1305350
chr3	52272600	52275799	3200	*	8.57	9.27	7.14	2.13	1.08e-35	5.65e-35	8.57	9.27	7.14	2.13	1.08e-35	5.65e-35	chr3	52273007	52275007	2001	+	0	.	0	NM_001127655	Coa4
chr2	217821200	217826399	5200	*	9.2	9.9	7.77	2.13	1.79e-34	9e-34	9.2	9.9	7.77	2.13	1.79e-34	9e-34	chr2	217825113	217827113	2001	-	0	.	0	NM_053925	Psmd10
chr5	144624200	144626799	2600	*	8.12	8.83	6.69	2.13	1.83e-26	7.24e-26	8.12	8.83	6.69	2.13	1.83e-26	7.24e-26	chr5	144624724	144626724	2001	-	0	.	0	NM_001071776	Bola1
chr20	13600800	13605399	4600	*	7.95	8.66	6.52	2.13	1.93e-20	6.3e-20	7.95	8.66	6.52	2.13	1.93e-20	6.3e-20	chr20	13605331	13607331	2001	+	0	.	0	NM_001047868	Ppie
chr2	215771000	215774999	4000	*	7.42	8.12	5.99	2.13	9.71e-14	2.5e-13	7.42	8.12	5.99	2.13	9.71e-14	2.5e-13	chr2	215771301	215773301	2001	+	0	.	0	NM_001011559	Trpm2
chr8	53586400	53588999	2600	*	6.7	7.4	5.28	2.13	0.000213	0.000354	6.7	7.4	5.28	2.13	0.000213	0.000354	chr8	53586926	53588926	2001	-	0	.	0	NM_001107695	Vps72
chr10	97476000	97484999	9000	*	11.81	12.51	10.39	2.12	7.89e-216	1.91e-213	11.81	12.51	10.39	2.12	7.89e-216	1.91e-213	chr10	97479918	97481918	2001	-	0	.	0	NM_001109444	Rnf13
chr10	14349000	14364999	16000	*	11.22	11.92	9.81	2.12	2.65e-163	2.67e-161	11.22	11.92	9.81	2.12	2.65e-163	2.67e-161	chr10	14357283	14359283	2001	+	0	.	0	NM_001106956	Suv39h1
chrX	15950200	15956399	6200	*	10.1	10.8	8.68	2.12	9.13e-119	3.95e-117	10.1	10.8	8.68	2.12	9.13e-119	3.95e-117	chrX	15952774	15954774	2001	+	0	.	0	NM_001009601	Klc4
chr9	15546600	15557199	10600	*	10.1	10.8	8.68	2.12	2.23e-111	8.17e-110	10.1	10.8	8.68	2.12	2.23e-111	8.17e-110	chr9	15553009	15555009	2001	-	0	.	0	NM_001009601	Klc4
chr9	15546600	15557199	10600	*	10.1	10.8	8.68	2.12	2.23e-111	8.17e-110	10.1	10.8	8.68	2.12	2.23e-111	8.17e-110	chr9	15553536	15555536	2001	+	0	.	0	NM_001034145	Elp2
chr18	16294200	16306399	12200	*	10.06	10.76	8.64	2.12	3.2e-74	4.74e-73	10.06	10.76	8.64	2.12	3.2e-74	4.74e-73	chr18	16301964	16303964	2001	-	0	.	0	NM_001034145	Elp2
chr18	16294200	16306399	12200	*	10.06	10.76	8.64	2.12	3.2e-74	4.74e-73	10.06	10.76	8.64	2.12	3.2e-74	4.74e-73	chr18	16302486	16304486	2001	+	0	.	0	NM_198760	Slc16a6
chr11	47179400	47183999	4600	*	9.35	10.05	7.93	2.12	1.25e-61	1.35e-60	9.35	10.05	7.93	2.12	1.25e-61	1.35e-60	chr11	47181395	47183395	2001	-	0	.	0	NM_001006955	Cldnd1
chr8	60403600	60409599	6000	*	9.24	9.95	7.82	2.12	9.3e-52	7.63e-51	9.24	9.95	7.82	2.12	9.3e-52	7.63e-51	chr8	60405936	60407936	2001	-	0	.	0	NM_001108762	Commd4
chr1	199149600	199153399	3800	*	9.4	10.1	7.99	2.12	2.24e-49	1.72e-48	9.4	10.1	7.99	2.12	2.24e-49	1.72e-48	chr1	199150000	199152000	2001	-	0	.	0	NM_001037778	Dctn5
chr1	199149600	199153399	3800	*	9.4	10.1	7.99	2.12	2.24e-49	1.72e-48	9.4	10.1	7.99	2.12	2.24e-49	1.72e-48	chr1	199150317	199152317	2001	+	0	.	0	NM_001037778	Dctn5
chr19	45019200	45024199	5000	*	8.82	9.52	7.4	2.12	1.09e-44	7.39e-44	8.82	9.52	7.4	2.12	1.09e-44	7.39e-44	chr19	45020145	45022145	2001	+	0	.	0	NM_001109501	Arhgap10
chr16	3874800	3878399	3600	*	8.92	9.62	7.5	2.12	2.85e-34	1.42e-33	8.92	9.62	7.5	2.12	2.85e-34	1.42e-33	chr16	3876953	3878953	2001	-	0	.	0	NM_170787	Erc2
chr11	50365400	50367999	2600	*	7.55	8.25	6.14	2.12	5.38e-15	1.44e-14	7.55	8.25	6.14	2.12	5.38e-15	1.44e-14	chr11	50365319	50367319	2001	+	0	.	0	NM_001109435	Nxpe3
chr2	41135000	41141599	6600	*	8.34	9.04	6.93	2.12	7.47e-13	1.86e-12	8.34	9.04	6.93	2.12	7.47e-13	1.86e-12	chr2	41136564	41138564	2001	-	0	.	0	NM_001109028	RGD1565784
chr2	41135000	41141599	6600	*	8.34	9.04	6.93	2.12	7.47e-13	1.86e-12	8.34	9.04	6.93	2.12	7.47e-13	1.86e-12	chr2	41136783	41138783	2001	+	0	.	0	NM_130400	Dhfr
chr2	167362000	167366799	4800	*	5.57	6.27	4.16	2.12	0.00115	0.00182	5.57	6.27	4.16	2.12	0.00115	0.00182	chr2	167364375	167366375	2001	-	0	.	0	NM_130400	Dhfr
chr3	19152600	19165199	12600	*	11.33	12.03	9.92	2.11	3.8e-234	1.36e-231	11.33	12.03	9.92	2.11	3.8e-234	1.36e-231	chr3	19156873	19158873	2001	+	0	.	0	NM_131907	Atp2c1
chr8	113415800	113428799	13000	*	10.18	10.88	8.77	2.11	5.7e-119	2.48e-117	10.18	10.88	8.77	2.11	5.7e-119	2.48e-117	chr8	113425614	113427614	2001	-	0	.	0	NM_001106747	Nek9
chr6	116388200	116395599	7400	*	10.28	10.98	8.87	2.11	2.93e-98	7.96e-97	10.28	10.98	8.87	2.11	2.93e-98	7.96e-97	chr6	116389546	116391546	2001	+	0	.	0	NM_013083	Hspa5
chr3	131984600	131992599	8000	*	9.7	10.4	8.29	2.11	1.74e-69	2.28e-68	9.7	10.4	8.29	2.11	1.74e-69	2.28e-68	chr3	131986415	131988415	2001	+	0	.	0	NM_001014258	Crls1
chr4	182777400	182783999	6600	*	9.77	10.47	8.36	2.11	3.34e-49	2.56e-48	9.77	10.47	8.36	2.11	3.34e-49	2.56e-48	chr4	182778169	182780169	2001	+	0	.	0	NM_001012096	Tia1
chr9	60713800	60723399	9600	*	9.06	9.76	7.65	2.11	7.28e-48	5.41e-47	9.06	9.76	7.65	2.11	7.28e-48	5.41e-47	chr9	60716610	60718610	2001	-	0	.	0	NM_001108239	Gtf3c3
chr12	41543200	41550799	7600	*	8.82	9.52	7.41	2.11	6e-44	3.97e-43	8.82	9.52	7.41	2.11	6e-44	3.97e-43	chr12	41547335	41549335	2001	-	0	.	0	NM_001105933	Arpc3
chr10	88281800	88287199	5400	*	8.84	9.54	7.43	2.11	1.17e-31	5.4e-31	8.84	9.54	7.43	2.11	1.17e-31	5.4e-31	chr10	88283044	88285044	2001	+	0	.	0	NM_012809	Cnp
chrX	135161200	135165599	4400	*	8.52	9.22	7.11	2.11	1.25e-30	5.62e-30	8.52	9.22	7.11	2.11	1.25e-30	5.62e-30	chrX	135162466	135164466	2001	+	0	.	0	NM_001014113	Utp14a
chr11	91940400	91945199	4800	*	8.5	9.2	7.09	2.11	4.47e-30	1.97e-29	8.5	9.2	7.09	2.11	4.47e-30	1.97e-29	chr11	91941704	91943704	2001	-	0	.	0	NM_001009627	Yars2
chr11	87055200	87063199	8000	*	10.83	11.53	9.43	2.1	2.62e-153	2.27e-151	10.83	11.53	9.43	2.1	2.62e-153	2.27e-151	chr11	87057551	87059551	2001	+	0	.	0	NM_001107355	Vps41
chr2	228897600	228904999	7400	*	10.88	11.58	9.48	2.1	2.25e-133	1.3e-131	10.88	11.58	9.48	2.1	2.25e-133	1.3e-131	chr2	228899176	228901176	2001	+	0	.	0	NM_001107375	Pex19
chr15	32499400	32512999	13600	*	9.92	10.62	8.52	2.1	2.38e-77	3.81e-76	9.92	10.62	8.52	2.1	2.38e-77	3.81e-76	chr15	32505322	32507322	2001	-	0	.	0	NM_001127485	Lrif1
chr15	32499400	32512999	13600	*	9.92	10.62	8.52	2.1	2.38e-77	3.81e-76	9.92	10.62	8.52	2.1	2.38e-77	3.81e-76	chr15	32505577	32507577	2001	+	0	.	0	NM_001037645	Rab2b
chr8	116415000	116419599	4600	*	9.38	10.08	7.98	2.1	1.13e-69	1.49e-68	9.38	10.08	7.98	2.1	1.13e-69	1.49e-68	chr8	116414837	116416837	2001	+	0	.	0	NM_001037645	Rab2b
chr1	171922600	171927599	5000	*	9.2	9.9	7.8	2.1	1.05e-44	7.14e-44	9.2	9.9	7.8	2.1	1.05e-44	7.14e-44	chr1	171924495	171926495	2001	+	0	.	0	NM_001034999	Nicn1
chr18	36241400	36245399	4000	*	9	9.7	7.61	2.1	2.56e-41	1.58e-40	9	9.7	7.61	2.1	2.56e-41	1.58e-40	chr18	36243275	36245275	2001	-	0	.	0	NM_001108494	Fam168a
chr7	116603800	116607399	3600	*	8.55	9.24	7.14	2.1	4.97e-34	2.46e-33	8.55	9.24	7.14	2.1	4.97e-34	2.46e-33	chr7	116605332	116607332	2001	-	0	.	0	NM_001009637	Lars
chr17	38365800	38369399	3600	*	8.89	9.59	7.49	2.1	2.63e-31	1.2e-30	8.89	9.59	7.49	2.1	2.63e-31	1.2e-30	chr17	38366180	38368180	2001	+	0	.	0	NM_001002798	Top1mt
chr1	15403200	15404999	1800	*	8.27	8.96	6.86	2.1	1.18e-26	4.66e-26	8.27	8.96	6.86	2.1	1.18e-26	4.66e-26	chr1	15403431	15405431	2001	-	0	.	0	NM_001108412	Dusp22
chr5	143807000	143809599	2600	*	7.63	8.33	6.23	2.1	1.57e-14	4.14e-14	7.63	8.33	6.23	2.1	1.57e-14	4.14e-14	chr5	143807982	143809982	2001	-	0	.	0	NM_001107515	Hebp2
chr5	96088200	96089599	1400	*	7.37	8.06	5.97	2.1	8.53e-14	2.2e-13	7.37	8.06	5.97	2.1	8.53e-14	2.2e-13	chr5	96088351	96090351	2001	-	0	.	0	NM_001107974	Zmpste24
chr1	168919200	168921599	2400	*	6.76	7.46	5.36	2.1	1.99e-08	4.13e-08	6.76	7.46	5.36	2.1	1.99e-08	4.13e-08	chr1	168919337	168921337	2001	-	0	.	0	NM_001206675	Tmem261
chr17	46865600	46866799	1200	*	7.21	7.91	5.81	2.1	8.91e-07	1.71e-06	7.21	7.91	5.81	2.1	8.91e-07	1.71e-06	chr17	46865329	46867329	2001	-	0	.	0	NM_173105	Aqp11
chr13	95034800	95038199	3400	*	6.43	7.12	5.02	2.1	4.99e-05	8.66e-05	6.43	7.12	5.02	2.1	4.99e-05	8.66e-05	chr13	95034471	95036471	2001	+	0	.	0	NR_024535	Alg3
chr1	198564200	198595999	31800	*	11.54	12.24	10.15	2.09	1.81e-256	8.98e-254	11.54	12.24	10.15	2.09	1.81e-256	8.98e-254	chr1	198567863	198569863	2001	-	0	.	0	NM_001012225	Mgat4a
chr8	40074600	40084799	10200	*	10.76	11.45	9.36	2.09	2.34e-162	2.35e-160	10.76	11.45	9.36	2.09	2.34e-162	2.35e-160	chr8	40078092	40080092	2001	+	0	.	0	NM_001126079	Acbd7
chr8	40074600	40084799	10200	*	10.76	11.45	9.36	2.09	2.34e-162	2.35e-160	10.76	11.45	9.36	2.09	2.34e-162	2.35e-160	chr8	40076019	40078019	2001	-	0	.	0	NM_012761	Sp4
chr3	86382600	86391799	9200	*	10.94	11.63	9.55	2.09	1.92e-157	1.84e-155	10.94	11.63	9.55	2.09	1.92e-157	1.84e-155	chr3	86384034	86386034	2001	+	0	.	0	NM_001031659	Trip12
chr6	155106000	155111999	6000	*	10.56	11.26	9.17	2.09	8.39e-104	2.59e-102	10.56	11.26	9.17	2.09	8.39e-104	2.59e-102	chr6	155107173	155109173	2001	-	0	.	0	NM_001031659	Trip12
chr9	92149600	92172999	23400	*	11.18	11.87	9.79	2.09	2.98e-103	9.07e-102	11.18	11.87	9.79	2.09	2.98e-103	9.07e-102	chr9	92166938	92168938	2001	-	0	.	0	NR_073160	Bod1
chr9	92149600	92172999	23400	*	11.18	11.87	9.79	2.09	2.98e-103	9.07e-102	11.18	11.87	9.79	2.09	2.98e-103	9.07e-102	chr9	92167446	92169446	2001	+	0	.	0	NR_073160	Bod1
chr10	16145600	16155999	10400	*	9.86	10.55	8.46	2.09	2.34e-94	5.82e-93	9.86	10.55	8.46	2.09	2.34e-94	5.82e-93	chr10	16151117	16153117	2001	+	0	.	0	NM_001107548	Usp31
chr10	16145600	16155999	10400	*	9.86	10.55	8.46	2.09	2.34e-94	5.82e-93	9.86	10.55	8.46	2.09	2.34e-94	5.82e-93	chr10	16151120	16153120	2001	+	0	.	0	NM_001329142	Eid2b
chr1	86717000	86722799	5800	*	9.58	10.28	8.19	2.09	8.4e-66	1.01e-64	9.58	10.28	8.19	2.09	8.4e-66	1.01e-64	chr1	86720245	86722245	2001	-	0	.	0	NM_177935	Il1rapl1
chrX	56381000	56389599	8600	*	9.69	10.39	8.3	2.09	2.33e-64	2.7e-63	9.69	10.39	8.3	2.09	2.33e-64	2.7e-63	chrX	56382458	56384458	2001	+	0	.	0	NR_126578	Lnc134
chr13	56335400	56339399	4000	*	9.32	10.02	7.93	2.09	4.81e-64	5.52e-63	9.32	10.02	7.93	2.09	4.81e-64	5.52e-63	chr13	56336530	56338530	2001	-	0	.	0	NM_001106742	Med6
chr6	113459600	113464599	5000	*	9.47	10.16	8.07	2.09	5.49e-61	5.78e-60	9.47	10.16	8.07	2.09	5.49e-61	5.78e-60	chr6	113461191	113463191	2001	-	0	.	0	NM_001006982	Uxt
chrX	2087400	2092399	5000	*	9.26	9.96	7.87	2.09	7.17e-61	7.52e-60	9.26	9.96	7.87	2.09	7.17e-61	7.52e-60	chrX	2089632	2091632	2001	+	0	.	0	NM_001134865	Zc3h3
chr7	116763200	116767799	4600	*	9.89	10.59	8.5	2.09	9.71e-60	9.81e-59	9.89	10.59	8.5	2.09	9.71e-60	9.81e-59	chr7	116764271	116766271	2001	-	0	.	0	NM_213562	Trim39
chr20	4544600	4547999	3400	*	7.94	8.64	6.55	2.09	2.02e-21	6.8e-21	7.94	8.64	6.55	2.09	2.02e-21	6.8e-21	chr20	4544592	4546592	2001	+	0	.	0	NM_153625	Slc12a8
chr11	73584800	73587599	2800	*	7.97	8.67	6.58	2.09	2.46e-18	7.43e-18	7.97	8.67	6.58	2.09	2.46e-18	7.43e-18	chr11	73584559	73586559	2001	-	0	.	0	NM_199391	C2cd2
chr11	41928000	41930399	2400	*	7.7	8.39	6.3	2.09	4.44e-16	1.24e-15	7.7	8.39	6.3	2.09	4.44e-16	1.24e-15	chr11	41928895	41930895	2001	-	0	.	0	NM_001009658	Thnsl2
chr4	163769600	163772599	3000	*	7.75	8.45	6.36	2.09	1.2e-15	3.31e-15	7.75	8.45	6.36	2.09	1.2e-15	3.31e-15	chr4	163770684	163772684	2001	-	0	.	0	NM_001108759	Siae
chr9	43826600	43829399	2800	*	6.57	7.26	5.18	2.09	6.29e-07	1.22e-06	6.57	7.26	5.18	2.09	6.29e-07	1.22e-06	chr9	43827381	43829381	2001	-	0	.	0	NM_053482	Spa17
chr17	80551000	80553599	2600	*	6.59	7.29	5.2	2.09	4.97e-06	9.14e-06	6.59	7.29	5.2	2.09	4.97e-06	9.14e-06	chr17	80551017	80553017	2001	-	0	.	0	NM_001106488	Mtch2
chr10	63101800	63112199	10400	*	10.52	11.22	9.13	2.08	1.18e-145	8.78e-144	10.52	11.22	9.13	2.08	1.18e-145	8.78e-144	chr10	63103276	63105276	2001	+	0	.	0	NM_053584	Gosr1
chr14	7313400	7318799	5400	*	10.28	10.98	8.9	2.08	4.83e-122	2.22e-120	10.28	10.98	8.9	2.08	4.83e-122	2.22e-120	chr14	7313729	7315729	2001	-	0	.	0	NM_001107206	Aff1
chr1	227671800	227679199	7400	*	10.1	10.79	8.71	2.08	2.26e-99	6.27e-98	10.1	10.79	8.71	2.08	2.26e-99	6.27e-98	chr1	227674555	227676555	2001	-	0	.	0	NM_001008305	Eif1ad
chr1	227671800	227679199	7400	*	10.1	10.79	8.71	2.08	2.26e-99	6.27e-98	10.1	10.79	8.71	2.08	2.26e-99	6.27e-98	chr1	227674717	227676717	2001	+	0	.	0	NM_001008305	Eif1ad
chrX	123630200	123634399	4200	*	9.25	9.94	7.86	2.08	6.74e-56	6.2e-55	9.25	9.94	7.86	2.08	6.74e-56	6.2e-55	chrX	123630977	123632977	2001	+	0	.	0	NM_001107950	RGD1564541
chrX	123630200	123634399	4200	*	9.25	9.94	7.86	2.08	6.74e-56	6.2e-55	9.25	9.94	7.86	2.08	6.74e-56	6.2e-55	chrX	123630755	123632755	2001	-	0	.	0	NM_001107950	RGD1564541
chr1	168293600	168296199	2600	*	9.27	9.97	7.89	2.08	1.98e-53	1.71e-52	9.27	9.97	7.89	2.08	1.98e-53	1.71e-52	chr1	168293281	168295281	2001	+	0	.	0	NM_053417	Gab2
chr12	48816200	48827199	11000	*	8.94	9.63	7.55	2.08	5.03e-30	2.21e-29	8.94	9.63	7.55	2.08	5.03e-30	2.21e-29	chr12	48823901	48825901	2001	+	0	.	0	NM_001126099	Triap1
chr12	48816200	48827199	11000	*	8.94	9.63	7.55	2.08	5.03e-30	2.21e-29	8.94	9.63	7.55	2.08	5.03e-30	2.21e-29	chr12	48823848	48825848	2001	-	0	.	0	NM_001126099	Triap1
chr12	48816200	48827199	11000	*	8.94	9.63	7.55	2.08	5.03e-30	2.21e-29	8.94	9.63	7.55	2.08	5.03e-30	2.21e-29	chr12	48816757	48818757	2001	+	0	.	0	NM_012814	Cox6a1
chr5	62686800	62689999	3200	*	7.66	8.35	6.27	2.08	2.25e-16	6.34e-16	7.66	8.35	6.27	2.08	2.25e-16	6.34e-16	chr5	62686950	62688950	2001	-	0	.	0	NM_001108660	Ccl27
chr5	151470600	151473999	3400	*	7.36	8.05	5.97	2.08	6.87e-12	1.65e-11	7.36	8.05	5.97	2.08	6.87e-12	1.65e-11	chr5	151471652	151473652	2001	-	0	.	0	NM_001025409	Hdac1
chr14	10393600	10396199	2600	*	7.26	7.96	5.88	2.08	1.22e-11	2.89e-11	7.26	7.96	5.88	2.08	1.22e-11	2.89e-11	chr14	10393875	10395875	2001	-	0	.	0	NM_001014134	Helq
chr14	10393600	10396199	2600	*	7.26	7.96	5.88	2.08	1.22e-11	2.89e-11	7.26	7.96	5.88	2.08	1.22e-11	2.89e-11	chr14	10393946	10395946	2001	+	0	.	0	NM_001014134	Helq
chr15	65431400	65447599	16200	*	11.45	12.14	10.07	2.07	4.22e-226	1.28e-223	11.45	12.14	10.07	2.07	4.22e-226	1.28e-223	chr15	65435878	65437878	2001	-	0	.	0	NM_024144	Pigm
chr3	2526800	2539599	12800	*	10.92	11.61	9.54	2.07	8.29e-170	9.1e-168	10.92	11.61	9.54	2.07	8.29e-170	9.1e-168	chr3	2528398	2530398	2001	+	0	.	0	NM_001025278	Pus10
chr13	95274600	95285599	11000	*	10.53	11.22	9.14	2.07	1.22e-126	6.11e-125	10.53	11.22	9.14	2.07	1.22e-126	6.11e-125	chr13	95280186	95282186	2001	+	0	.	0	NM_001025278	Pus10
chr14	105239600	105250999	11400	*	10.51	11.2	9.13	2.07	5.42e-119	2.36e-117	10.51	11.2	9.13	2.07	5.42e-119	2.36e-117	chr14	105246076	105248076	2001	+	0	.	0	NM_001047906	Bub3
chr14	105239600	105250999	11400	*	10.51	11.2	9.13	2.07	5.42e-119	2.36e-117	10.51	11.2	9.13	2.07	5.42e-119	2.36e-117	chr14	105245919	105247919	2001	-	0	.	0	NM_001134524	Ptrhd1
chr1	210531200	210541999	10800	*	10.19	10.88	8.81	2.07	1.77e-118	7.57e-117	10.19	10.88	8.81	2.07	1.77e-118	7.57e-117	chr1	210537117	210539117	2001	+	0	.	0	NM_053403	Grb7
chr6	38468200	38473399	5200	*	10.42	11.11	9.04	2.07	1.36e-100	3.9e-99	10.42	11.11	9.04	2.07	1.36e-100	3.9e-99	chr6	38468514	38470514	2001	+	0	.	0	NM_053766	Wbp4
chr10	86192600	86201799	9200	*	9.96	10.66	8.59	2.07	2.52e-93	6.09e-92	9.96	10.66	8.59	2.07	2.52e-93	6.09e-92	chr10	86194775	86196775	2001	+	0	.	0	NM_001009618	Sub1
chr2	82653000	82670199	17200	*	10.82	11.51	9.44	2.07	1.82e-76	2.85e-75	10.82	11.51	9.44	2.07	1.82e-76	2.85e-75	chr2	82655154	82657154	2001	+	0	.	0	NM_001108166	Pigb
chr8	73370600	73375999	5400	*	9.29	9.98	7.91	2.07	4.38e-64	5.04e-63	9.29	9.98	7.91	2.07	4.38e-64	5.04e-63	chr8	73372908	73374908	2001	+	0	.	0	NM_001108166	Pigb
chr8	73370600	73375999	5400	*	9.29	9.98	7.91	2.07	4.38e-64	5.04e-63	9.29	9.98	7.91	2.07	4.38e-64	5.04e-63	chr8	73372856	73374856	2001	-	0	.	0	NM_001014023	Trim5
chr1	175594000	175605399	11400	*	10	10.7	8.62	2.07	3.79e-48	2.83e-47	10	10.7	8.62	2.07	3.79e-48	2.83e-47	chr1	175602800	175604800	2001	-	0	.	0	NM_199086	Nob1
chr19	49265800	49269799	4000	*	9.69	10.38	8.31	2.07	1.77e-32	8.34e-32	9.69	10.38	8.31	2.07	1.77e-32	8.34e-32	chr19	49266158	49268158	2001	+	0	.	0	NM_001109196	Man1b1
chr20	32135000	32137999	3000	*	8.24	8.94	6.87	2.07	1.42e-17	4.18e-17	8.24	8.94	6.87	2.07	1.42e-17	4.18e-17	chr20	32134978	32136978	2001	-	0	.	0	NM_181639	Slc29a3
chr7	70373400	70376799	3400	*	8.1	8.79	6.72	2.07	4.47e-17	1.29e-16	8.1	8.79	6.72	2.07	4.47e-17	1.29e-16	chr7	70374828	70376828	2001	-	0	.	0	NM_001134466	Atp23
chr10	45062400	45064999	2600	*	7.71	8.4	6.33	2.07	1.68e-16	4.77e-16	7.71	8.4	6.33	2.07	1.68e-16	4.77e-16	chr10	45062635	45064635	2001	+	0	.	0	NM_022798	Trim17
chr10	85496000	85503599	7600	*	10.66	11.35	9.29	2.06	5.34e-141	3.57e-139	10.66	11.35	9.29	2.06	5.34e-141	3.57e-139	chr10	85498557	85500557	2001	-	0	.	0	NM_133590	Rab29
chr1	182640600	182646599	6000	*	9.88	10.57	8.51	2.06	5.82e-97	1.53e-95	9.88	10.57	8.51	2.06	5.82e-97	1.53e-95	chr1	182644144	182646144	2001	-	0	.	0	NM_001108295	Cwc25
chr1	222594600	222600999	6400	*	10.02	10.71	8.65	2.06	2.38e-84	4.6e-83	10.02	10.71	8.65	2.06	2.38e-84	4.6e-83	chr1	222595333	222597333	2001	+	0	.	0	NM_001001800	rnf141
chr4	67163400	67171799	8400	*	9.88	10.57	8.51	2.06	8.79e-84	1.67e-82	9.88	10.57	8.51	2.06	8.79e-84	1.67e-82	chr4	67165682	67167682	2001	+	0	.	0	NM_022529	Mrpl23
chr7	121133800	121144399	10600	*	9.91	10.6	8.54	2.06	8.93e-82	1.59e-80	9.91	10.6	8.54	2.06	8.93e-82	1.59e-80	chr7	121142721	121144721	2001	-	0	.	0	NM_001107855	Adck2
chr17	43997400	44003399	6000	*	9.52	10.21	8.15	2.06	1.72e-74	2.55e-73	9.52	10.21	8.15	2.06	1.72e-74	2.55e-73	chr17	43999874	44001874	2001	+	0	.	0	NM_199117	Cbx7
chrX	69498400	69502199	3800	*	9.59	10.28	8.22	2.06	5.78e-67	7.11e-66	9.59	10.28	8.22	2.06	5.78e-67	7.11e-66	chrX	69499966	69501966	2001	+	0	.	0	NM_022851	Aldh5a1
chr1	95767600	95772399	4800	*	9.36	10.05	7.99	2.06	5.65e-57	5.34e-56	9.36	10.05	7.99	2.06	5.65e-57	5.34e-56	chr1	95768376	95770376	2001	-	0	.	0	NM_001025747	Yipf6
chr15	55125200	55130799	5600	*	9.21	9.9	7.84	2.06	1.5e-47	1.11e-46	9.21	9.9	7.84	2.06	1.5e-47	1.11e-46	chr15	55127348	55129348	2001	-	0	.	0	NM_001009642	Pop4
chr5	139192800	139201599	8800	*	9.4	10.09	8.03	2.06	3.16e-46	2.24e-45	9.4	10.09	8.03	2.06	3.16e-46	2.24e-45	chr5	139192776	139194776	2001	-	0	.	0	NM_001108872	Chmp7
chr4	165249800	165255199	5400	*	8.62	9.31	7.25	2.06	3.09e-37	1.68e-36	8.62	9.31	7.25	2.06	3.09e-37	1.68e-36	chr4	165252551	165254551	2001	-	0	.	0	NM_001035001	Tmem69
chrX	152367800	152370399	2600	*	8.52	9.21	7.15	2.06	1.64e-34	8.23e-34	8.52	9.21	7.15	2.06	1.64e-34	8.23e-34	chrX	152367704	152369704	2001	+	0	.	0	NM_138840	Tgoln2
chr7	70673400	70677799	4400	*	8.6	9.29	7.23	2.06	3.51e-34	1.75e-33	8.6	9.29	7.23	2.06	3.51e-34	1.75e-33	chr7	70675538	70677538	2001	-	0	.	0	NM_001014107	Mospd1
chr8	117272600	117276799	4200	*	8.5	9.19	7.13	2.06	2.52e-25	9.58e-25	8.5	9.19	7.13	2.06	2.52e-25	9.58e-25	chr8	117272928	117274928	2001	+	0	.	0	NM_080480	Pip4k2c
chr14	10527800	10529399	1600	*	7.96	8.65	6.59	2.06	1.43e-20	4.7e-20	7.96	8.65	6.59	2.06	1.43e-20	4.7e-20	chr14	10527339	10529339	2001	+	0	.	0	NM_001191884	Nme6
chr2	77201400	77204999	3600	*	8.09	8.78	6.71	2.06	6.2e-20	1.98e-19	8.09	8.78	6.71	2.06	6.2e-20	1.98e-19	chr2	77202824	77204824	2001	-	0	.	0	NM_001044255	Coq2
chr1	82414200	82416799	2600	*	8.14	8.83	6.76	2.06	7.63e-16	2.11e-15	8.14	8.83	6.76	2.06	7.63e-16	2.11e-15	chr1	82414836	82416836	2001	-	0	.	0	NM_001013909	Wdr70
chr1	225818400	225820599	2200	*	8.07	8.76	6.7	2.06	1.72e-10	3.92e-10	8.07	8.76	6.7	2.06	1.72e-10	3.92e-10	chr1	225818323	225820323	2001	+	0	.	0	NM_001037212	Zfp94
chr2	41260800	41265599	4800	*	7.07	7.76	5.7	2.06	4.04e-08	8.28e-08	7.07	7.76	5.7	2.06	4.04e-08	8.28e-08	chr2	41261309	41263309	2001	-	0	.	0	NM_001025683	RGD1311946
chr13	53717800	53720399	2600	*	6.33	7.02	4.96	2.06	3.21e-06	5.98e-06	6.33	7.02	4.96	2.06	3.21e-06	5.98e-06	chr13	53716938	53718938	2001	+	0	.	0	NM_001134748	Fam151b
chr7	98164800	98173399	8600	*	10.77	11.46	9.41	2.05	9.35e-165	9.62e-163	10.77	11.46	9.41	2.05	9.35e-165	9.62e-163	chr7	98165914	98167914	2001	+	0	.	0	NM_019133	Syn1
chr8	11843200	11849199	6000	*	9.98	10.67	8.62	2.05	2.1e-88	4.41e-87	9.98	10.67	8.62	2.05	2.1e-88	4.41e-87	chr8	11844330	11846330	2001	-	0	.	0	NM_001007660	Ccdc82
chr8	11843200	11849199	6000	*	9.98	10.67	8.62	2.05	2.1e-88	4.41e-87	9.98	10.67	8.62	2.05	2.1e-88	4.41e-87	chr8	11845050	11847050	2001	+	0	.	0	NM_001007660	Ccdc82
chr16	71282400	71291199	8800	*	9.74	10.42	8.37	2.05	3.56e-74	5.25e-73	9.74	10.42	8.37	2.05	3.56e-74	5.25e-73	chr16	71283599	71285599	2001	+	0	.	0	NM_001004107	Tacc1
chr7	115850800	115853999	3200	*	9.68	10.37	8.32	2.05	9.13e-71	1.23e-69	9.68	10.37	8.32	2.05	9.13e-71	1.23e-69	chr7	115850860	115852860	2001	-	0	.	0	NM_001104612	Jrk
chr5	105419800	105423599	3800	*	9.62	10.31	8.26	2.05	4.32e-69	5.59e-68	9.62	10.31	8.26	2.05	4.32e-69	5.59e-68	chr5	105421721	105423721	2001	-	0	.	0	NM_001106665	Ttc39b
chr2	58516800	58521399	4600	*	9.2	9.89	7.84	2.05	4.81e-52	3.99e-51	9.2	9.89	7.84	2.05	4.81e-52	3.99e-51	chr2	58517967	58519967	2001	+	0	.	0	NR_073139	Ercc8
chr10	88458400	88464599	6200	*	9.79	10.48	8.43	2.05	1.42e-44	9.58e-44	9.79	10.48	8.43	2.05	1.42e-44	9.58e-44	chr10	88460552	88462552	2001	-	0	.	0	NM_053630	Kcnh4
chr10	88458400	88464599	6200	*	9.79	10.48	8.43	2.05	1.42e-44	9.58e-44	9.79	10.48	8.43	2.05	1.42e-44	9.58e-44	chr10	88463597	88465597	2001	-	0	.	0	NM_013179	Hcrt
chr11	65018600	65029399	10800	*	9.72	10.41	8.36	2.05	5e-41	3.06e-40	9.72	10.41	8.36	2.05	5e-41	3.06e-40	chr11	65018536	65020536	2001	+	0	.	0	NM_001025015	Gtpbp8
chr1	63151600	63157799	6200	*	9.04	9.73	7.68	2.05	4.32e-39	2.49e-38	9.04	9.73	7.68	2.05	4.32e-39	2.49e-38	chr1	63154620	63156620	2001	+	0	.	0	NM_001106219	Prpf31
chr1	63151600	63157799	6200	*	9.04	9.73	7.68	2.05	4.32e-39	2.49e-38	9.04	9.73	7.68	2.05	4.32e-39	2.49e-38	chr1	63153743	63155743	2001	-	0	.	0	NM_001106219	Prpf31
chr4	27597800	27603199	5400	*	8.99	9.68	7.63	2.05	2.17e-38	1.22e-37	8.99	9.68	7.63	2.05	2.17e-38	1.22e-37	chr4	27600632	27602632	2001	+	0	.	0	NM_001109220	Pex1
chr4	27597800	27603199	5400	*	8.99	9.68	7.63	2.05	2.17e-38	1.22e-37	8.99	9.68	7.63	2.05	2.17e-38	1.22e-37	chr4	27600351	27602351	2001	-	0	.	0	NM_001109220	Pex1
chr5	155802600	155806799	4200	*	8.74	9.43	7.38	2.05	2.19e-35	1.13e-34	8.74	9.43	7.38	2.05	2.19e-35	1.13e-34	chr5	155804563	155806563	2001	-	0	.	0	NM_031107	Rps6ka1
chr19	36942800	36947599	4800	*	8.79	9.48	7.43	2.05	4.67e-30	2.06e-29	8.79	9.48	7.43	2.05	4.67e-30	2.06e-29	chr19	36943877	36945877	2001	+	0	.	0	NM_001024237	Farsa
chr20	10257400	10264599	7200	*	8.4	9.09	7.04	2.05	1.82e-21	6.15e-21	8.4	9.09	7.04	2.05	1.82e-21	6.15e-21	chr20	10261014	10263014	2001	-	0	.	0	NM_001012174	Fkbp5
chr7	75093600	75095999	2400	*	7.94	8.63	6.58	2.05	8.41e-20	2.67e-19	7.94	8.63	6.58	2.05	8.41e-20	2.67e-19	chr7	75093901	75095901	2001	-	0	.	0	NM_001012117	Fbxo43
chr5	171576400	171578999	2600	*	8.07	8.76	6.71	2.05	1.21e-17	3.58e-17	8.07	8.76	6.71	2.05	1.21e-17	3.58e-17	chr5	171576835	171578835	2001	-	0	.	0	NM_001277252	Park7
chr5	171576400	171578999	2600	*	8.07	8.76	6.71	2.05	1.21e-17	3.58e-17	8.07	8.76	6.71	2.05	1.21e-17	3.58e-17	chr5	171576605	171578605	2001	-	0	.	0	NM_001277252	Park7
chr20	11477600	11480199	2600	*	7.67	8.36	6.31	2.05	1.71e-10	3.9e-10	7.67	8.36	6.31	2.05	1.71e-10	3.9e-10	chr20	11478674	11480674	2001	-	0	.	0	NM_001271056	Zhx2
chrX	2135800	2137599	1800	*	6.8	7.49	5.44	2.05	9.49e-07	1.82e-06	6.8	7.49	5.44	2.05	9.49e-07	1.82e-06	chrX	2135335	2137335	2001	+	0	.	0	NM_207594	Glo1
chr19	52933400	52938399	5000	*	10.9	11.59	9.55	2.04	5.67e-174	6.56e-172	10.9	11.59	9.55	2.04	5.67e-174	6.56e-172	chr19	52934419	52936419	2001	+	0	.	0	NM_001100718	Dcaf5
chr19	52933400	52938399	5000	*	10.9	11.59	9.55	2.04	5.67e-174	6.56e-172	10.9	11.59	9.55	2.04	5.67e-174	6.56e-172	chr19	52931730	52933730	2001	-	0	.	0	NM_001115024	Lman2
chr6	111775000	111783999	9000	*	10.52	11.2	9.16	2.04	6.8e-134	4e-132	10.52	11.2	9.16	2.04	6.8e-134	4e-132	chr6	111779260	111781260	2001	-	0	.	0	NM_024131	Ddt
chr17	11903400	11915599	12200	*	10.45	11.13	9.09	2.04	4.09e-128	2.1e-126	10.45	11.13	9.09	2.04	4.09e-128	2.1e-126	chr17	11906480	11908480	2001	+	0	.	0	NM_001009630	RGD1311899
chr20	16014000	16021799	7800	*	10.16	10.85	8.81	2.04	3.42e-113	1.32e-111	10.16	10.85	8.81	2.04	3.42e-113	1.32e-111	chr20	16015840	16017840	2001	+	0	.	0	NM_001258011	Snhg11
chr12	49223800	49233399	9600	*	10.44	11.12	9.09	2.04	7.01e-113	2.66e-111	10.44	11.12	9.09	2.04	7.01e-113	2.66e-111	chr12	49231335	49233335	2001	-	0	.	0	NM_001105907	Trrap
chr3	160735000	160746799	11800	*	10.16	10.85	8.81	2.04	2.17e-102	6.45e-101	10.16	10.85	8.81	2.04	2.17e-102	6.45e-101	chr3	160742135	160744135	2001	-	0	.	0	NM_001178071	Ubr2
chr12	13685200	13694199	9000	*	10.05	10.73	8.7	2.04	2.45e-77	3.91e-76	10.05	10.73	8.7	2.04	2.45e-77	3.91e-76	chr12	13691085	13693085	2001	-	0	.	0	NM_001029915	Brix1
chr9	14916600	14927399	10800	*	10.01	10.7	8.66	2.04	6.8e-71	9.16e-70	10.01	10.7	8.66	2.04	6.8e-71	9.16e-70	chr9	14918789	14920789	2001	+	0	.	0	NM_001029915	Brix1
chr2	84209400	84215199	5800	*	10.07	10.76	8.72	2.04	1.6e-69	2.1e-68	10.07	10.76	8.72	2.04	1.6e-69	2.1e-68	chr2	84211641	84213641	2001	-	0	.	0	NM_001100651	Pigx
chr2	84209400	84215199	5800	*	10.07	10.76	8.72	2.04	1.6e-69	2.1e-68	10.07	10.76	8.72	2.04	1.6e-69	2.1e-68	chr2	84211802	84213802	2001	+	0	.	0	NM_001100651	Pigx
chr11	75009000	75015999	7000	*	9.1	9.78	7.75	2.04	8.89e-47	6.41e-46	9.1	9.78	7.75	2.04	8.89e-47	6.41e-46	chr11	75012534	75014534	2001	-	0	.	0	NM_001108808	Eif4e2
chr11	75009000	75015999	7000	*	9.1	9.78	7.75	2.04	8.89e-47	6.41e-46	9.1	9.78	7.75	2.04	8.89e-47	6.41e-46	chr11	75012626	75014626	2001	+	0	.	0	NM_022961	Vps33a
chr9	94032000	94040999	9000	*	8.76	9.45	7.41	2.04	5.76e-38	3.2e-37	8.76	9.45	7.41	2.04	5.76e-38	3.2e-37	chr9	94033065	94035065	2001	+	0	.	0	NM_001106106	Eef1e1
chr12	40339000	40342599	3600	*	8.57	9.26	7.22	2.04	2.78e-35	1.43e-34	8.57	9.26	7.22	2.04	2.78e-35	1.43e-34	chr12	40339914	40341914	2001	+	0	.	0	NM_001109215	Xrcc2
chr17	28700400	28703599	3200	*	9.24	9.92	7.88	2.04	5.51e-33	2.65e-32	9.24	9.92	7.88	2.04	5.51e-33	2.65e-32	chr17	28700056	28702056	2001	+	0	.	0	NM_053581	Idh3B
chr4	5864600	5867599	3000	*	8.86	9.55	7.51	2.04	1.57e-32	7.43e-32	8.86	9.55	7.51	2.04	1.57e-32	7.43e-32	chr4	5864988	5866988	2001	+	0	.	0	NM_001106185	Dhx38
chr3	129311800	129314999	3200	*	8.92	9.61	7.57	2.04	3.34e-30	1.48e-29	8.92	9.61	7.57	2.04	3.34e-30	1.48e-29	chr3	129312298	129314298	2001	-	0	.	0	NM_001013891	Txnl4b
chr1	159891000	159894199	3200	*	8.17	8.86	6.82	2.04	5.99e-20	1.92e-19	8.17	8.86	6.82	2.04	5.99e-20	1.92e-19	chr1	159892039	159894039	2001	+	0	.	0	NM_022623	Fzd4
chr2	222790800	222802999	12200	*	7.91	8.6	6.55	2.04	5.49e-19	1.7e-18	7.91	8.6	6.55	2.04	5.49e-19	1.7e-18	chr2	222798860	222800860	2001	-	0	.	0	NM_001106454	Ttf2
chr11	86022600	86026599	4000	*	7.88	8.57	6.52	2.04	1.61e-17	4.72e-17	7.88	8.57	6.52	2.04	1.61e-17	4.72e-17	chr11	86023802	86025802	2001	+	0	.	0	NM_133606	Ehhadh
chr4	165644400	165647799	3400	*	8.53	9.21	7.17	2.04	5.68e-14	1.47e-13	8.53	9.21	7.17	2.04	5.68e-14	1.47e-13	chr4	165645842	165647842	2001	-	0	.	0	NM_021261	Tmsb10
chr12	13498800	13501399	2600	*	7.31	7.99	5.95	2.04	1.1e-11	2.63e-11	7.31	7.99	5.95	2.04	1.1e-11	2.63e-11	chr12	13498017	13500017	2001	+	0	.	0	NM_153312	Cyp3a2
chr10	65042600	65058799	16200	*	11.15	11.83	9.81	2.03	1.86e-211	4.12e-209	11.15	11.83	9.81	2.03	1.86e-211	4.12e-209	chr10	65057473	65059473	2001	+	0	.	0	NM_001107954	Reck
chr10	65042600	65058799	16200	*	11.15	11.83	9.81	2.03	1.86e-211	4.12e-209	11.15	11.83	9.81	2.03	1.86e-211	4.12e-209	chr10	65045090	65047090	2001	+	0	.	0	NM_001013895	Prkd2
chr20	15816200	15829599	13400	*	11.19	11.88	9.85	2.03	2.9e-204	5.97e-202	11.19	11.88	9.85	2.03	2.9e-204	5.97e-202	chr20	15824613	15826613	2001	+	0	.	0	NM_001135807	H2afy2
chr20	15816200	15829599	13400	*	11.19	11.88	9.85	2.03	2.9e-204	5.97e-202	11.19	11.88	9.85	2.03	2.9e-204	5.97e-202	chr20	15821408	15823408	2001	-	0	.	0	NM_001108754	Mrpl4
chr10	110134800	110143999	9200	*	10.87	11.55	9.52	2.03	1.18e-175	1.45e-173	10.87	11.55	9.52	2.03	1.18e-175	1.45e-173	chr10	110140197	110142197	2001	-	0	.	0	NM_001014187	Lancl2
chr1	80009200	80021199	12000	*	11.19	11.87	9.84	2.03	5.6e-151	4.57e-149	11.19	11.87	9.84	2.03	5.6e-151	4.57e-149	chr1	80014105	80016105	2001	+	0	.	0	NM_001037770	Fbxo22
chr20	33198400	33202999	4600	*	10	10.69	8.66	2.03	5.17e-103	1.56e-101	10	10.69	8.66	2.03	5.17e-103	1.56e-101	chr20	33199486	33201486	2001	-	0	.	0	NM_001109221	Bmt2
chr8	22073600	22082599	9000	*	10.09	10.77	8.74	2.03	1.03e-100	2.96e-99	10.09	10.77	8.74	2.03	1.03e-100	2.96e-99	chr8	22077080	22079080	2001	+	0	.	0	NM_001313735	Acp1
chr4	153386200	153392599	6400	*	9.9	10.58	8.56	2.03	6.45e-94	1.59e-92	9.9	10.58	8.56	2.03	6.45e-94	1.59e-92	chr4	153386979	153388979	2001	-	0	.	0	NM_001313735	Acp1
chr8	58347600	58360599	13000	*	9.96	10.64	8.61	2.03	7.7e-90	1.68e-88	9.96	10.64	8.61	2.03	7.7e-90	1.68e-88	chr8	58350330	58352330	2001	+	0	.	0	NM_001313735	Acp1
chr4	39960800	39965399	4600	*	9.78	10.47	8.43	2.03	6.03e-88	1.25e-86	9.78	10.47	8.43	2.03	6.03e-88	1.25e-86	chr4	39962623	39964623	2001	-	0	.	0	NM_001313735	Acp1
chr6	58527400	58533199	5800	*	9.96	10.64	8.61	2.03	2.59e-82	4.71e-81	9.96	10.64	8.61	2.03	2.59e-82	4.71e-81	chr6	58530060	58532060	2001	-	0	.	0	NM_001313735	Acp1
chr6	58527400	58533199	5800	*	9.96	10.64	8.61	2.03	2.59e-82	4.71e-81	9.96	10.64	8.61	2.03	2.59e-82	4.71e-81	chr6	58530097	58532097	2001	-	0	.	0	NM_017171	Prkce
chr6	58527400	58533199	5800	*	9.96	10.64	8.61	2.03	2.59e-82	4.71e-81	9.96	10.64	8.61	2.03	2.59e-82	4.71e-81	chr6	58530556	58532556	2001	+	0	.	0	NM_001105848	Helz
chr6	58527400	58533199	5800	*	9.96	10.64	8.61	2.03	2.59e-82	4.71e-81	9.96	10.64	8.61	2.03	2.59e-82	4.71e-81	chr6	58530031	58532031	2001	-	0	.	0	NM_001130696	Cdpf1
chr6	58527400	58533199	5800	*	9.96	10.64	8.61	2.03	2.59e-82	4.71e-81	9.96	10.64	8.61	2.03	2.59e-82	4.71e-81	chr6	58530043	58532043	2001	-	0	.	0	NM_001042561	Wsb1
chr6	9396000	9407399	11400	*	9.97	10.65	8.62	2.03	3.94e-73	5.63e-72	9.97	10.65	8.62	2.03	3.94e-73	5.63e-72	chr6	9403555	9405555	2001	+	0	.	0	NM_001042561	Wsb1
chr10	95499600	95507399	7800	*	9.53	10.21	8.18	2.03	1.64e-71	2.24e-70	9.53	10.21	8.18	2.03	1.64e-71	2.24e-70	chr10	95503934	95505934	2001	+	0	.	0	NM_001105861	Top3b
chr7	126398600	126405799	7200	*	9.86	10.54	8.51	2.03	2.93e-63	3.3e-62	9.86	10.54	8.51	2.03	2.93e-63	3.3e-62	chr7	126401228	126403228	2001	-	0	.	0	NM_012980	Mmp11
chr11	91427200	91434799	7600	*	9.17	9.86	7.83	2.03	7.34e-57	6.92e-56	9.17	9.86	7.83	2.03	7.34e-57	6.92e-56	chr11	91428763	91430763	2001	-	0	.	0	NM_001007008	Chchd10
chr2	207613200	207618399	5200	*	9.07	9.76	7.73	2.03	2.3e-50	1.82e-49	9.07	9.76	7.73	2.03	2.3e-50	1.82e-49	chr2	207614656	207616656	2001	-	0	.	0	NM_001106443	Msto1
chr12	4389800	4392799	3000	*	9.09	9.77	7.75	2.03	1.43e-41	8.93e-41	9.09	9.77	7.75	2.03	1.43e-41	8.93e-41	chr12	4389714	4391714	2001	+	0	.	0	NM_001108850	Trappc5
chr5	14030200	14036599	6400	*	9.03	9.71	7.68	2.03	1.53e-36	8.19e-36	9.03	9.71	7.68	2.03	1.53e-36	8.19e-36	chr5	14030257	14032257	2001	+	0	.	0	NM_176857	Vcpip1
chrX	135114200	135118199	4000	*	8.25	8.93	6.91	2.03	9.51e-24	3.45e-23	8.25	8.93	6.91	2.03	9.51e-24	3.45e-23	chrX	135115885	135117885	2001	-	0	.	0	NM_001039587	Wdr45b
chr3	89605600	89610399	4800	*	8.55	9.24	7.2	2.03	1.1e-23	4e-23	8.55	9.24	7.2	2.03	1.1e-23	4e-23	chr3	89607081	89609081	2001	-	0	.	0	NM_001039016	Zdhhc9
chr18	24751200	24753999	2800	*	8.18	8.86	6.84	2.03	5.79e-20	1.85e-19	8.18	8.86	6.84	2.03	5.79e-20	1.85e-19	chr18	24751959	24753959	2001	+	0	.	0	NM_001014180	Alkbh3
chrX	105035800	105041199	5400	*	8.03	8.72	6.69	2.03	2.52e-19	7.89e-19	8.03	8.72	6.69	2.03	2.52e-19	7.89e-19	chrX	105039384	105041384	2001	+	0	.	0	NM_001031644	Ercc3
chr7	98506800	98510399	3600	*	7.97	8.65	6.62	2.03	4.61e-15	1.24e-14	7.97	8.65	6.62	2.03	4.61e-15	1.24e-14	chr7	98508170	98510170	2001	-	0	.	0	NM_012955	Cenpi
chr5	146450800	146453199	2400	*	7.01	7.69	5.67	2.03	9.46e-09	2e-08	7.01	7.69	5.67	2.03	9.46e-09	2e-08	chr5	146451289	146453289	2001	-	0	.	0	NM_001025007	RGD1310852
chr5	63871400	63872799	1400	*	6.56	7.24	5.22	2.03	3.63e-07	7.1e-07	6.56	7.24	5.22	2.03	3.63e-07	7.1e-07	chr5	63870877	63872877	2001	+	0	.	0	NM_001107978	Utp11
chr10	56265600	56282399	16800	*	11.84	12.52	10.5	2.02	3.15e-255	1.52e-252	11.84	12.52	10.5	2.02	3.15e-255	1.52e-252	chr10	56268586	56270586	2001	+	0	.	0	NM_001107953	Zcchc11
chr10	56265600	56282399	16800	*	11.84	12.52	10.5	2.02	3.15e-255	1.52e-252	11.84	12.52	10.5	2.02	3.15e-255	1.52e-252	chr10	56275602	56277602	2001	-	0	.	0	NM_053438	Rnf103
chr5	131901000	131908599	7600	*	10.2	10.89	8.87	2.02	3.21e-115	1.29e-113	10.2	10.89	8.87	2.02	3.21e-115	1.29e-113	chr5	131904081	131906081	2001	+	0	.	0	NM_001108995	Zfp26
chr4	164176400	164181799	5400	*	9.99	10.67	8.65	2.02	4.44e-101	1.29e-99	9.99	10.67	8.65	2.02	4.44e-101	1.29e-99	chr4	164177522	164179522	2001	+	0	.	0	NM_001107013	Neurl4
chr8	21516400	21525399	9000	*	9.94	10.62	8.6	2.02	7.86e-93	1.87e-91	9.94	10.62	8.6	2.02	7.86e-93	1.87e-91	chr8	21522798	21524798	2001	-	0	.	0	NM_001033681	Eif5a
chr17	19780000	19786399	6400	*	9.66	10.34	8.32	2.02	2.3e-80	3.98e-79	9.66	10.34	8.32	2.02	2.3e-80	3.98e-79	chr17	19781859	19783859	2001	-	0	.	0	NM_001107462	Kif13a
chr8	13771200	13777799	6600	*	9.51	10.19	8.17	2.02	1.5e-68	1.91e-67	9.51	10.19	8.17	2.02	1.5e-68	1.91e-67	chr8	13773832	13775832	2001	-	0	.	0	NM_001106801	Med17
chr2	138761600	138767399	5800	*	9.42	10.1	8.08	2.02	4.9e-63	5.5e-62	9.42	10.1	8.08	2.02	4.9e-63	5.5e-62	chr2	138763112	138765112	2001	+	0	.	0	NM_001039033	Actl6a
chr18	24876000	24885799	9800	*	10.25	10.93	8.91	2.02	4.52e-60	4.63e-59	10.25	10.93	8.91	2.02	4.52e-60	4.63e-59	chr18	24877721	24879721	2001	+	0	.	0	NM_053959	Bin1
chr11	90312000	90320799	8800	*	8.94	9.63	7.61	2.02	4.22e-45	2.9e-44	8.94	9.63	7.61	2.02	4.22e-45	2.9e-44	chr11	90314983	90316983	2001	+	0	.	0	NM_001012472	Dgcr14
chr11	90312000	90320799	8800	*	8.94	9.63	7.61	2.02	4.22e-45	2.9e-44	8.94	9.63	7.61	2.02	4.22e-45	2.9e-44	chr11	90311180	90313180	2001	+	0	.	0	NM_001108846	Gsc2
chr3	129588600	129595199	6600	*	9.22	9.9	7.89	2.02	2.2e-44	1.47e-43	9.22	9.9	7.89	2.02	2.2e-44	1.47e-43	chr3	129590391	129592391	2001	+	0	.	0	NM_001013206	Mrps26
chr9	81637200	81644199	7000	*	9.17	9.85	7.84	2.02	5.28e-40	3.12e-39	9.17	9.85	7.84	2.02	5.28e-40	3.12e-39	chr9	81641558	81643558	2001	+	0	.	0	NM_001173986	Stk36
chr9	81637200	81644199	7000	*	9.17	9.85	7.84	2.02	5.28e-40	3.12e-39	9.17	9.85	7.84	2.02	5.28e-40	3.12e-39	chr9	81641487	81643487	2001	-	0	.	0	NM_001173986	Stk36
chr12	49784000	49787199	3200	*	8.89	9.58	7.56	2.02	5.22e-38	2.91e-37	8.89	9.58	7.56	2.02	5.22e-38	2.91e-37	chr12	49783214	49785214	2001	+	0	.	0	NM_001009973	Kctd10
chr16	6960000	6962399	2400	*	8.59	9.27	7.25	2.02	1.77e-31	8.16e-31	8.59	9.27	7.25	2.02	1.77e-31	8.16e-31	chr16	6960229	6962229	2001	+	0	.	0	NM_001013134	Nek4
chrX	72026600	72028999	2400	*	8.23	8.91	6.89	2.02	4.28e-24	1.57e-23	8.23	8.91	6.89	2.02	4.28e-24	1.57e-23	chrX	72026346	72028346	2001	+	0	.	0	NM_001193292	Med12
chr3	58988400	58992399	4000	*	8.64	9.33	7.31	2.02	7.08e-22	2.42e-21	8.64	9.33	7.31	2.02	7.08e-22	2.42e-21	chr3	58989221	58991221	2001	-	0	.	0	NM_001191737	Ttc21b
chr5	169565600	169568999	3400	*	7.81	8.49	6.48	2.02	3.7e-15	1e-14	7.81	8.49	6.48	2.02	3.7e-15	1e-14	chr5	169567626	169569626	2001	-	0	.	0	NM_172063	Pex14
chr17	19344200	19347199	3000	*	7.29	7.98	5.96	2.02	4.28e-11	1e-10	7.29	7.98	5.96	2.02	4.28e-11	1e-10	chr17	19344323	19346323	2001	+	0	.	0	NM_053874	Cap2
chr10	90127600	90155999	28400	*	12.4	13.08	11.07	2.01	3.23e-303	3.28e-300	12.4	13.08	11.07	2.01	3.23e-303	3.28e-300	chr10	90143607	90145607	2001	-	0	.	0	NM_001024792	Slc25a39
chr10	90127600	90155999	28400	*	12.4	13.08	11.07	2.01	3.23e-303	3.28e-300	12.4	13.08	11.07	2.01	3.23e-303	3.28e-300	chr10	90129415	90131415	2001	+	0	.	0	NM_031793	Ppig
chr5	157027000	157040399	13400	*	11.26	11.94	9.94	2.01	6.5e-226	1.93e-223	11.26	11.94	9.94	2.01	6.5e-226	1.93e-223	chr5	157028892	157030892	2001	+	0	.	0	NM_198758	Rundc3a
chr5	157027000	157040399	13400	*	11.26	11.94	9.94	2.01	6.5e-226	1.93e-223	11.26	11.94	9.94	2.01	6.5e-226	1.93e-223	chr5	157037600	157039600	2001	+	0	.	0	NM_001136098	Hook3
chr7	2682800	2703199	20400	*	11.19	11.87	9.86	2.01	3.06e-211	6.73e-209	11.19	11.87	9.86	2.01	3.06e-211	6.73e-209	chr7	2690242	2692242	2001	-	0	.	0	NM_001107666	Ttc14
chr7	2682800	2703199	20400	*	11.19	11.87	9.86	2.01	3.06e-211	6.73e-209	11.19	11.87	9.86	2.01	3.06e-211	6.73e-209	chr7	2696334	2698334	2001	+	0	.	0	NM_001014193	Rsrp1
chr9	37457000	37478399	21400	*	12.11	12.79	10.78	2.01	1.32e-197	2.34e-195	12.11	12.79	10.78	2.01	1.32e-197	2.34e-195	chr9	37461041	37463041	2001	-	0	.	0	NM_133417	Syf2
chr9	37457000	37478399	21400	*	12.11	12.79	10.78	2.01	1.32e-197	2.34e-195	12.11	12.79	10.78	2.01	1.32e-197	2.34e-195	chr9	37460819	37462819	2001	+	0	.	0	NM_001108701	Cebpz
chr3	62569600	62591399	21800	*	10.54	11.22	9.21	2.01	3.86e-108	1.32e-106	10.54	11.22	9.21	2.01	3.86e-108	1.32e-106	chr3	62570743	62572743	2001	+	0	.	0	NM_001108701	Cebpz
chr16	70373200	70384399	11200	*	10.23	10.91	8.9	2.01	5.91e-104	1.83e-102	10.23	10.91	8.9	2.01	5.91e-104	1.83e-102	chr16	70375537	70377537	2001	+	0	.	0	NM_001106442	Ssr2
chr2	139918800	139925199	6400	*	10.29	10.97	8.96	2.01	3.64e-100	1.03e-98	10.29	10.97	8.96	2.01	3.64e-100	1.03e-98	chr2	139920786	139922786	2001	+	0	.	0	NM_130410	Il23a
chr6	1522600	1526999	4400	*	9.52	10.2	8.19	2.01	1.02e-71	1.4e-70	9.52	10.2	8.19	2.01	1.02e-71	1.4e-70	chr6	1523597	1525597	2001	-	0	.	0	NM_001127600	Aida
chr6	1522600	1526999	4400	*	9.52	10.2	8.19	2.01	1.02e-71	1.4e-70	9.52	10.2	8.19	2.01	1.02e-71	1.4e-70	chr6	1523702	1525702	2001	+	0	.	0	NM_001127600	Aida
chr2	207353600	207359199	5600	*	9.32	10	7.99	2.01	1.04e-58	1.03e-57	9.32	10	7.99	2.01	1.04e-58	1.03e-57	chr2	207353106	207355106	2001	+	0	.	0	NM_001008862	Pan2
chr13	100903200	100914999	11800	*	10.25	10.93	8.92	2.01	6.46e-56	5.95e-55	10.25	10.93	8.92	2.01	6.46e-56	5.95e-55	chr13	100905567	100907567	2001	+	0	.	0	NM_001108264	Alg1
chr13	100903200	100914999	11800	*	10.25	10.93	8.92	2.01	6.46e-56	5.95e-55	10.25	10.93	8.92	2.01	6.46e-56	5.95e-55	chr13	100905156	100907156	2001	-	0	.	0	NM_001108793	Ccdc115
chr10	9317400	9321599	4200	*	9.18	9.86	7.85	2.01	1.58e-51	1.29e-50	9.18	9.86	7.85	2.01	1.58e-51	1.29e-50	chr10	9319002	9321002	2001	-	0	.	0	NM_001108793	Ccdc115
chr1	228379400	228386199	6800	*	9.27	9.95	7.93	2.01	5.19e-42	3.28e-41	9.27	9.95	7.93	2.01	5.19e-42	3.28e-41	chr1	228378331	228380331	2001	+	0	.	0	NM_001286936	Zfpl1
chr1	228379400	228386199	6800	*	9.27	9.95	7.93	2.01	5.19e-42	3.28e-41	9.27	9.95	7.93	2.01	5.19e-42	3.28e-41	chr1	228382939	228384939	2001	-	0	.	0	NM_001115042	Cdca5
chr1	228379400	228386199	6800	*	9.27	9.95	7.93	2.01	5.19e-42	3.28e-41	9.27	9.95	7.93	2.01	5.19e-42	3.28e-41	chr1	228383096	228385096	2001	+	0	.	0	NM_001115042	Cdca5
chr10	66665200	66672799	7600	*	8.95	9.63	7.61	2.01	5.85e-39	3.35e-38	8.95	9.63	7.61	2.01	5.85e-39	3.35e-38	chr10	66672403	66674403	2001	-	0	.	0	NM_001012009	Pipox
chr2	217454000	217465199	11200	*	8.81	9.49	7.48	2.01	1.06e-34	5.37e-34	8.81	9.49	7.48	2.01	1.06e-34	5.37e-34	chr2	217461273	217463273	2001	-	0	.	0	NM_001108559	Prpf3
chr1	85377000	85379799	2800	*	8.03	8.71	6.7	2.01	1.76e-21	5.94e-21	8.03	8.71	6.7	2.01	1.76e-21	5.94e-21	chr1	85378188	85380188	2001	-	0	.	0	NM_001100845	Sptbn4
chr3	126009600	126013399	3800	*	7.92	8.61	6.59	2.01	6.89e-19	2.12e-18	7.92	8.61	6.59	2.01	6.89e-19	2.12e-18	chr3	126009550	126011550	2001	+	0	.	0	NM_001191742	Ap4e1
chr2	97587800	97590399	2600	*	7.22	7.9	5.89	2.01	1.6e-07	3.2e-07	7.22	7.9	5.89	2.01	1.6e-07	3.2e-07	chr2	97588016	97590016	2001	+	0	.	0	NM_001107657	Myo10
chr13	94330000	94377199	47200	*	12.37	13.05	11.05	2	0	0	12.37	13.05	11.05	2	0	0	chr13	94372418	94374418	2001	-	0	.	0	NM_001143895	Pgap3
chr13	94330000	94377199	47200	*	12.37	13.05	11.05	2	0	0	12.37	13.05	11.05	2	0	0	chr13	94344398	94346398	2001	+	0	.	0	NM_001108350	Klhdc9
chr13	94330000	94377199	47200	*	12.37	13.05	11.05	2	0	0	12.37	13.05	11.05	2	0	0	chr13	94351160	94353160	2001	-	0	.	0	NM_001108993	Cers5
chr13	94330000	94377199	47200	*	12.37	13.05	11.05	2	0	0	12.37	13.05	11.05	2	0	0	chr13	94352139	94354139	2001	-	0	.	0	NM_031800	Dedd
chr13	94330000	94377199	47200	*	12.37	13.05	11.05	2	0	0	12.37	13.05	11.05	2	0	0	chr13	94352196	94354196	2001	+	0	.	0	NM_144738	Pnpla7
chr10	86149000	86152599	3600	*	9.72	10.4	8.39	2	3.87e-74	5.71e-73	9.72	10.4	8.39	2	3.87e-74	5.71e-73	chr10	86149849	86151849	2001	-	0	.	0	NM_144738	Pnpla7
chrX	115922200	115930799	8600	*	9.75	10.43	8.43	2	4.79e-65	5.64e-64	9.75	10.43	8.43	2	4.79e-65	5.64e-64	chrX	115928134	115930134	2001	-	0	.	0	NM_001107350	Ripk1
chr3	2158400	2167599	9200	*	9.44	10.12	8.11	2	3.38e-52	2.81e-51	9.44	10.12	8.11	2	3.38e-52	2.81e-51	chr3	2163204	2165204	2001	+	0	.	0	NM_182668	Nit1
chr3	2158400	2167599	9200	*	9.44	10.12	8.11	2	3.38e-52	2.81e-51	9.44	10.12	8.11	2	3.38e-52	2.81e-51	chr3	2162210	2164210	2001	-	0	.	0	NM_001107042	Hoxb3
chr17	33458200	33465399	7200	*	9.08	9.76	7.76	2	3.06e-46	2.18e-45	9.08	9.76	7.76	2	3.06e-46	2.18e-45	chr17	33461906	33463906	2001	-	0	.	0	NM_001106542	Ube2c
chr10	83990800	83998399	7600	*	9.43	10.11	8.1	2	9.54e-42	5.97e-41	9.43	10.11	8.1	2	9.54e-42	5.97e-41	chr10	83994379	83996379	2001	+	0	.	0	NM_001109476	Pfdn2
chr3	167421000	167425999	5000	*	8.64	9.32	7.32	2	1.01e-33	4.95e-33	8.64	9.32	7.32	2	1.01e-33	4.95e-33	chr3	167421568	167423568	2001	+	0	.	0	NM_053856	Scg3
chr8	82239400	82242999	3600	*	8.5	9.17	7.17	2	3.28e-32	1.54e-31	8.5	9.17	7.17	2	3.28e-32	1.54e-31	chr8	82241336	82243336	2001	-	0	.	0	NM_001109476	Pfdn2
chr2	230545800	230548599	2800	*	8.01	8.68	6.68	2	1.71e-20	5.57e-20	8.01	8.68	6.68	2	1.71e-20	5.57e-20	chr2	230546670	230548670	2001	+	0	.	0	NM_031767	Sort1
chr5	154316000	154318399	2400	*	7.74	8.42	6.41	2	7.74e-12	1.86e-11	7.74	8.42	6.41	2	7.74e-12	1.86e-11	chr5	154315935	154317935	2001	-	0	.	0	NM_001115037	Med18
chr4	58094000	58119599	25600	*	8.23	6.9	8.91	-2.01	1.57e-24	5.82e-24	8.23	6.9	8.91	-2.01	1.57e-24	5.82e-24	chr4	58099025	58101025	2001	+	0	.	0	NR_037336	Mir3556a
chr4	58094000	58119599	25600	*	8.23	6.9	8.91	-2.01	1.57e-24	5.82e-24	8.23	6.9	8.91	-2.01	1.57e-24	5.82e-24	chr4	58099133	58101133	2001	-	0	.	0	NR_037336	Mir3556a
chr4	58094000	58119599	25600	*	8.23	6.9	8.91	-2.01	1.57e-24	5.82e-24	8.23	6.9	8.91	-2.01	1.57e-24	5.82e-24	chr4	58098761	58100761	2001	-	0	.	0	NR_037336	Mir3556a
chr4	58094000	58119599	25600	*	8.23	6.9	8.91	-2.01	1.57e-24	5.82e-24	8.23	6.9	8.91	-2.01	1.57e-24	5.82e-24	chr4	58098661	58100661	2001	+	0	.	0	NR_037336	Mir3556a
chr14	86870400	86875999	5600	*	6.66	5.32	7.34	-2.02	4.65e-07	9.05e-07	6.66	5.32	7.34	-2.02	4.65e-07	9.05e-07	chr14	86873845	86875845	2001	-	0	.	0	NM_001270850	Gck
chr3	101426800	101450599	23800	*	9.48	8.11	10.17	-2.05	4.65e-58	4.53e-57	9.48	8.11	10.17	-2.05	4.65e-58	4.53e-57	chr3	101432212	101434212	2001	-	0	.	0	NM_001109203	Prrg4
chr10	13012200	13020399	8200	*	7.39	5.97	8.09	-2.12	1.92e-14	5.07e-14	7.39	5.97	8.09	-2.12	1.92e-14	5.07e-14	chr10	13015684	13017684	2001	+	0	.	0	NM_001105719	Mip
chr7	2614400	2619799	5400	*	6.2	4.78	6.9	-2.12	0.000126	0.000214	6.2	4.78	6.9	-2.12	0.000126	0.000214	chr7	2613618	2615618	2001	+	0	.	0	NM_001106983	Prss32
chr17	43898800	43900999	2200	*	8.13	6.7	8.83	-2.14	1.2e-23	4.34e-23	8.13	6.7	8.83	-2.14	1.2e-23	4.34e-23	chr17	43898062	43900062	2001	-	0	.	0	NM_001106110	Dcdc2
chr2	124466200	124476999	10800	*	9.25	7.81	9.96	-2.15	3.64e-37	1.98e-36	9.25	7.81	9.96	-2.15	3.64e-37	1.98e-36	chr2	124466561	124468561	2001	+	0	.	0	NM_019291	Car2
chr2	107882600	107888199	5600	*	5.97	4.53	6.68	-2.15	2.08e-05	3.7e-05	5.97	4.53	6.68	-2.15	2.08e-05	3.7e-05	chr2	107885782	107887782	2001	-	0	.	0	NM_001270961	Cp
chr12	16119200	16134199	15000	*	9.71	8.25	10.42	-2.17	2.02e-87	4.16e-86	9.71	8.25	10.42	-2.17	2.02e-87	4.16e-86	chr12	16119531	16121531	2001	+	0	.	0	NM_001101805	Pds5b
chr12	687800	690999	3200	*	4.8	3.34	5.52	-2.17	0.0147	0.0211	4.8	3.34	5.52	-2.17	0.0147	0.0211	chr12	686515	688515	2001	+	0	.	0	NM_001037218	Radil
chr10	13838000	13846999	9000	*	6.93	5.47	7.64	-2.18	3.5e-05	6.13e-05	6.93	5.47	7.64	-2.18	3.5e-05	6.13e-05	chr10	13838432	13840432	2001	-	0	.	0	NM_153294	Npw
chr1	82009000	82019999	11000	*	8.5	7.03	9.22	-2.19	2.5e-31	1.14e-30	8.5	7.03	9.22	-2.19	2.5e-31	1.14e-30	chr1	82009351	82011351	2001	-	0	.	0	NM_001109422	Bcl3
chr6	36699000	36717399	18400	*	8.24	6.76	8.95	-2.19	1.41e-26	5.6e-26	8.24	6.76	8.95	-2.19	1.41e-26	5.6e-26	chr6	36705479	36707479	2001	-	0	.	0	NM_001007656	Mapre3
chr9	81790800	81801999	11200	*	7.15	5.64	7.87	-2.23	8.58e-10	1.9e-09	7.15	5.64	7.87	-2.23	8.58e-10	1.9e-09	chr9	81795068	81797068	2001	+	0	.	0	NM_001108226	Wnt6
chr1	226159800	226170999	11200	*	8.09	6.57	8.81	-2.24	3.44e-26	1.34e-25	8.09	6.57	8.81	-2.24	3.44e-26	1.34e-25	chr1	226163798	226165798	2001	-	0	.	0	NM_031573	Phkg1
chr12	32389600	32396799	7200	*	5.86	4.34	6.58	-2.24	5.43e-05	9.4e-05	5.86	4.34	6.58	-2.24	5.43e-05	9.4e-05	chr12	32391859	32393859	2001	+	0	.	0	NM_012577	Gstp1
chr10	82762800	82778199	15400	*	8.63	7.11	9.36	-2.25	5.82e-45	3.98e-44	8.63	7.11	9.36	-2.25	5.82e-45	3.98e-44	chr10	82773531	82775531	2001	-	0	.	0	NM_001007695	Tcp11
chr20	9856200	9859599	3400	*	5.03	3.5	5.75	-2.25	0.00175	0.00273	5.03	3.5	5.75	-2.25	0.00175	0.00273	chr20	9857712	9859712	2001	-	0	.	0	NM_001107489	Zfp575
chr1	82708400	82712799	4400	*	5.23	3.7	5.95	-2.25	0.027	0.0378	5.23	3.7	5.95	-2.25	0.027	0.0378	chr1	82708496	82710496	2001	-	0	.	0	NM_001107040	Dlx4
chr7	142685600	142703399	17800	*	7.85	6.32	8.57	-2.26	5.62e-19	1.74e-18	7.85	6.32	8.57	-2.26	5.62e-19	1.74e-18	chr7	142691725	142693725	2001	+	0	.	0	NM_001108117	Copz1
chr10	82016400	82018799	2400	*	5	3.45	5.73	-2.28	0.00252	0.00389	5	3.45	5.73	-2.28	0.00252	0.00389	chr10	82016557	82018557	2001	-	0	.	0	NM_031601	Cacna1g
chr4	7351000	7359799	8800	*	7.15	5.58	7.88	-2.3	2.67e-13	6.75e-13	7.15	5.58	7.88	-2.3	2.67e-13	6.75e-13	chr4	7352763	7354763	2001	-	0	.	0	NM_021838	Nos3
chr11	35207000	35219999	13000	*	8.55	6.97	9.29	-2.32	5.08e-17	1.47e-16	8.55	6.97	9.29	-2.32	5.08e-17	1.47e-16	chr11	35205280	35207280	2001	+	0	.	0	NM_001130551	RGD1308195
chr7	115879400	115886199	6800	*	6.75	5.17	7.49	-2.32	1.9e-05	3.38e-05	6.75	5.17	7.49	-2.32	1.9e-05	3.38e-05	chr7	115886123	115888123	2001	-	0	.	0	NR_133666	LOC102554317
chr8	116146400	116159999	13600	*	6.76	5.17	7.49	-2.33	4.12e-05	7.18e-05	6.76	5.17	7.49	-2.33	4.12e-05	7.18e-05	chr8	116157772	116159772	2001	+	0	.	0	NM_053316	Ip6k1
chr9	113127000	113137399	10400	*	7.25	5.65	7.99	-2.34	1.01e-09	2.23e-09	7.25	5.65	7.99	-2.34	1.01e-09	2.23e-09	chr9	113129698	113131698	2001	-	0	.	0	NM_032067	Ralbp1
chr9	113127000	113137399	10400	*	7.25	5.65	7.99	-2.34	1.01e-09	2.23e-09	7.25	5.65	7.99	-2.34	1.01e-09	2.23e-09	chr9	113136357	113138357	2001	+	0	.	0	NM_001108238	Ankrd12
chr12	12143800	12152399	8600	*	5.97	4.31	6.72	-2.41	5.06e-06	9.31e-06	5.97	4.31	6.72	-2.41	5.06e-06	9.31e-06	chr12	12144471	12146471	2001	+	0	.	0	NM_001166576	Usp12
chr10	56302400	56307799	5400	*	6.31	4.65	7.06	-2.42	6.96e-07	1.34e-06	6.31	4.65	7.06	-2.42	6.96e-07	1.34e-06	chr10	56302606	56304606	2001	-	0	.	0	NM_012751	Slc2a4
chr3	17152800	17166399	13600	*	9.34	7.67	10.1	-2.43	5.01e-82	9e-81	9.34	7.67	10.1	-2.43	5.01e-82	9e-81	chr3	17156519	17158519	2001	-	0	.	0	NM_001100869	Cfap157
chr7	142739400	142747399	8000	*	6.17	4.48	6.92	-2.45	5.74e-06	1.05e-05	6.17	4.48	6.92	-2.45	5.74e-06	1.05e-05	chr7	142739204	142741204	2001	-	0	.	0	NM_001109470	Zfp385a
chr7	142739400	142747399	8000	*	6.17	4.48	6.92	-2.45	5.74e-06	1.05e-05	6.17	4.48	6.92	-2.45	5.74e-06	1.05e-05	chr7	142738423	142740423	2001	-	0	.	0	NM_001109470	Zfp385a
chr7	142739400	142747399	8000	*	6.17	4.48	6.92	-2.45	5.74e-06	1.05e-05	6.17	4.48	6.92	-2.45	5.74e-06	1.05e-05	chr7	142745041	142747041	2001	-	0	.	0	NM_001109470	Zfp385a
chr2	168742400	168746199	3800	*	6.01	4.31	6.77	-2.46	2.69e-05	4.74e-05	6.01	4.31	6.77	-2.46	2.69e-05	4.74e-05	chr2	168743861	168745861	2001	-	0	.	0	NM_001109510	Gpr171
chr7	3185000	3189399	4400	*	5.83	4.12	6.59	-2.46	2.84e-05	5e-05	5.83	4.12	6.59	-2.46	2.84e-05	5e-05	chr7	3186861	3188861	2001	+	0	.	0	NM_001107159	Mmp19
chr15	50390000	50402999	13000	*	8.12	6.41	8.88	-2.47	4.44e-29	1.9e-28	8.12	6.41	8.88	-2.47	4.44e-29	1.9e-28	chr15	50390386	50392386	2001	+	0	.	0	NM_001108802	Speg
chr9	82360400	82367599	7200	*	7.27	5.56	8.03	-2.47	0.0224	0.0317	7.27	5.56	8.03	-2.47	0.0224	0.0317	chr9	82364615	82366615	2001	+	0	.	0	NM_001109102	Fam167a
chr8	99361000	99366999	6000	*	8.19	6.46	8.96	-2.49	8e-26	3.09e-25	8.19	6.46	8.96	-2.49	8e-26	3.09e-25	chr8	99363962	99365962	2001	+	0	.	0	NM_001012000	Plscr4
chr10	46261200	46269599	8400	*	6.54	4.8	7.3	-2.5	1.89e-07	3.75e-07	6.54	4.8	7.3	-2.5	1.89e-07	3.75e-07	chr10	46265252	46267252	2001	+	0	.	0	NM_199088	Tsks
chr1	102003600	102014999	11400	*	6.85	5.11	7.61	-2.5	5.3e-06	9.75e-06	6.85	5.11	7.61	-2.5	5.3e-06	9.75e-06	chr1	102003256	102005256	2001	+	0	.	0	NM_001271207	Rai1
chr9	81341000	81360999	20000	*	8.55	6.77	9.33	-2.56	1.63e-38	9.23e-38	8.55	6.77	9.33	-2.56	1.63e-38	9.23e-38	chr9	81343478	81345478	2001	-	0	.	0	NM_001134750	Pnkd
chr8	58203800	58212599	8800	*	6.96	5.17	7.73	-2.57	6.56e-10	1.46e-09	6.96	5.17	7.73	-2.57	6.56e-10	1.46e-09	chr8	58209959	58211959	2001	-	0	.	0	NM_052806	Chrnb4
chr8	131494000	131500199	6200	*	8.38	6.58	9.16	-2.58	2.05e-38	1.15e-37	8.38	6.58	9.16	-2.58	2.05e-38	1.15e-37	chr8	131497627	131499627	2001	-	0	.	0	NM_057212	Tmem158
chr4	14463000	14468199	5200	*	7.85	5.99	8.64	-2.65	3.04e-25	1.15e-24	7.85	5.99	8.64	-2.65	3.04e-25	1.15e-24	chr4	14463552	14465552	2001	-	0	.	0	NM_001106578	Sema3c
chr3	179783000	179802999	20000	*	6.85	4.96	7.64	-2.67	2.72e-12	6.62e-12	6.85	4.96	7.64	-2.67	2.72e-12	6.62e-12	chr3	179787362	179789362	2001	+	0	.	0	NM_001173739	Mrgbp
chr3	179783000	179802999	20000	*	6.85	4.96	7.64	-2.67	2.72e-12	6.62e-12	6.85	4.96	7.64	-2.67	2.72e-12	6.62e-12	chr3	179793350	179795350	2001	+	0	.	0	NM_053340	Ogfr
chr1	83860200	83871599	11400	*	8.32	6.42	9.11	-2.69	1.51e-30	6.77e-30	8.32	6.42	9.11	-2.69	1.51e-30	6.77e-30	chr1	83867967	83869967	2001	-	0	.	0	NM_001107495	Cyp2s1
chr8	71396800	71398199	1400	*	3.95	2.01	4.75	-2.73	0.00984	0.0144	3.95	2.01	4.75	-2.73	0.00984	0.0144	chr8	71396593	71398593	2001	-	0	.	0	NM_001106832	Snx22
chr9	79926400	79938999	12600	*	8.99	7.04	9.79	-2.74	4.76e-60	4.87e-59	8.99	7.04	9.79	-2.74	4.76e-60	4.87e-59	chr9	79936205	79938205	2001	-	0	.	0	NM_012817	Igfbp5
chr1	171878400	171887799	9400	*	7.02	5.07	7.82	-2.75	2.95e-14	7.71e-14	7.02	5.07	7.82	-2.75	2.95e-14	7.71e-14	chr1	171880413	171882413	2001	-	0	.	0	NM_172033	Plekhb1
chr8	76430600	76434199	3600	*	6.27	4.31	7.08	-2.76	2.3e-07	4.56e-07	6.27	4.31	7.08	-2.76	2.3e-07	4.56e-07	chr8	76431611	76433611	2001	-	0	.	0	NM_173101	Myo1e
chr11	36034400	36043799	9400	*	4.16	2.16	4.97	-2.81	0.00966	0.0142	4.16	2.16	4.97	-2.81	0.00966	0.0142	chr11	36042965	36044965	2001	+	0	.	0	NM_133603	Kcne2
chr1	180731400	180761799	30400	*	9.36	7.3	10.18	-2.88	4.5e-92	1.05e-90	9.36	7.3	10.18	-2.88	4.5e-92	1.05e-90	chr1	180752889	180754889	2001	-	0	.	0	NM_139112	Lmo1
chr9	64973800	64977599	3800	*	6.81	4.74	7.62	-2.88	5.09e-14	1.32e-13	6.81	4.74	7.62	-2.88	5.09e-14	1.32e-13	chr9	64972841	64974841	2001	+	0	.	0	NM_001008522	Aox2
chr20	10937600	10948799	11200	*	7.11	5	7.93	-2.93	1.47e-08	3.09e-08	7.11	5	7.93	-2.93	1.47e-08	3.09e-08	chr20	10941041	10943041	2001	+	0	.	0	NM_001109595	LOC690478
chr20	13821200	13827999	6800	*	5.61	3.51	6.44	-2.93	0.00599	0.00894	5.61	3.51	6.44	-2.93	0.00599	0.00894	chr20	13820723	13822723	2001	+	0	.	0	NM_001012175	Zfand3
chr10	2095000	2107599	12600	*	6.28	4.15	7.11	-2.95	2.95e-07	5.8e-07	6.28	4.15	7.11	-2.95	2.95e-07	5.8e-07	chr10	2094990	2096990	2001	+	0	.	0	NM_001025124	Ntan1
chr14	81787800	81798999	11200	*	8.43	6.29	9.26	-2.97	3.14e-06	5.84e-06	8.43	6.29	9.26	-2.97	3.14e-06	5.84e-06	chr14	81788350	81790350	2001	-	0	.	0	NM_001109089	Msantd1
chr5	62675800	62678999	3200	*	6.63	4.45	7.46	-3.01	2.23e-08	4.63e-08	6.63	4.45	7.46	-3.01	2.23e-08	4.63e-08	chr5	62675350	62677350	2001	+	0	.	0	NM_001159594	Casq1
chr13	95116000	95124599	8600	*	5.34	3.16	6.17	-3.01	0.008	0.0118	5.34	3.16	6.17	-3.01	0.008	0.0118	chr13	95122470	95124470	2001	-	0	.	0	NM_139116	Il11ra1
chr2	219477200	219481999	4800	*	5.85	3.65	6.68	-3.03	6.6e-08	1.34e-07	5.85	3.65	6.68	-3.03	6.6e-08	1.34e-07	chr2	219478200	219480200	2001	-	0	.	0	NM_022382	Pde4dip
chr1	81952000	81954999	3000	*	5.29	3.08	6.13	-3.05	0.00436	0.00659	5.29	3.08	6.13	-3.05	0.00436	0.00659	chr1	81953480	81955480	2001	-	0	.	0	NM_031752	Bcam
chr2	124172600	124188599	16000	*	7.89	5.65	8.73	-3.09	0.00119	0.00189	7.89	5.65	8.73	-3.09	0.00119	0.00189	chr2	124183783	124185783	2001	-	0	.	0	NM_031019	Crh
chr1	228208000	228213799	5800	*	5.91	3.65	6.75	-3.1	1.29e-06	2.46e-06	5.91	3.65	6.75	-3.1	1.29e-06	2.46e-06	chr1	228211662	228213662	2001	-	0	.	0	NM_001009689	Cdc42ep2
chr6	111743200	111750399	7200	*	5.36	3.08	6.21	-3.12	5.08e-05	8.81e-05	5.36	3.08	6.21	-3.12	5.08e-05	8.81e-05	chr6	111741665	111743665	2001	-	0	.	0	NM_001100718	Dcaf5
chr3	128776800	128780599	3800	*	4.59	2.28	5.44	-3.16	0.00477	0.00719	4.59	2.28	5.44	-3.16	0.00477	0.00719	chr3	128776078	128778078	2001	-	0	.	0	NM_022943	Mertk
chr2	212196000	212205999	10000	*	8.58	6.23	9.43	-3.2	6.85e-39	3.92e-38	8.58	6.23	9.43	-3.2	6.85e-39	3.92e-38	chr2	212198249	212200249	2001	+	0	.	0	NM_021864	Sprr1a
chr8	57119800	57128799	9000	*	9.45	7.05	10.31	-3.25	3.09e-22	1.07e-21	9.45	7.05	10.31	-3.25	3.09e-22	1.07e-21	chr8	57122000	57124000	2001	-	0	.	0	NM_001191579	Elmod1
chr12	19287800	19302199	14400	*	7.67	5.24	8.53	-3.29	9.88e-26	3.8e-25	7.67	5.24	8.53	-3.29	9.88e-26	3.8e-25	chr12	19297076	19299076	2001	-	0	.	0	NM_001025033	LOC498154
chr17	29875200	29877999	2800	*	4.31	1.86	5.17	-3.31	0.0043	0.00651	4.31	1.86	5.17	-3.31	0.0043	0.00651	chr17	29876118	29878118	2001	-	0	.	0	NM_053346	Nrn1
chr6	114997200	114999599	2400	*	4.34	1.87	5.2	-3.33	0.00294	0.00453	4.34	1.87	5.2	-3.33	0.00294	0.00453	chr6	114997809	114999809	2001	+	0	.	0	NM_019168	Arg2
chr7	140123000	140144399	21400	*	7.46	4.98	8.32	-3.34	2.63e-15	7.14e-15	7.46	4.98	8.32	-3.34	2.63e-15	7.14e-15	chr7	140122445	140124445	2001	-	0	.	0	NM_012552	Cela1
chr10	66273400	66285999	12600	*	5.3	2.79	6.17	-3.38	0.000936	0.0015	5.3	2.79	6.17	-3.38	0.000936	0.0015	chr10	66282043	66284043	2001	-	0	.	0	NM_001109038	Fam222b
chr7	18800400	18819999	19600	*	11.15	8.63	12.02	-3.39	0	0	11.15	8.63	12.02	-3.39	0	0	chr7	18810643	18812643	2001	-	0	.	0	NM_199115	Angptl4
chr9	9185800	9190199	4400	*	5.78	3.22	6.66	-3.44	6.13e-09	1.3e-08	5.78	3.22	6.66	-3.44	6.13e-09	1.3e-08	chr9	9185255	9187255	2001	-	0	.	0	NM_133595	Gchfr
chr3	117525200	117537199	12000	*	7.73	5.16	8.6	-3.44	5.34e-06	9.81e-06	7.73	5.16	8.6	-3.44	5.34e-06	9.81e-06	chr3	117525560	117527560	2001	+	0	.	0	NM_001134566	LOC316124
chr8	62496000	62500399	4400	*	6.2	3.5	7.08	-3.58	2.83e-11	6.65e-11	6.2	3.5	7.08	-3.58	2.83e-11	6.65e-11	chr8	62498076	62500076	2001	+	0	.	0	NM_001108153	Sema7a
chr18	28137600	28148399	10800	*	7.54	4.83	8.43	-3.6	5.96e-19	1.84e-18	7.54	4.83	8.43	-3.6	5.96e-19	1.84e-18	chr18	28138054	28140054	2001	-	0	.	0	NM_017315	Slc23a1
chr13	54483800	54491199	7400	*	7.58	4.85	8.47	-3.62	0.000135	0.000228	7.58	4.85	8.47	-3.62	0.000135	0.000228	chr13	54488201	54490201	2001	-	0	.	0	NM_053909	Nfasc
chr7	106953800	106960799	7000	*	5.89	3.09	6.79	-3.7	1.28e-10	2.94e-10	5.89	3.09	6.79	-3.7	1.28e-10	2.94e-10	chr7	106955409	106957409	2001	-	0	.	0	NM_031597	Kcnq3
chr1	206025400	206029999	4600	*	2.52	-0.3	3.41	-3.72	0.0157	0.0225	2.52	-0.3	3.41	-3.72	0.0157	0.0225	chr1	206026399	206028399	2001	+	0	.	0	NM_080584	Phkg2
chr13	78848000	78852999	5000	*	5.62	2.79	6.52	-3.73	8.96e-05	0.000153	5.62	2.79	6.52	-3.73	8.96e-05	0.000153	chr13	78852113	78854113	2001	+	0	.	0	NM_130828	Nphs2
chr20	5213800	5217199	3400	*	3.92	1.01	4.82	-3.81	0.000988	0.00158	3.92	1.01	4.82	-3.81	0.000988	0.00158	chr20	5216568	5218568	2001	+	0	.	0	NM_001002821	RT1-T18
chr11	74220000	74225999	6000	*	4.45	1.5	5.36	-3.86	0.0004	0.000656	4.45	1.5	5.36	-3.86	0.0004	0.000656	chr11	74220579	74222579	2001	-	0	.	0	NM_001047899	Fyttd1
chr1	44803000	44807799	4800	*	6.57	3.61	7.48	-3.87	9.81e-09	2.07e-08	6.57	3.61	7.48	-3.87	9.81e-09	2.07e-08	chr1	44803260	44805260	2001	+	0	.	0	NM_001038599	Oprm1
chr1	80074200	80080999	6800	*	7.04	4.05	7.95	-3.9	1.15e-18	3.51e-18	7.04	4.05	7.95	-3.9	1.15e-18	3.51e-18	chr1	80079853	80081853	2001	+	0	.	0	NM_001077644	Ptgir
chr16	73890400	73897799	7400	*	6.51	3.51	7.42	-3.91	0.0305	0.0424	6.51	3.51	7.42	-3.91	0.0305	0.0424	chr16	73895976	73897976	2001	-	0	.	0	NM_001109332	Dkk4
chr17	384200	395199	11000	*	8.77	5.74	9.68	-3.94	8.51e-06	1.55e-05	8.77	5.74	9.68	-3.94	8.51e-06	1.55e-05	chr17	384066	386066	2001	-	0	.	0	NM_053716	Fbp2
chr1	228278000	228287799	9800	*	7.74	4.7	8.65	-3.95	2.86e-37	1.56e-36	7.74	4.7	8.65	-3.95	2.86e-37	1.56e-36	chr1	228277524	228279524	2001	-	0	.	0	NM_001106327	Slc22a20
chr1	32686800	32694399	7600	*	2.75	-0.3	3.66	-3.97	0.0108	0.0158	2.75	-0.3	3.66	-3.97	0.0108	0.0158	chr1	32688739	32690739	2001	-	0	.	0	NM_001108879	Mrpl36
chr8	47188600	47191799	3200	*	8.08	4.96	8.99	-4.03	6.7e-34	3.31e-33	8.08	4.96	8.99	-4.03	6.7e-34	3.31e-33	chr8	47188964	47190964	2001	+	0	.	0	NM_001013953	Ccdc153
chr3	160687200	160695799	8600	*	6.83	3.64	7.75	-4.1	0.0275	0.0385	6.83	3.64	7.75	-4.1	0.0275	0.0385	chr3	160695146	160697146	2001	-	0	.	0	NM_001271210	Ralgapb
chr15	81285600	81289999	4400	*	4.9	1.7	5.82	-4.12	2.16e-05	3.84e-05	4.9	1.7	5.82	-4.12	2.16e-05	3.84e-05	chr15	81285488	81287488	2001	-	0	.	0	NM_001191688	Pcdh9
chr1	101642200	101648599	6400	*	2.98	-0.3	3.9	-4.2	0.0361	0.0497	2.98	-0.3	3.9	-4.2	0.0361	0.0497	chr1	101641883	101643883	2001	+	0	.	0	NM_031670	Napsa
chr2	223210800	223217599	6800	*	5.18	1.87	6.11	-4.24	3.74e-06	6.93e-06	5.18	1.87	6.11	-4.24	3.74e-06	6.93e-06	chr2	223211464	223213464	2001	+	0	.	0	NM_012830	Cd2
chr2	230233800	230237999	4200	*	3.11	-0.3	4.04	-4.35	0.00792	0.0117	3.11	-0.3	4.04	-4.35	0.00792	0.0117	chr2	230234373	230236373	2001	-	0	.	0	NM_020540	Gstm3
chr10	107004200	107013199	9000	*	8.86	5.28	9.8	-4.52	9.37e-10	2.07e-09	8.86	5.28	9.8	-4.52	9.37e-10	2.07e-09	chr10	107010643	107012643	2001	-	0	.	0	NM_001017481	Cep295nl
chr8	43191200	43196399	5200	*	3.28	-0.3	4.22	-4.53	0.00139	0.0022	3.28	-0.3	4.22	-4.53	0.00139	0.0022	chr8	43194751	43196751	2001	-	0	.	0	NM_001000796	Olr1303
chr3	88510800	88519799	9000	*	8.08	4.39	9.03	-4.63	2.84e-47	2.07e-46	8.08	4.39	9.03	-4.63	2.84e-47	2.07e-46	chr3	88515995	88517995	2001	+	0	.	0	NM_030839	Syt13
chr16	19179000	19183799	4800	*	3.47	-0.3	4.42	-4.73	0.000431	0.000706	3.47	-0.3	4.42	-4.73	0.000431	0.000706	chr16	19181817	19183817	2001	+	0	.	0	NM_001191081	Cib3
chr1	226904800	226917199	12400	*	3.55	-0.3	4.5	-4.81	0.000608	0.000984	3.55	-0.3	4.5	-4.81	0.000608	0.000984	chr1	226912814	226914814	2001	-	0	.	0	NM_001170484	Rbm4
chr17	11835200	11846799	11600	*	8.3	4.44	9.25	-4.81	0.0333	0.0461	8.3	4.44	9.25	-4.81	0.0333	0.0461	chr17	11844560	11846560	2001	+	0	.	0	NM_001014006	F12
chr1	171724800	171733199	8400	*	6.75	2.86	7.7	-4.84	8.58e-24	3.12e-23	6.75	2.86	7.7	-4.84	8.58e-24	3.12e-23	chr1	171730341	171732341	2001	-	0	.	0	NM_001005885	Dnajb13
chr12	19199600	19204599	5000	*	5.17	1.28	6.12	-4.84	5.63e-08	1.15e-07	5.17	1.28	6.12	-4.84	5.63e-08	1.15e-07	chr12	19197718	19199718	2001	+	0	.	0	NM_001047923	LOC498152
chr5	119327200	119332799	5600	*	8.92	4.98	9.87	-4.89	7.55e-111	2.75e-109	8.92	4.98	9.87	-4.89	7.55e-111	2.75e-109	chr5	119332195	119334195	2001	-	0	.	0	NM_001134625	RGD1560146
chr1	206459200	206464399	5200	*	3.83	-0.3	4.79	-5.09	0.00979	0.0143	3.83	-0.3	4.79	-5.09	0.00979	0.0143	chr1	206460916	206462916	2001	-	0	.	0	NM_172322	Pycard
chr3	2288600	2294399	5800	*	3.85	-0.3	4.81	-5.11	5.69e-05	9.83e-05	3.85	-0.3	4.81	-5.11	5.69e-05	9.83e-05	chr3	2289537	2291537	2001	-	0	.	0	NM_001100171	Noxa1
chr7	123136000	123149999	14000	*	6.74	2.51	7.7	-5.19	0.000184	0.000308	6.74	2.51	7.7	-5.19	0.000184	0.000308	chr7	123143205	123145205	2001	+	0	.	0	NM_001170542	Csdc2
chr7	142659400	142662799	3400	*	3.98	-0.3	4.95	-5.25	4.94e-05	8.57e-05	3.98	-0.3	4.95	-5.25	4.94e-05	8.57e-05	chr7	142660467	142662467	2001	-	0	.	0	NM_001012224	Nfe2
chr5	156010200	156012799	2600	*	4.13	-0.3	5.09	-5.4	7.61e-06	1.39e-05	4.13	-0.3	5.09	-5.4	7.61e-06	1.39e-05	chr5	156009423	156011423	2001	-	0	.	0	NM_053983	Cd52
chr6	111468000	111471799	3800	*	4.15	-0.3	5.12	-5.42	9.14e-06	1.66e-05	4.15	-0.3	5.12	-5.42	9.14e-06	1.66e-05	chr6	111467929	111469929	2001	-	0	.	0	NM_001114180	Plek2
chr14	66941400	66957199	15800	*	6.7	2.02	7.67	-5.65	3.07e-21	1.03e-20	6.7	2.02	7.67	-5.65	3.07e-21	1.03e-20	chr14	66954603	66956603	2001	-	0	.	0	NM_022632	Slit2
chr14	66941400	66957199	15800	*	6.7	2.02	7.67	-5.65	3.07e-21	1.03e-20	6.7	2.02	7.67	-5.65	3.07e-21	1.03e-20	chr14	66954493	66956493	2001	+	0	.	0	NM_022632	Slit2
chr19	47886600	47891199	4600	*	4.45	-0.3	5.43	-5.73	4.88e-07	9.48e-07	4.45	-0.3	5.43	-5.73	4.88e-07	9.48e-07	chr19	47889577	47891577	2001	+	0	.	0	NM_001106175	Ces2g
chr2	218257200	218259999	2800	*	4.49	-0.3	5.47	-5.77	4.29e-07	8.37e-07	4.49	-0.3	5.47	-5.77	4.29e-07	8.37e-07	chr2	218258870	218260870	2001	+	0	.	0	NM_001107699	Itga10
chr9	113061200	113069799	8600	*	4.77	-0.3	5.75	-6.05	2.5e-07	4.93e-07	4.77	-0.3	5.75	-6.05	2.5e-07	4.93e-07	chr9	113065546	113067546	2001	+	0	.	0	NM_080907	Ppp4r1
chr18	55120600	55126399	5800	*	4.8	-0.3	5.78	-6.09	1.34e-08	2.81e-08	4.8	-0.3	5.78	-6.09	1.34e-08	2.81e-08	chr18	55124190	55126190	2001	-	0	.	0	NM_021695	Synpo
chr10	105161600	105166399	4800	*	5.9	0.69	6.88	-6.19	9.47e-16	2.61e-15	5.9	0.69	6.88	-6.19	9.47e-16	2.61e-15	chr10	105162154	105164154	2001	+	0	.	0	NM_133386	Sphk1
chr10	105161600	105166399	4800	*	5.9	0.69	6.88	-6.19	9.47e-16	2.61e-15	5.9	0.69	6.88	-6.19	9.47e-16	2.61e-15	chr10	105161313	105163313	2001	+	0	.	0	NR_133650	Khps1a
chr10	105161600	105166399	4800	*	5.9	0.69	6.88	-6.19	9.47e-16	2.61e-15	5.9	0.69	6.88	-6.19	9.47e-16	2.61e-15	chr10	105162502	105164502	2001	-	0	.	0	NM_133386	Sphk1
chr10	105161600	105166399	4800	*	5.9	0.69	6.88	-6.19	9.47e-16	2.61e-15	5.9	0.69	6.88	-6.19	9.47e-16	2.61e-15	chr10	105162875	105164875	2001	+	0	.	0	NM_133386	Sphk1
chr15	30602200	30613799	11600	*	8.67	3.45	9.65	-6.21	2.39e-09	5.17e-09	8.67	3.45	9.65	-6.21	2.39e-09	5.17e-09	chr15	30612262	30614262	2001	-	0	.	0	NM_001108374	RGD1310110
chr14	85126400	85133999	7600	*	4.98	-0.3	5.96	-6.27	2.25e-09	4.89e-09	4.98	-0.3	5.96	-6.27	2.25e-09	4.89e-09	chr14	85128585	85130585	2001	+	0	.	0	NM_001025128	Gatsl3
chr12	31921200	31930599	9400	*	5	-0.3	5.98	-6.29	1.02e-09	2.24e-09	5	-0.3	5.98	-6.29	1.02e-09	2.24e-09	chr12	31925568	31927568	2001	-	0	.	0	NM_001108333	Rabgef1
chr3	14114400	14125399	11000	*	5.03	-0.3	6.01	-6.32	5.95e-10	1.33e-09	5.03	-0.3	6.01	-6.32	5.95e-10	1.33e-09	chr3	14117929	14119929	2001	-	0	.	0	NM_001013164	Kyat1
chr15	37096000	37103599	7600	*	5.12	-0.3	6.11	-6.41	1.6e-10	3.65e-10	5.12	-0.3	6.11	-6.41	1.6e-10	3.65e-10	chr15	37101545	37103545	2001	-	0	.	0	NM_053503	Ajuba
chr3	10806600	10818599	12000	*	5.16	-0.3	6.14	-6.45	8.79e-11	2.03e-10	5.16	-0.3	6.14	-6.45	8.79e-11	2.03e-10	chr3	10813066	10815066	2001	-	0	.	0	NM_001015014	Surf6
chr12	43012400	43022999	10600	*	5.84	0.28	6.83	-6.55	1.12e-15	3.07e-15	5.84	0.28	6.83	-6.55	1.12e-15	3.07e-15	chr12	43018553	43020553	2001	+	0	.	0	NM_001009680	Oas1i
chr6	36913000	36923799	10800	*	5.27	-0.3	6.25	-6.56	2.02e-10	4.58e-10	5.27	-0.3	6.25	-6.56	2.02e-10	4.58e-10	chr6	36921551	36923551	2001	-	0	.	0	NM_001017451	Slc35f6
chr1	205019200	205030799	11600	*	5.32	-0.3	6.31	-6.61	1.15e-11	2.73e-11	5.32	-0.3	6.31	-6.61	1.15e-11	2.73e-11	chr1	205022912	205024912	2001	-	0	.	0	NM_053611	Nupr1
chr2	230249200	230253999	4800	*	5.45	-0.3	6.44	-6.74	3.21e-12	7.81e-12	5.45	-0.3	6.44	-6.74	3.21e-12	7.81e-12	chr2	230250618	230252618	2001	-	0	.	0	NM_177426	Gstm2
chr20	7018400	7024399	6000	*	5.49	-0.3	6.48	-6.78	3.35e-13	8.44e-13	5.49	-0.3	6.48	-6.78	3.35e-13	8.44e-13	chr20	7018431	7020431	2001	-	0	.	0	NM_001033985	RT1-CE14
chr20	7018400	7024399	6000	*	5.49	-0.3	6.48	-6.78	3.35e-13	8.44e-13	5.49	-0.3	6.48	-6.78	3.35e-13	8.44e-13	chr20	7018432	7020432	2001	-	0	.	0	NM_001033985	RT1-CE14
chr13	53500000	53509599	9600	*	5.53	-0.3	6.51	-6.82	2.15e-12	5.27e-12	5.53	-0.3	6.51	-6.82	2.15e-12	5.27e-12	chr13	53498149	53500149	2001	+	0	.	0	NM_012938	Ctse
chr8	114233400	114241399	8000	*	5.6	-0.3	6.59	-6.9	6.86e-14	1.77e-13	5.6	-0.3	6.59	-6.9	6.86e-14	1.77e-13	chr8	114236838	114238838	2001	+	0	.	0	NR_128664	Mirlet7g
chr15	46791200	46798399	7200	*	8.66	2.7	9.65	-6.95	1.4e-05	2.51e-05	8.66	2.7	9.65	-6.95	1.4e-05	2.51e-05	chr15	46796399	46798399	2001	-	0	.	0	NM_031783	Nefl
chr19	36137600	36147399	9800	*	5.73	-0.3	6.72	-7.02	1.31e-14	3.47e-14	5.73	-0.3	6.72	-7.02	1.31e-14	3.47e-14	chr19	36142406	36144406	2001	-	0	.	0	NM_170667	Rln3
chr19	36137600	36147399	9800	*	5.73	-0.3	6.72	-7.02	1.31e-14	3.47e-14	5.73	-0.3	6.72	-7.02	1.31e-14	3.47e-14	chr19	36139835	36141835	2001	-	0	.	0	NM_170667	Rln3
chr7	119738200	119744799	6600	*	5.89	-0.3	6.88	-7.18	1.04e-16	2.97e-16	5.89	-0.3	6.88	-7.18	1.04e-16	2.97e-16	chr7	119740304	119742304	2001	-	0	.	0	NM_001034932	C1qtnf6
chr13	57003400	57015999	12600	*	7.71	1.51	8.7	-7.19	1.17e-45	8.19e-45	7.71	1.51	8.7	-7.19	1.17e-45	8.19e-45	chr13	57009235	57011235	2001	+	0	.	0	NM_145683	Ptpn7
chr13	57003400	57015999	12600	*	7.71	1.51	8.7	-7.19	1.17e-45	8.19e-45	7.71	1.51	8.7	-7.19	1.17e-45	8.19e-45	chr13	57005799	57007799	2001	-	0	.	0	NM_033099	Ptprv
chr20	10140400	10147599	7200	*	5.93	-0.3	6.92	-7.22	5.77e-17	1.66e-16	5.93	-0.3	6.92	-7.22	5.77e-17	1.66e-16	chr20	10142932	10144932	2001	-	0	.	0	NM_001107642	Tulp1
chr8	58183200	58190999	7800	*	5.96	-0.3	6.95	-7.26	2.43e-17	7.1e-17	5.96	-0.3	6.95	-7.26	2.43e-17	7.1e-17	chr8	58188008	58190008	2001	-	0	.	0	NM_052805	Chrna3
chr16	72787000	72793199	6200	*	6.02	-0.3	7.01	-7.31	6.4e-18	1.91e-17	6.02	-0.3	7.01	-7.31	6.4e-18	1.91e-17	chr16	72790491	72792491	2001	-	0	.	0	NM_001134747	Zmat4
chr10	69165200	69172199	7000	*	6.33	-0.3	7.32	-7.63	3.55e-21	1.19e-20	6.33	-0.3	7.32	-7.63	3.55e-21	1.19e-20	chr10	69171142	69173142	2001	-	0	.	0	NM_001191092	Ccl1
chr3	63757200	63768799	11600	*	6.34	-0.3	7.34	-7.64	1.62e-21	5.49e-21	6.34	-0.3	7.34	-7.64	1.62e-21	5.49e-21	chr3	63766469	63768469	2001	+	0	.	0	NM_001007720	Gorasp2
chr18	37246400	37259999	13600	*	6.44	-0.3	7.43	-7.74	1.02e-20	3.36e-20	6.44	-0.3	7.43	-7.74	1.02e-20	3.36e-20	chr18	37252264	37254264	2001	+	0	.	0	NM_001191894	Stk32a
chr14	67198200	67205799	7600	*	6.49	-0.3	7.48	-7.79	7.24e-23	2.55e-22	6.49	-0.3	7.48	-7.79	7.24e-23	2.55e-22	chr14	67200603	67202603	2001	-	0	.	0	NM_022632	Slit2
chr8	131446000	131451199	5200	*	6.64	-0.3	7.63	-7.94	5.09e-25	1.91e-24	6.64	-0.3	7.63	-7.94	5.09e-25	1.91e-24	chr8	131448580	131450580	2001	-	0	.	0	NM_001106869	Cdcp1
chr8	43213400	43223599	10200	*	6.67	-0.3	7.66	-7.96	1.61e-25	6.17e-25	6.67	-0.3	7.66	-7.96	1.61e-25	6.17e-25	chr8	43220720	43222720	2001	-	0	.	0	NM_001000464	Olr1304
chr3	86514800	86538799	24000	*	6.66	-0.3	7.66	-7.96	3.84e-25	1.45e-24	6.66	-0.3	7.66	-7.96	3.84e-25	1.45e-24	chr3	86531697	86533697	2001	+	0	.	0	NM_001025421	Celf1
chr8	43228600	43237799	9200	*	6.77	-0.3	7.76	-8.07	7.61e-27	3.04e-26	6.77	-0.3	7.76	-8.07	7.61e-27	3.04e-26	chr8	43235399	43237399	2001	-	0	.	0	NM_001000959	Olr1305
chr2	204377800	204385999	8200	*	6.95	-0.3	7.94	-8.25	1.3e-28	5.49e-28	6.95	-0.3	7.94	-8.25	1.3e-28	5.49e-28	chr2	204385515	204387515	2001	-	0	.	0	NM_001134592	Fam160a1
chr1	197927200	197937799	10600	*	7.09	-0.3	8.08	-8.39	2.83e-31	1.29e-30	7.09	-0.3	8.08	-8.39	2.83e-31	1.29e-30	chr1	197932796	197934796	2001	-	0	.	0	NM_001163164	Mettl9
chr2	211874200	211882999	8800	*	7.17	-0.3	8.16	-8.47	2.2e-32	1.04e-31	7.17	-0.3	8.16	-8.47	2.2e-32	1.04e-31	chr2	211877084	211879084	2001	+	0	.	0	NM_001109188	Lce1f
chr6	123746400	123759999	13600	*	7.27	-0.3	8.26	-8.57	7.23e-34	3.57e-33	7.27	-0.3	8.26	-8.57	7.23e-34	3.57e-33	chr6	123751835	123753835	2001	-	0	.	0	NM_031720	Dio2
chr10	85300200	85312999	12800	*	7.31	-0.3	8.3	-8.61	2.4e-34	1.2e-33	7.31	-0.3	8.3	-8.61	2.4e-34	1.2e-33	chr10	85305184	85307184	2001	-	0	.	0	NM_019378	Srcin1
chr2	105045600	105053599	8000	*	7.51	-0.3	8.51	-8.82	2.07e-37	1.13e-36	7.51	-0.3	8.51	-8.82	2.07e-37	1.13e-36	chr2	105048342	105050342	2001	+	0	.	0	NM_001107659	Sema5a
chr2	105045600	105053599	8000	*	7.51	-0.3	8.51	-8.82	2.07e-37	1.13e-36	7.51	-0.3	8.51	-8.82	2.07e-37	1.13e-36	chr2	105048188	105050188	2001	-	0	.	0	NM_001107659	Sema5a
chr10	93953600	93968799	15200	*	7.57	-0.3	8.57	-8.88	9.79e-38	5.41e-37	7.57	-0.3	8.57	-8.88	9.79e-38	5.41e-37	chr10	93957631	93959631	2001	+	0	.	0	NM_053937	Kcnh6
chr1	184163600	184180799	17200	*	7.69	-0.3	8.68	-8.99	3.17e-40	1.9e-39	7.69	-0.3	8.68	-8.99	3.17e-40	1.9e-39	chr1	184171144	184173144	2001	+	0	.	0	NM_182669	Micalcl
chr13	74400600	74420199	19600	*	7.92	-0.3	8.92	-9.23	6.83e-44	4.52e-43	7.92	-0.3	8.92	-9.23	6.83e-44	4.52e-43	chr13	74407344	74409344	2001	-	0	.	0	NM_001105959	RGD1309104
chr3	180624000	180654799	30800	*	8.06	-0.3	9.06	-9.37	4.74e-46	3.35e-45	8.06	-0.3	9.06	-9.37	4.74e-46	3.35e-45	chr3	180635854	180637854	2001	-	0	.	0	NM_001107808	Zbtb46
chr1	142797800	142820999	23200	*	8.36	-0.3	9.35	-9.66	2.99e-50	2.36e-49	8.36	-0.3	9.35	-9.66	2.99e-50	2.36e-49	chr1	142814664	142816664	2001	+	0	.	0	NM_001134563	Zfp710
chr15	28088000	28104799	16800	*	9.95	-0.3	10.95	-11.25	4.38e-80	7.54e-79	9.95	-0.3	10.95	-11.25	4.38e-80	7.54e-79	chr15	28093343	28095343	2001	+	0	.	0	NM_031832	Lgals3

## Sheet: DB_TSS
df.gr.seqnames	df.gr.start	df.gr.end	df.gr.width	df.gr.strand	df.gr.Conc	df.gr.Conc_UN	df.gr.Conc_NB	df.gr.Fold	df.gr.p.value	df.gr.FDR	Conc	Conc_UN	Conc_NB	Fold	p.value	FDR	gene.obj.TSSes.seqnames	gene.obj.TSSes.start	gene.obj.TSSes.end	gene.obj.TSSes.width	gene.obj.TSSes.strand	gene.obj.TSSes.score	gene.obj.TSSes.name	score	name	Gene name
chr1	90480400	90485599	5200	*	7.69	8.68	1.54	7.13	3.32e-41	2.04e-40	7.69	8.68	1.54	7.13	3.32e-41	2.04e-40	chr1	90484868	90484868	1	-	0	NM_001107503	0	NM_001107503	Cd22
chr17	45278400	45280599	2200	*	4.48	5.45	-0.13	5.58	9.2e-07	1.76e-06	4.48	5.45	-0.13	5.58	9.2e-07	1.76e-06	chr17	45279948	45279948	1	+	0	NM_022643	0	NM_022643	Hist1h2ba
chr17	45278400	45280599	2200	*	4.48	5.45	-0.13	5.58	9.2e-07	1.76e-06	4.48	5.45	-0.13	5.58	9.2e-07	1.76e-06	chr17	45279684	45279684	1	-	0	NM_021839	0	NM_021839	Hist1h2aa
chr3	117808400	117820799	12400	*	8.96	9.93	4.43	5.5	1.76e-13	4.48e-13	8.96	9.93	4.43	5.5	1.76e-13	4.48e-13	chr3	117817221	117817221	1	-	0	NM_001261404	0	NM_001261404	Ino80
chr1	101423600	101426199	2600	*	6.69	7.64	2.79	4.85	9.85e-18	2.92e-17	6.69	7.64	2.79	4.85	9.85e-18	2.92e-17	chr1	101424622	101424622	1	-	0	NM_001106255	0	NM_001106255	RGD1309036
chr10	47644000	47647399	3400	*	3.74	4.69	-0.13	4.82	0.000446	0.000728	3.74	4.69	-0.13	4.82	0.000446	0.000728	chr10	47646897	47646897	1	-	0	NM_001305628	0	NM_001305628	Epn2 variant 3
chr10	47644000	47647399	3400	*	3.74	4.69	-0.13	4.82	0.000446	0.000728	3.74	4.69	-0.13	4.82	0.000446	0.000728	chr10	47646897	47646897	1	-	0	NM_001033914	0	NM_001033914	Epn2 variant 2
chr11	35379600	35382599	3000	*	9.07	10.01	5.4	4.61	1.76e-126	8.77e-125	9.07	10.01	5.4	4.61	1.76e-126	8.77e-125	chr11	35381723	35381723	1	-	0	NM_001014124	0	NM_001014124	Dnajc28
chr20	24100800	24103399	2600	*	6.04	6.98	2.39	4.59	4.41e-12	1.07e-11	6.04	6.98	2.39	4.59	4.41e-12	1.07e-11	chr20	24102848	24102848	1	-	0	NM_001107625	0	NM_001107625	Rtkn2
chr6	994200	996799	2600	*	7.13	8.06	3.64	4.42	2.83e-28	1.18e-27	7.13	8.06	3.64	4.42	2.83e-28	1.18e-27	chr6	995426	995426	1	-	0	NM_053600	0	NM_053600	Fez2
chr10	34059000	34062599	3600	*	3.35	4.28	-0.13	4.41	0.00168	0.00264	3.35	4.28	-0.13	4.41	0.00168	0.00264	chr10	34059638	34059638	1	+	0	NM_172019	0	NM_172019	Ifi47
chr19	917200	920599	3400	*	7.84	8.76	4.47	4.29	1.39e-47	1.02e-46	7.84	8.76	4.47	4.29	1.39e-47	1.02e-46	chr19	918114	918114	1	+	0	NM_001106166	0	NM_001106166	Tk2
chr2	44197000	44202399	5400	*	9.87	10.8	6.66	4.14	4.61e-219	1.2e-216	9.87	10.8	6.66	4.14	4.61e-219	1.2e-216	chr2	44199666	44199666	1	+	0	NM_001025729	0	NM_001025729	Zbed3
chr10	16422600	16446199	23600	*	11.21	12.11	8.22	3.89	0	0	11.21	12.11	8.22	3.89	0	0	chr10	16432188	16432188	1	+	0	NM_022230	0	NM_022230	Stc2
chr2	106639000	106641199	2200	*	6.01	6.91	3.09	3.83	7.74e-07	1.49e-06	6.01	6.91	3.09	3.83	7.74e-07	1.49e-06	chr2	106640541	106640541	1	+	0	NM_001142962	0	NM_001142962	Zfp458 variant 1
chr2	106639000	106641199	2200	*	6.01	6.91	3.09	3.83	7.74e-07	1.49e-06	6.01	6.91	3.09	3.83	7.74e-07	1.49e-06	chr2	106640559	106640559	1	+	0	NM_001024299	0	NM_001024299	Zfp458 variant 2
chr4	183383000	183386599	3600	*	9.58	10.48	6.72	3.76	1.73e-165	1.82e-163	9.58	10.48	6.72	3.76	1.73e-165	1.82e-163	chr4	183383768	183383768	1	+	0	NM_001106606	0	NM_001106606	Nfu1
chr12	24803000	24809799	6800	*	9.4	10.3	6.59	3.71	3.02e-107	1.01e-105	9.4	10.3	6.59	3.71	3.02e-107	1.01e-105	chr12	24808482	24808482	1	-	0	NR_102359	0	NR_102359	LOC100910802
chr3	118016600	118018399	1800	*	8.24	9.13	5.43	3.71	4.1e-57	3.9e-56	8.24	9.13	5.43	3.71	4.1e-57	3.9e-56	chr3	118017688	118017688	1	-	0	NM_001106500	0	NM_001106500	Ndufaf1
chr3	97854000	97856799	2800	*	6.93	7.82	4.22	3.6	3.26e-13	8.21e-13	6.93	7.82	4.22	3.6	3.26e-13	8.21e-13	chr3	97855462	97855462	1	-	0	NM_001106491	0	NM_001106491	RGD1309730
chr1	210519200	210524599	5400	*	9.19	10.07	6.52	3.55	1.43e-74	2.13e-73	9.19	10.07	6.52	3.55	1.43e-74	2.13e-73	chr1	210520995	210520995	1	+	0	NM_001106302	0	NM_001106302	Hmx3
chr18	29662600	29664599	2000	*	7.35	8.23	4.68	3.55	2.31e-20	7.5e-20	7.35	8.23	4.68	3.55	2.31e-20	7.5e-20	chr18	29663494	29663494	1	+	0	NM_053941	0	NM_053941	Pcdha3
chr15	89902000	89910399	8400	*	9.26	10.13	6.69	3.44	2.27e-15	6.17e-15	9.26	10.13	6.69	3.44	2.27e-15	6.17e-15	chr15	89908870	89908870	1	-	0	NM_001109105	0	NM_001109105	Commd6
chr7	30493000	30495799	2800	*	8.33	9.21	5.78	3.42	2.31e-52	1.93e-51	8.33	9.21	5.78	3.42	2.31e-52	1.93e-51	chr7	30494826	30494826	1	-	0	NM_001108081	0	NM_001108081	Actr6
chr18	26903600	26905599	2000	*	7.46	8.33	4.95	3.38	1.46e-29	6.33e-29	7.46	8.33	4.95	3.38	1.46e-29	6.33e-29	chr18	26904426	26904426	1	+	0	NM_001106156	0	NM_001106156	Pkd2l2
chr6	141966600	141974799	8200	*	9.81	10.68	7.31	3.37	1.01e-155	9.34e-154	9.81	10.68	7.31	3.37	1.01e-155	9.34e-154	chr6	141972286	141972286	1	-	0	NM_001013170	0	NM_001013170	Wars
chr1	23065800	23068599	2800	*	8.3	9.17	5.81	3.36	9.05e-59	8.95e-58	8.3	9.17	5.81	3.36	9.05e-59	8.95e-58	chr1	23067373	23067373	1	-	0	NM_001277054	0	NM_001277054	Med23
chr1	211852000	211860199	8200	*	10.41	11.27	7.97	3.3	2.05e-243	8.41e-241	10.41	11.27	7.97	3.3	2.05e-243	8.41e-241	chr1	211854577	211854577	1	+	0	NM_001106307	0	NM_001106307	Fam175b
chr9	85292800	85296199	3400	*	8.46	9.32	6.03	3.3	1.67e-62	1.84e-61	8.46	9.32	6.03	3.3	1.67e-62	1.84e-61	chr9	85294050	85294050	1	+	0	NM_001031650	0	NM_001031650	Mrpl44
chr1	83096800	83099799	3000	*	9.45	10.31	7.02	3.29	7.78e-121	3.49e-119	9.45	10.31	7.02	3.29	7.78e-121	3.49e-119	chr1	83099061	83099061	1	-	0	NM_031774	0	NM_031774	Rabac1
chr6	141088600	141100399	11800	*	9.18	10.04	6.77	3.27	3.54e-60	3.64e-59	9.18	10.04	6.77	3.27	3.54e-60	3.64e-59	chr6	141096652	141096652	1	-	0	NM_001277288	0	NM_001277288	Bcl11b variant 2
chr6	141088600	141100399	11800	*	9.18	10.04	6.77	3.27	3.54e-60	3.64e-59	9.18	10.04	6.77	3.27	3.54e-60	3.64e-59	chr6	141096652	141096652	1	-	0	NM_001277287	0	NM_001277287	Bcl11b) variant 1
chr1	160471600	160476199	4600	*	9.24	10.1	6.88	3.22	1.6e-100	4.57e-99	9.24	10.1	6.88	3.22	1.6e-100	4.57e-99	chr1	160474856	160474856	1	-	0	NM_001013897	0	NM_001013897	Hikeshi
chr7	26505800	26508799	3000	*	7.69	8.55	5.34	3.21	1.63e-19	5.13e-19	7.69	8.55	5.34	3.21	1.63e-19	5.13e-19	chr7	26506320	26506320	1	+	0	NM_001191778	0	NM_001191778	Aldh1l2
chr10	88971600	88975999	4400	*	8.86	9.71	6.51	3.2	3.14e-73	4.51e-72	8.86	9.71	6.51	3.2	3.14e-73	4.51e-72	chr10	88973179	88973179	1	+	0	NM_001173451	0	NM_001173451	Vps25
chr17	13189800	13194399	4600	*	10.12	10.97	7.78	3.18	2.19e-188	3.34e-186	10.12	10.97	7.78	3.18	2.19e-188	3.34e-186	chr17	13193253	13193253	1	-	0	NM_001012213	0	NM_001012213	Sfxn1
chr16	74492200	74496799	4600	*	8.29	9.14	5.95	3.18	1.14e-51	9.32e-51	8.29	9.14	5.95	3.18	1.14e-51	9.32e-51	chr16	74495178	74495178	1	+	0	NM_012511	0	NM_012511	Atp7b
chr16	74492200	74496799	4600	*	8.29	9.14	5.95	3.18	1.14e-51	9.32e-51	8.29	9.14	5.95	3.18	1.14e-51	9.32e-51	chr16	74494494	74494494	1	-	0	NM_001108401	0	NM_001108401	Alg11
chr9	105293200	105295399	2200	*	6.22	7.06	3.89	3.17	8.54e-10	1.89e-09	6.22	7.06	3.89	3.17	8.54e-10	1.89e-09	chr9	105294901	105294901	1	-	0	NM_001109010	0	NM_001109010	Nudt12
chr10	36093200	36095599	2400	*	7.73	8.58	5.42	3.16	1.19e-32	5.68e-32	7.73	8.58	5.42	3.16	1.19e-32	5.68e-32	chr10	36093357	36093357	1	-	0	NM_023988	0	NM_023988	Zfp354c
chr15	31629000	31632399	3400	*	8.66	9.5	6.35	3.15	1.44e-59	1.45e-58	8.66	9.5	6.35	3.15	1.44e-59	1.45e-58	chr15	31631251	31631251	1	-	0	NM_022591	0	NM_022591	Tep1
chr12	43443200	43444999	1800	*	6.41	7.25	4.15	3.1	3.32e-10	7.47e-10	6.41	7.25	4.15	3.1	3.32e-10	7.47e-10	chr12	43444143	43444143	1	-	0	NM_001017488	0	NM_001017488	Slc8b1
chr13	52898400	52913399	15000	*	8.51	9.35	6.26	3.09	1.93e-51	1.58e-50	8.51	9.35	6.26	3.09	1.93e-51	1.58e-50	chr13	52912481	52912481	1	-	0	NM_178102	0	NM_178102	Mapkapk2
chr3	124460600	124465599	5000	*	11.05	11.89	8.83	3.06	0	0	11.05	11.89	8.83	3.06	0	0	chr3	124462725	124462725	1	+	0	NM_001109205	0	NM_001109205	Eid1
chr3	62559600	62563799	4200	*	9.16	9.99	6.95	3.04	2.38e-14	6.26e-14	9.16	9.99	6.95	3.04	2.38e-14	6.26e-14	chr3	62563261	62563261	1	-	0	NM_001191738	0	NM_001191738	Fastkd1
chr17	70287600	70291199	3600	*	9.77	10.6	7.59	3.02	4.69e-104	1.47e-102	9.77	10.6	7.59	3.02	4.69e-104	1.47e-102	chr17	70290384	70290384	1	-	0	NM_206847	0	NM_206847	Pfkp
chr17	45798400	45802199	3800	*	8.67	9.5	6.48	3.02	1.72e-07	3.42e-07	8.67	9.5	6.48	3.02	1.72e-07	3.42e-07	chr17	45800801	45800801	1	+	0	NM_001025674	0	NM_001025674	Abt1
chr12	14681600	14684199	2600	*	9.14	9.97	6.96	3.01	1.15e-47	8.47e-47	9.14	9.97	6.96	3.01	1.15e-47	8.47e-47	chr12	14682885	14682885	1	+	0	NM_001014126	0	NM_001014126	Ccz1b
chr5	63675200	63678399	3200	*	7.88	8.71	5.71	3	2.45e-36	1.3e-35	7.88	8.71	5.71	3	2.45e-36	1.3e-35	chr5	63677391	63677391	1	-	0	NM_001107955	0	NM_001107955	Hint2
chr7	71013800	71017799	4000	*	7.16	7.99	5.01	2.98	3.98e-14	1.04e-13	7.16	7.99	5.01	2.98	3.98e-14	1.04e-13	chr7	71014869	71014869	1	-	0	NM_021680	0	NM_021680	Nxph4
chr13	100031800	100038199	6400	*	10.65	11.47	8.51	2.97	2.66e-264	1.47e-261	10.65	11.47	8.51	2.97	2.66e-264	1.47e-261	chr13	100036033	100036033	1	+	0	NM_022678	0	NM_022678	Zfp238
chr13	39740600	39743799	3200	*	8.54	9.37	6.4	2.97	1.3e-56	1.22e-55	8.54	9.37	6.4	2.97	1.3e-56	1.22e-55	chr13	39741255	39741255	1	+	0	NM_001107170	0	NM_001107170	Tfcp2l1
chr7	40351600	40355199	3600	*	6.21	7.04	4.07	2.97	1.02e-09	2.24e-09	6.21	7.04	4.07	2.97	1.02e-09	2.24e-09	chr7	40354037	40354037	1	-	0	NM_001014083	0	NM_001014083	(RGD1307947
chr6	28773000	28777999	5000	*	8.29	9.12	6.14	2.97	4.46e-08	9.12e-08	8.29	9.12	6.14	2.97	4.46e-08	9.12e-08	chr6	28777893	28777893	1	+	0	NM_001191909	0	NM_001191909	Alkbh8
chr2	243151600	243152999	1400	*	5.38	6.2	3.24	2.97	1.53e-05	2.73e-05	5.38	6.2	3.24	2.97	1.53e-05	2.73e-05	chr2	243151810	243151810	1	-	0	NM_001013914	0	NM_001013914	Slc44a3
chr5	69277200	69282199	5000	*	8.43	9.25	6.31	2.95	1.07e-42	6.85e-42	8.43	9.25	6.31	2.95	1.07e-42	6.85e-42	chr5	69280867	69280867	1	+	0	NM_001107930	0	NM_001107930	Zfp189
chr5	69277200	69282199	5000	*	8.43	9.25	6.31	2.95	1.07e-42	6.85e-42	8.43	9.25	6.31	2.95	1.07e-42	6.85e-42	chr5	69280730	69280730	1	-	0	NM_001108665	0	NM_001108665	Mrpl50
chr18	29342200	29344999	2800	*	8.67	9.49	6.55	2.94	1.19e-63	1.35e-62	8.67	9.49	6.55	2.94	1.19e-63	1.35e-62	chr18	29343456	29343456	1	+	0	NM_001135582	0	NM_001135582	Zmat2
chr12	25722400	25726399	4000	*	7.93	8.76	5.81	2.94	3.12e-23	1.11e-22	7.93	8.76	5.81	2.94	3.12e-23	1.11e-22	chr12	25726212	25726212	1	-	0	NM_001107157	0	NM_001107157	Dtx2
chr13	57909400	57911399	2000	*	7.39	8.21	5.27	2.94	1.32e-17	3.9e-17	7.39	8.21	5.27	2.94	1.32e-17	3.9e-17	chr13	57910162	57910162	1	+	0	NM_001105953	0	NM_001105953	Tmem9 variant 2
chr13	57909400	57911399	2000	*	7.39	8.21	5.27	2.94	1.32e-17	3.9e-17	7.39	8.21	5.27	2.94	1.32e-17	3.9e-17	chr13	57910269	57910269	1	+	0	NM_001277263	0	NM_001277263	Tmem9 variant 1
chr20	28920400	28924599	4200	*	6.44	7.26	4.33	2.93	4.37e-05	7.61e-05	6.44	7.26	4.33	2.93	4.37e-05	7.61e-05	chr20	28923948	28923948	1	-	0	NM_001170482	0	NM_001170482	Atoh7
chr1	152389000	152391599	2600	*	4.38	5.2	2.27	2.93	0.00479	0.00722	4.38	5.2	2.27	2.93	0.00479	0.00722	chr1	152390960	152390960	1	+	0	NM_022673	0	NM_022673	Mecp2
chr9	92845000	92859799	14800	*	7.9	8.72	5.81	2.92	1.65e-32	7.79e-32	7.9	8.72	5.81	2.92	1.65e-32	7.79e-32	chr9	92854806	92854806	1	-	0	NM_017250	0	NM_017250	Htr2b
chr7	11167000	11175799	8800	*	9.29	10.11	7.2	2.91	4.38e-102	1.29e-100	9.29	10.11	7.2	2.91	4.38e-102	1.29e-100	chr7	11170879	11170879	1	-	0	NM_001039013	0	NM_001039013	Tle2
chrX	124977600	124981599	4000	*	9.25	10.07	7.16	2.91	5.27e-78	8.58e-77	9.25	10.07	7.16	2.91	5.27e-78	8.58e-77	chrX	124979247	124979247	1	+	0	NM_001044237	0	NM_001044237	Mcts1
chr4	66082200	66089799	7600	*	11.29	12.11	9.21	2.9	0	0	11.29	12.11	9.21	2.9	0	0	chr4	66088283	66088283	1	+	0	NM_001037795	0	NM_001037795	Fmc1
chr2	160367000	160371999	5000	*	8.7	9.51	6.62	2.89	2.59e-52	2.16e-51	8.7	9.51	6.62	2.89	2.59e-52	2.16e-51	chr2	160370670	160370670	1	-	0	NM_001014170	0	NM_001014170	Supt20h
chr10	63670600	63678599	8000	*	9.59	10.41	7.53	2.88	2.36e-109	8.27e-108	9.59	10.41	7.53	2.88	2.36e-109	8.27e-108	chr10	63672732	63672732	1	+	0	NM_001105813	0	NM_001105813	Vps53
chr2	48757800	48761599	3800	*	8.22	9.04	6.16	2.88	2.7e-27	1.09e-26	8.22	9.04	6.16	2.88	2.7e-27	1.09e-26	chr2	48760245	48760245	1	-	0	NM_001107648	0	NM_001107648	Ptcd2
chr2	48757800	48761599	3800	*	8.22	9.04	6.16	2.88	2.7e-27	1.09e-26	8.22	9.04	6.16	2.88	2.7e-27	1.09e-26	chr2	48760335	48760335	1	+	0	NM_001199192	0	NM_001199192	Mrps27 variant 1
chr2	48757800	48761599	3800	*	8.22	9.04	6.16	2.88	2.7e-27	1.09e-26	8.22	9.04	6.16	2.88	2.7e-27	1.09e-26	chr2	48760335	48760335	1	+	0	NM_001108543	0	NM_001108543	Mrps27 variant 2
chr14	16890000	16901199	11200	*	10.2	11.01	8.14	2.87	3.33e-178	4.3e-176	10.2	11.01	8.14	2.87	3.33e-178	4.3e-176	chr14	16893279	16893279	1	-	0	NM_001013988	0	NM_001013988	Stbd1
chr7	135457200	135462799	5600	*	9.3	10.11	7.24	2.87	2.82e-66	3.41e-65	9.3	10.11	7.24	2.87	2.82e-66	3.41e-65	chr7	135461295	135461295	1	+	0	NM_001106791	0	NM_001106791	Irak4
chr7	63942200	63952999	10800	*	11.08	11.9	9.05	2.85	0	0	11.08	11.9	9.05	2.85	0	0	chr7	63951227	63951227	1	-	0	NM_001108102	0	NM_001108102	Xpot
chr14	38002000	38006799	4800	*	8.26	9.08	6.22	2.85	4.2e-42	2.66e-41	8.26	9.08	6.22	2.85	4.2e-42	2.66e-41	chr14	38003479	38003479	1	+	0	NM_001170438	0	NM_001170438	Nfxl1
chr9	111584400	111592399	8000	*	10.57	11.39	8.53	2.85	5.01e-29	2.14e-28	10.57	11.39	8.53	2.85	5.01e-29	2.14e-28	chr9	111590056	111590056	1	-	0	NM_001277278	0	NM_001277278	Pja2
chr9	111584400	111592399	8000	*	10.57	11.39	8.53	2.85	5.01e-29	2.14e-28	10.57	11.39	8.53	2.85	5.01e-29	2.14e-28	chr9	111590056	111590056	1	-	0	NM_138896	0	NM_138896	Pja2 variant 1
chr3	126163600	126169399	5800	*	8.84	9.66	6.81	2.84	8.17e-70	1.08e-68	8.84	9.66	6.81	2.84	8.17e-70	1.08e-68	chr3	126165541	126165541	1	+	0	NM_001037766	0	NM_001037766	Snrnp200
chr15	16914400	16916999	2600	*	9.36	10.17	7.34	2.83	9.11e-90	1.98e-88	9.36	10.17	7.34	2.83	9.11e-90	1.98e-88	chr15	16916321	16916321	1	-	0	NM_001106026	0	NM_001106026	RGD1306063
chr1	75840200	75843399	3200	*	6.7	7.51	4.69	2.83	1.14e-10	2.62e-10	6.7	7.51	4.69	2.83	1.14e-10	2.62e-10	chr1	75842777	75842777	1	-	0	NM_001107476	0	NM_001107476	Tmem150b
chr16	68762600	68765399	2800	*	8.67	9.48	6.66	2.82	7.07e-60	7.18e-59	8.67	9.48	6.66	2.82	7.07e-60	7.18e-59	chr16	68763910	68763910	1	+	0	NM_001024773	0	NM_001024773	Brf2
chr13	41043600	41048199	4600	*	8.85	9.66	6.84	2.82	3.35e-41	2.07e-40	8.85	9.66	6.84	2.82	3.35e-41	2.07e-40	chr13	41045862	41045862	1	-	0	NM_001037776	0	NM_001037776	Tmem177
chr8	47724200	47726599	2400	*	6.6	7.41	4.58	2.82	4.31e-11	1.01e-10	6.6	7.41	4.58	2.82	4.31e-11	1.01e-10	chr8	47724685	47724685	1	-	0	NM_001109528	0	NM_001109528	Tmem25
chr2	138788000	138793599	5600	*	10.72	11.53	8.72	2.81	3.45e-212	7.85e-210	10.72	11.53	8.72	2.81	3.45e-212	7.85e-210	chr2	138790788	138790788	1	-	0	NM_001037183	0	NM_001037183	Mrpl47
chr2	138788000	138793599	5600	*	10.72	11.53	8.72	2.81	3.45e-212	7.85e-210	10.72	11.53	8.72	2.81	3.45e-212	7.85e-210	chr2	138791053	138791053	1	+	0	NM_001106426	0	NM_001106426	Ndufb5
chr1	83674000	83676399	2400	*	8.39	9.2	6.39	2.81	1.83e-44	1.23e-43	8.39	9.2	6.39	2.81	1.83e-44	1.23e-43	chr1	83674727	83674727	1	+	0	NM_001009705	0	NM_001009705	Atp5sl
chr10	104100000	104103999	4000	*	8.15	8.96	6.14	2.81	1.05e-32	4.99e-32	8.15	8.96	6.14	2.81	1.05e-32	4.99e-32	chr10	104101680	104101680	1	+	0	NM_001007674	0	NM_001007674	Slc25a19
chr1	58483000	58486999	4000	*	8.04	8.85	6.05	2.8	1.75e-20	5.71e-20	8.04	8.85	6.05	2.8	1.75e-20	5.71e-20	chr1	58484066	58484066	1	-	0	NM_001108903	0	NM_001108903	Prdm9
chr6	124860800	124869199	8400	*	9.3	10.1	7.31	2.79	4.36e-91	9.93e-90	9.3	10.1	7.31	2.79	4.36e-91	9.93e-90	chr6	124868279	124868279	1	-	0	NM_177933	0	NM_177933	Sel1l
chr7	122870400	122874399	4000	*	9.12	9.93	7.13	2.79	2.69e-73	3.87e-72	9.12	9.93	7.13	2.79	2.69e-73	3.87e-72	chr7	122871437	122871437	1	+	0	NM_001033695	0	NM_001033695	L3mbtl2
chr16	68592000	68594599	2600	*	8.35	9.16	6.36	2.79	2.48e-39	1.44e-38	8.35	9.16	6.36	2.79	2.48e-39	1.44e-38	chr16	68593651	68593651	1	-	0	NM_053857	0	NM_053857	Eif4ebp1
chr3	157916200	157920999	4800	*	8.02	8.82	6.03	2.79	7.52e-36	3.95e-35	8.02	8.82	6.03	2.79	7.52e-36	3.95e-35	chr3	157918209	157918209	1	+	0	NM_001106533	0	NM_001106533	Ergic3
chrX	69436200	69438999	2800	*	8.1	8.9	6.11	2.79	6.28e-27	2.52e-26	8.1	8.9	6.11	2.79	6.28e-27	2.52e-26	chrX	69437472	69437472	1	-	0	NM_001107848	0	NM_001107848	Ophn1
chr3	145137600	145138999	1400	*	6.32	7.12	4.33	2.79	1.93e-09	4.2e-09	6.32	7.12	4.33	2.79	1.93e-09	4.2e-09	chr3	145138246	145138246	1	-	0	NM_019219	0	NM_019219	Rbbp9
chr13	83847400	83852799	5400	*	7.85	8.66	5.88	2.78	2.46e-21	8.29e-21	7.85	8.66	5.88	2.78	2.46e-21	8.29e-21	chr13	83851817	83851817	1	-	0	NM_001107192	0	NM_001107192	Klhl20
chr1	66566600	66569199	2600	*	10.25	11.05	8.28	2.77	7.33e-151	5.96e-149	10.25	11.05	8.28	2.77	7.33e-151	5.96e-149	chr1	66568140	66568140	1	-	0	NM_001024775	0	NM_001024775	Zfp110
chr1	9352000	9355799	3800	*	9.01	9.81	7.05	2.77	1.28e-73	1.86e-72	9.01	9.81	7.05	2.77	1.28e-73	1.86e-72	chr1	9354376	9354376	1	-	0	NM_031350	0	NM_031350	Pex3
chr1	9352000	9355799	3800	*	9.01	9.81	7.05	2.77	1.28e-73	1.86e-72	9.01	9.81	7.05	2.77	1.28e-73	1.86e-72	chr1	9354584	9354584	1	+	0	NM_001115028	0	NM_001115028	Adat2
chr9	93332000	93335999	4000	*	8.45	9.25	6.49	2.77	4.36e-42	2.76e-41	8.45	9.25	6.49	2.77	4.36e-42	2.76e-41	chr9	93334964	93334964	1	-	0	NM_001108806	0	NM_001108806	Pde6d
chr9	93332000	93335999	4000	*	8.45	9.25	6.49	2.77	4.36e-42	2.76e-41	8.45	9.25	6.49	2.77	4.36e-42	2.76e-41	chr9	93335412	93335412	1	+	0	NM_001108807	0	NM_001108807	Cops7b
chr7	139445400	139448199	2800	*	8.2	9	6.23	2.77	9.18e-36	4.81e-35	8.2	9	6.23	2.77	9.18e-36	4.81e-35	chr7	139445473	139445473	1	-	0	NM_021690	0	NM_021690	Rapgef3
chrX	6329400	6331799	2400	*	7.67	8.48	5.7	2.77	3.01e-25	1.14e-24	7.67	8.48	5.7	2.77	3.01e-25	1.14e-24	chrX	6329907	6329907	1	+	0	NM_001025027	0	NM_001025027	Fundc1
chr3	145026200	145031799	5600	*	9.19	9.99	7.23	2.76	3.18e-71	4.31e-70	9.19	9.99	7.23	2.76	3.18e-71	4.31e-70	chr3	145027551	145027551	1	+	0	NM_001024313	0	NM_001024313	Zfp133
chr18	60900000	60902599	2600	*	8.64	9.44	6.68	2.76	1.67e-59	1.68e-58	8.64	9.44	6.68	2.76	1.67e-59	1.68e-58	chr18	60901877	60901877	1	-	0	NM_053886	0	NM_053886	Lman1
chr1	80244000	80245999	2000	*	8.32	9.13	6.36	2.76	7.47e-38	4.15e-37	8.32	9.13	6.36	2.76	7.47e-38	4.15e-37	chr1	80245130	80245130	1	-	0	NM_022528	0	NM_022528	Hif3a
chr8	62104600	62111599	7000	*	8.24	9.04	6.29	2.76	1.19e-34	5.98e-34	8.24	9.04	6.29	2.76	1.19e-34	5.98e-34	chr8	62109361	62109361	1	-	0	NM_001004081	0	NM_001004081	Mpi
chr7	129980600	129985599	5000	*	10.22	11.02	8.27	2.75	5.56e-85	1.08e-83	10.22	11.02	8.27	2.75	5.56e-85	1.08e-83	chr7	129982195	129982195	1	+	0	NM_201426	0	NM_201426	Adm2
chr15	44885600	44887999	2400	*	9.04	9.84	7.09	2.75	1.07e-73	1.56e-72	9.04	9.84	7.09	2.75	1.07e-73	1.56e-72	chr15	44886442	44886442	1	+	0	NM_001191891	0	NM_001191891	C1qtnf9
chr18	442400	444999	2600	*	8.91	9.71	6.96	2.75	7.16e-55	6.41e-54	8.91	9.71	6.96	2.75	7.16e-55	6.41e-54	chr18	444491	444491	1	-	0	NM_183331	0	NM_183331	F8
chr16	48634800	48638199	3400	*	7.92	8.72	5.98	2.74	7.67e-32	3.56e-31	7.92	8.72	5.98	2.74	7.67e-32	3.56e-31	chr16	48636501	48636501	1	-	0	NM_001025673	0	NM_001025673	Cenpu
chr1	152093400	152099799	6400	*	9.34	10.13	7.4	2.73	8.27e-95	2.08e-93	9.34	10.13	7.4	2.73	8.27e-95	2.08e-93	chr1	152095510	152095510	1	+	0	NM_001106345	0	NM_001106345	Lage3
chr2	183950000	183952399	2400	*	7.15	7.95	5.22	2.73	2.03e-08	4.22e-08	7.15	7.95	5.22	2.73	2.03e-08	4.22e-08	chr2	183950901	183950901	1	+	0	NM_053625	0	NM_053625	Gfm1
chr16	62146200	62152799	6600	*	9.76	10.55	7.84	2.72	7.45e-136	4.54e-134	9.76	10.55	7.84	2.72	7.45e-136	4.54e-134	chr16	62148455	62148455	1	-	0	NM_001191554	0	NM_001191554	Purg
chr6	112510400	112513399	3000	*	7.56	8.36	5.64	2.72	1.78e-14	4.7e-14	7.56	8.36	5.64	2.72	1.78e-14	4.7e-14	chr6	112512062	112512062	1	+	0	NM_001127566	0	NM_001127566	Plekhd1
chr1	153312600	153322599	10000	*	10.49	11.28	8.57	2.71	1.04e-197	1.87e-195	10.49	11.28	8.57	2.71	1.04e-197	1.87e-195	chr1	153316590	153316590	1	+	0	NM_001109323	0	NM_001109323	F8a1
chr3	86728000	86733999	6000	*	10.01	10.81	8.1	2.71	7.17e-115	2.86e-113	10.01	10.81	8.1	2.71	7.17e-115	2.86e-113	chr3	86730192	86730192	1	+	0	NM_016988	0	NM_016988	Acp2
chr8	95580000	95585799	5800	*	9.51	10.3	7.59	2.71	5.35e-110	1.89e-108	9.51	10.3	7.59	2.71	5.35e-110	1.89e-108	chr8	95583948	95583948	1	-	0	NM_001108174	0	NM_001108174	Snx14
chr7	139635000	139639399	4400	*	8.78	9.57	6.86	2.71	9.82e-62	1.06e-60	8.78	9.57	6.86	2.71	9.82e-62	1.06e-60	chr7	139636745	139636745	1	+	0	NM_001008358	0	NM_001008358	Tmem106c
chr2	184094200	184096599	2400	*	7.59	8.39	5.68	2.71	6.86e-24	2.5e-23	7.59	8.39	5.68	2.71	6.86e-24	2.5e-23	chr2	184095513	184095513	1	+	0	NM_001191847	0	NM_001191847	Mfsd1
chr2	226757000	226770399	13400	*	11.43	12.23	9.52	2.7	0	0	11.43	12.23	9.52	2.7	0	0	chr2	226767300	226767300	1	-	0	NM_001109625	0	NM_001109625	Capza1
chr2	226757000	226770399	13400	*	11.43	12.23	9.52	2.7	0	0	11.43	12.23	9.52	2.7	0	0	chr2	226767138	226767138	1	+	0	NM_001007639	0	NM_001007639	St7l
chr12	25512200	25517799	5600	*	9.51	10.31	7.6	2.7	1.38e-111	5.07e-110	9.51	10.31	7.6	2.7	1.38e-111	5.07e-110	chr12	25515336	25515336	1	+	0	NM_001098793	0	NM_001098793	Prkrip1
chr1	202140000	202145799	5800	*	8.71	9.5	6.8	2.7	2.29e-50	1.82e-49	8.71	9.5	6.8	2.7	2.29e-50	1.82e-49	chr1	202145168	202145168	1	-	0	NM_031117	0	NM_031117	Snrpn
chr1	202140000	202145799	5800	*	8.71	9.5	6.8	2.7	2.29e-50	1.82e-49	8.71	9.5	6.8	2.7	2.29e-50	1.82e-49	chr1	202145402	202145402	1	-	0	NM_001270712	0	NM_001270712	Snurf variant 1
chr1	202140000	202145799	5800	*	8.71	9.5	6.8	2.7	2.29e-50	1.82e-49	8.71	9.5	6.8	2.7	2.29e-50	1.82e-49	chr1	202145402	202145402	1	-	0	NM_130738	0	NM_130738	Snurf variant 2
chr3	157621600	157624799	3200	*	8.36	9.16	6.45	2.7	3.47e-41	2.13e-40	8.36	9.16	6.45	2.7	3.47e-41	2.13e-40	chr3	157623398	157623398	1	-	0	NM_001004230	0	NM_001004230	Edem2
chr16	31805000	31814799	9800	*	9.77	10.56	7.87	2.69	8.22e-116	3.36e-114	9.77	10.56	7.87	2.69	8.22e-116	3.36e-114	chr16	31810263	31810263	1	-	0	NM_182672	0	NM_182672	Cbr4
chr18	15621200	15625599	4400	*	9.58	10.37	7.68	2.69	4.74e-112	1.76e-110	9.58	10.37	7.68	2.69	4.74e-112	1.76e-110	chr18	15623489	15623489	1	+	0	NM_001271475	0	NM_001271475	Zfp397
chr7	71116600	71120599	4000	*	9.99	10.78	8.09	2.69	6.83e-111	2.49e-109	9.99	10.78	8.09	2.69	6.83e-111	2.49e-109	chr7	71118724	71118724	1	+	0	NM_001044250	0	NM_001044250	Stat6
chr18	29805400	29813799	8400	*	9.69	10.48	7.79	2.69	4.18e-89	8.94e-88	9.69	10.48	7.79	2.69	4.18e-89	8.94e-88	chr18	29810768	29810768	1	+	0	NM_199509	0	NM_199509	Pcdhac1
chr1	225398400	225402199	3800	*	8.89	9.69	6.99	2.69	7.01e-58	6.8e-57	8.89	9.69	6.99	2.69	7.01e-58	6.8e-57	chr1	225399721	225399721	1	-	0	NM_031586	0	NM_031586	Ighmbp2
chr1	225398400	225402199	3800	*	8.89	9.69	6.99	2.69	7.01e-58	6.8e-57	8.89	9.69	6.99	2.69	7.01e-58	6.8e-57	chr1	225399843	225399843	1	+	0	NM_001107567	0	NM_001107567	Mrpl21)
chr3	78759000	78761999	3000	*	7.78	8.57	5.88	2.69	8.37e-26	3.22e-25	7.78	8.57	5.88	2.69	8.37e-26	3.22e-25	chr3	78760038	78760038	1	+	0	NM_001107742	0	NM_001107742	Slc43a1
chr4	164523400	164525199	1800	*	7.46	8.25	5.55	2.69	1.63e-18	4.94e-18	7.46	8.25	5.55	2.69	1.63e-18	4.94e-18	chr4	164524701	164524701	1	-	0	NM_001106596	0	NM_001106596	Mrpl35
chr7	75136800	75140799	4000	*	9.08	9.88	7.2	2.68	3.03e-78	4.98e-77	9.08	9.88	7.2	2.68	3.03e-78	4.98e-77	chr7	75138332	75138332	1	+	0	NM_001282325	0	NM_001282325	Polr2k
chr3	110448400	110451999	3600	*	8.94	9.73	7.06	2.68	4.44e-61	4.68e-60	8.94	9.73	7.06	2.68	4.44e-61	4.68e-60	chr3	110450999	110450999	1	-	0	NM_001106495	0	NM_001106495	Emc4
chr9	8982200	8986599	4400	*	8.35	9.14	6.47	2.68	2.41e-38	1.35e-37	8.35	9.14	6.47	2.68	2.41e-38	1.35e-37	chr9	8984483	8984483	1	-	0	NM_001025661	0	NM_001025661	Crb3
chr19	54882400	54887399	5000	*	9.52	10.31	7.64	2.67	9.91e-110	3.49e-108	9.52	10.31	7.64	2.67	9.91e-110	3.49e-108	chr19	54885236	54885236	1	-	0	NM_199378	0	NM_199378	Cfdp1
chr2	47057600	47061799	4200	*	9.37	10.16	7.49	2.67	1.43e-97	3.81e-96	9.37	10.16	7.49	2.67	1.43e-97	3.81e-96	chr2	47059978	47059978	1	-	0	NM_134415	0	NM_134415	Nsa2
chr2	47057600	47061799	4200	*	9.37	10.16	7.49	2.67	1.43e-97	3.81e-96	9.37	10.16	7.49	2.67	1.43e-97	3.81e-96	chr2	47060096	47060096	1	+	0	NM_001100665	0	NM_001100665	Gfm2
chr6	113356400	113362799	6400	*	9.43	10.22	7.55	2.67	1.38e-63	1.57e-62	9.43	10.22	7.55	2.67	1.38e-63	1.57e-62	chr6	113360496	113360496	1	-	0	NM_001163153	0	NM_001163153	Cox16
chr1	30052000	30055999	4000	*	8.96	9.75	7.08	2.67	4.3e-61	4.55e-60	8.96	9.75	7.08	2.67	4.3e-61	4.55e-60	chr1	30054904	30054904	1	-	0	NM_001108460	0	NM_001108460	Hddc2
chr18	30795400	30800999	5600	*	8.68	9.47	6.79	2.67	5.28e-41	3.23e-40	8.68	9.47	6.79	2.67	5.28e-41	3.23e-40	chr18	30797074	30797074	1	-	0	NM_001109881	0	NM_001109881	Fchsd1 variant 1
chr18	30795400	30800999	5600	*	8.68	9.47	6.79	2.67	5.28e-41	3.23e-40	8.68	9.47	6.79	2.67	5.28e-41	3.23e-40	chr18	30797074	30797074	1	-	0	NM_001107392	0	NM_001107392	Fchsd1 variant 2
chr13	93877200	93881999	4800	*	10.22	11.01	8.34	2.66	4.48e-92	1.05e-90	10.22	11.01	8.34	2.66	4.48e-92	1.05e-90	chr13	93879772	93879772	1	-	0	NM_022248	0	NM_022248	Dusp12
chr10	31345600	31349599	4000	*	9.27	10.06	7.4	2.66	5.5e-81	9.66e-80	9.27	10.06	7.4	2.66	5.5e-81	9.66e-80	chr10	31347695	31347695	1	+	0	NM_001286183	0	NM_001286183	Med7
chr8	111076000	111078799	2800	*	7.53	8.32	5.66	2.66	3.01e-22	1.04e-21	7.53	8.32	5.66	2.66	3.01e-22	1.04e-21	chr8	111078409	111078409	1	-	0	NM_001013252	0	NM_001013252	Srprb
chr9	81906800	81919799	13000	*	10.63	11.41	8.76	2.65	1.46e-182	2.02e-180	10.63	11.41	8.76	2.65	1.46e-182	2.02e-180	chr9	81915435	81915435	1	-	0	NM_144753	0	NM_144753	Fev
chr3	129871200	129878599	7400	*	9.42	10.21	7.56	2.65	3.53e-89	7.56e-88	9.42	10.21	7.56	2.65	3.53e-89	7.56e-88	chr3	129876576	129876576	1	-	0	NM_001109206	0	NM_001109206	RGD1565616
chr11	50327200	50331799	4600	*	8.28	9.06	6.42	2.65	4.56e-39	2.62e-38	8.28	9.06	6.42	2.65	4.56e-39	2.62e-38	chr11	50327804	50327804	1	+	0	NM_001107096	0	NM_001107096	Cep97
chr7	73435400	73437799	2400	*	6.89	7.68	5.03	2.65	9.17e-07	1.76e-06	6.89	7.68	5.03	2.65	9.17e-07	1.76e-06	chr7	73436369	73436369	1	-	0	NM_031714	0	NM_031714	Rida
chr7	73435400	73437799	2400	*	6.89	7.68	5.03	2.65	9.17e-07	1.76e-06	6.89	7.68	5.03	2.65	9.17e-07	1.76e-06	chr7	73436518	73436518	1	+	0	NM_001130550	0	NM_001130550	Pop1
chr19	54654800	54662999	8200	*	10.42	11.2	8.56	2.64	5.39e-199	9.74e-197	10.42	11.2	8.56	2.64	5.39e-199	9.74e-197	chr19	54656104	54656104	1	-	0	NM_001008893	0	NM_001008893	Ldhd
chr1	241848200	241854999	6800	*	9.13	9.91	7.28	2.64	8.64e-78	1.39e-76	9.13	9.91	7.28	2.64	8.64e-78	1.39e-76	chr1	241849122	241849122	1	-	0	NM_001024292	0	NM_001024292	Nmrk1
chr1	241848200	241854999	6800	*	9.13	9.91	7.28	2.64	8.64e-78	1.39e-76	9.13	9.91	7.28	2.64	8.64e-78	1.39e-76	chr1	241849345	241849345	1	+	0	NM_148892	0	NM_148892	Ostf1
chr1	171805800	171820199	14400	*	11.27	12.05	9.42	2.63	3.7e-152	3.12e-150	11.27	12.05	9.42	2.63	3.7e-152	3.12e-150	chr1	171807622	171807622	1	-	0	NM_001106282	0	NM_001106282	Mrpl4
chr3	169714400	169717999	3600	*	9.68	10.46	7.83	2.63	2.35e-117	9.85e-116	9.68	10.46	7.83	2.63	2.35e-117	9.85e-116	chr3	169715188	169715188	1	+	0	NM_001108606	0	NM_001108606	Tp53rk
chr5	176526000	176529999	4000	*	9.14	9.92	7.29	2.63	1.56e-68	1.98e-67	9.14	9.92	7.29	2.63	1.56e-68	1.98e-67	chr5	176527549	176527549	1	+	0	NM_145766	0	NM_145766	Cdk11b
chr14	2322600	2325199	2600	*	8.44	9.22	6.59	2.63	1.5e-44	1.01e-43	8.44	9.22	6.59	2.63	1.5e-44	1.01e-43	chr14	2323661	2323661	1	+	0	NM_080481	0	NM_080481	Atp5i
chrX	20035600	20037399	1800	*	7.9	8.69	6.06	2.63	7.08e-27	2.83e-26	7.9	8.69	6.06	2.63	7.08e-27	2.83e-26	chrX	20035911	20035911	1	+	0	NM_001108252	0	NM_001108252	Usp51
chr1	101458800	101460599	1800	*	6.42	7.21	4.58	2.63	3.99e-09	8.56e-09	6.42	7.21	4.58	2.63	3.99e-09	8.56e-09	chr1	101459651	101459651	1	+	0	NM_019122	0	NM_019122	Syt3
chr12	26668000	26672399	4400	*	9.73	10.51	7.89	2.62	1.68e-110	6.03e-109	9.73	10.51	7.89	2.62	1.68e-110	6.03e-109	chr12	26669734	26669734	1	-	0	NM_001109024	0	NM_001109024	Dnajc30
chr12	26668000	26672399	4400	*	9.73	10.51	7.89	2.62	1.68e-110	6.03e-109	9.73	10.51	7.89	2.62	1.68e-110	6.03e-109	chr12	26669895	26669895	1	+	0	NM_001135743	0	NM_001135743	Wbscr22
chr18	58961200	58966399	5200	*	9.37	10.15	7.53	2.62	2.32e-90	5.18e-89	9.37	10.15	7.53	2.62	2.32e-90	5.18e-89	chr18	58962844	58962844	1	+	0	NM_013029	0	NM_013029	St8sia3
chr5	124128600	124132399	3800	*	9.1	9.88	7.26	2.62	1.01e-62	1.12e-61	9.1	9.88	7.26	2.62	1.01e-62	1.12e-61	chr5	124130379	124130379	1	+	0	NM_017135	0	NM_017135	(Ak4
chr9	66689800	66694399	4600	*	10.64	11.42	8.81	2.61	3.86e-216	9.45e-214	10.64	11.42	8.81	2.61	3.86e-216	9.45e-214	chr9	66692214	66692214	1	+	0	NM_001106915	0	NM_001106915	Carf
chr9	66689800	66694399	4600	*	10.64	11.42	8.81	2.61	3.86e-216	9.45e-214	10.64	11.42	8.81	2.61	3.86e-216	9.45e-214	chr9	66691634	66691634	1	-	0	NM_199410	0	NM_199410	Wdr12
chr2	215032000	215036799	4800	*	9.61	10.39	7.78	2.61	1.18e-108	4.1e-107	9.61	10.39	7.78	2.61	1.18e-108	4.1e-107	chr2	215034567	215034567	1	-	0	NM_001100985	0	NM_001100985	RGD1563667
chr2	215032000	215036799	4800	*	9.61	10.39	7.78	2.61	1.18e-108	4.1e-107	9.61	10.39	7.78	2.61	1.18e-108	4.1e-107	chr2	215034645	215034645	1	+	0	NM_001025017	0	NM_001025017	Them4
chr8	95848200	95852799	4600	*	9.05	9.83	7.22	2.61	2.35e-71	3.19e-70	9.05	9.83	7.22	2.61	2.35e-71	3.19e-70	chr8	95849786	95849786	1	+	0	NM_001134531	0	NM_001134531	Zfp949
chr4	142292600	142294799	2200	*	7.76	8.54	5.93	2.61	1.26e-24	4.68e-24	7.76	8.54	5.93	2.61	1.26e-24	4.68e-24	chr4	142293172	142293172	1	+	0	NM_001014056	0	NM_001014056	Zfp956
chr6	81683800	81690599	6800	*	9.95	10.73	8.13	2.6	4.72e-129	2.46e-127	9.95	10.73	8.13	2.6	4.72e-129	2.46e-127	chr6	81688280	81688280	1	+	0	NM_019364	0	NM_019364	Scfd1
chr1	208461400	208465399	4000	*	8.94	9.72	7.12	2.6	3.84e-44	2.55e-43	8.94	9.72	7.12	2.6	3.84e-44	2.55e-43	chr1	208462230	208462230	1	+	0	NM_001079894	0	NM_001079894	Plekha1
chr5	174926200	174927799	1600	*	8.05	8.83	6.23	2.6	1.82e-34	9.13e-34	8.05	8.83	6.23	2.6	1.82e-34	9.13e-34	chr5	174926480	174926480	1	+	0	NM_001014262	0	NM_001014262	Wrap73
chr16	68867000	68868799	1800	*	7.78	8.55	5.95	2.6	4.43e-20	1.42e-19	7.78	8.55	5.95	2.6	4.43e-20	1.42e-19	chr16	68868395	68868395	1	-	0	NM_001106088	0	NM_001106088	Erlin2
chr8	112988800	112992399	3600	*	9.34	10.12	7.53	2.59	2.35e-85	4.67e-84	9.34	10.12	7.53	2.59	2.35e-85	4.67e-84	chr8	112989705	112989705	1	+	0	NM_001106852	0	NM_001106852	Mrpl3
chr5	145194600	145196999	2400	*	9.12	9.9	7.31	2.59	1.61e-78	2.66e-77	9.12	9.9	7.31	2.59	1.61e-78	2.66e-77	chr5	145195972	145195972	1	-	0	NM_001030052	0	NM_001030052	(Ndufs5
chr4	182730000	182733199	3200	*	8.54	9.32	6.72	2.59	7.88e-48	5.85e-47	8.54	9.32	6.72	2.59	7.88e-48	5.85e-47	chr4	182731396	182731396	1	+	0	NM_001106605	0	NM_001106605	Fam136a
chr7	27424800	27434999	10200	*	11.76	12.54	9.95	2.59	1.43e-41	8.93e-41	11.76	12.54	9.95	2.59	1.43e-41	8.93e-41	chr7	27430563	27430563	1	+	0	NM_001134887	0	NM_001134887	Nt5dc3
chr15	22599600	22605599	6000	*	10.03	10.8	8.22	2.58	9.53e-126	4.71e-124	10.03	10.8	8.22	2.58	9.53e-126	4.71e-124	chr15	22602384	22602384	1	-	0	NM_001141929	0	NM_001141929	Rpp14
chr15	22599600	22605599	6000	*	10.03	10.8	8.22	2.58	9.53e-126	4.71e-124	10.03	10.8	8.22	2.58	9.53e-126	4.71e-124	chr15	22602592	22602592	1	-	0	NM_001108372	0	NM_001108372	Rpp14 variant 1
chr3	117560600	117572199	11600	*	9.24	10.02	7.44	2.58	1.8e-84	3.5e-83	9.24	10.02	7.44	2.58	1.8e-84	3.5e-83	chr3	117564490	117564490	1	+	0	NM_001034948	0	NM_001034948	(Zfyve19
chr3	117560600	117572199	11600	*	9.24	10.02	7.44	2.58	1.8e-84	3.5e-83	9.24	10.02	7.44	2.58	1.8e-84	3.5e-83	chr3	117564237	117564237	1	-	0	NM_001191740	0	NM_001191740	Dnajc17
chr14	60668400	60671399	3000	*	9.13	9.9	7.33	2.58	2.79e-74	4.13e-73	9.13	9.9	7.33	2.58	2.79e-74	4.13e-73	chr14	60670784	60670784	1	-	0	NM_001108360	0	NM_001108360	Zcchc4
chrX	114841200	114847599	6400	*	9.32	10.1	7.52	2.58	2.35e-53	2.02e-52	9.32	10.1	7.52	2.58	2.35e-53	2.02e-52	chrX	114845972	114845972	1	-	0	NM_001106793	0	NM_001106793	Ddx23
chr5	140514400	140516399	2000	*	6.41	7.18	4.6	2.58	2.5e-07	4.94e-07	6.41	7.18	4.6	2.58	2.5e-07	4.94e-07	chr5	140515407	140515407	1	-	0	NM_001015007	0	NM_001015007	Dph2
chr2	208762800	208771199	8400	*	10.7	11.48	8.9	2.57	1.79e-218	4.55e-216	10.7	11.48	8.9	2.57	1.79e-218	4.55e-216	chr2	208765360	208765360	1	-	0	NM_181627	0	NM_181627	Hax1
chr18	29288600	29294399	5800	*	10.12	10.89	8.32	2.57	1.42e-147	1.1e-145	10.12	10.89	8.32	2.57	1.42e-147	1.1e-145	chr18	29291567	29291567	1	-	0	NM_001106153	0	NM_001106153	Ndufa2
chr18	29288600	29294399	5800	*	10.12	10.89	8.32	2.57	1.42e-147	1.1e-145	10.12	10.89	8.32	2.57	1.42e-147	1.1e-145	chr18	29291707	29291707	1	+	0	NM_001005537	0	NM_001005537	HLA II (Ik)
chr12	32512600	32514799	2200	*	8.64	9.42	6.84	2.57	2.2e-54	1.95e-53	8.64	9.42	6.84	2.57	2.2e-54	1.95e-53	chr12	32514191	32514191	1	-	0	NM_001105923	0	NM_001105923	Mrps17
chr2	217672000	217676599	4600	*	8.49	9.27	6.7	2.57	1.35e-30	6.03e-30	8.49	9.27	6.7	2.57	1.35e-30	6.03e-30	chr2	217674281	217674281	1	-	0	NM_172072	0	NM_172072	Vps45
chr13	104467800	104473399	5600	*	8.29	9.07	6.5	2.57	9.77e-27	3.89e-26	8.29	9.07	6.5	2.57	9.77e-27	3.89e-26	chr13	104468779	104468779	1	+	0	NM_001105981	0	NM_001105981	Cnih4
chr7	54779400	54782999	3600	*	7.76	8.54	5.97	2.57	1.69e-24	6.25e-24	7.76	8.54	5.97	2.57	1.69e-24	6.25e-24	chr7	54780328	54780328	1	+	0	NM_001108094	0	NM_001108094	Krr1
chr9	52577600	52578799	1200	*	4.88	5.66	3.09	2.57	0.00157	0.00246	4.88	5.66	3.09	2.57	0.00157	0.00246	chr9	52578109	52578109	1	-	0	NM_133315	0	NM_133315	Slc40a1
chr1	79281200	79284399	3200	*	9.53	10.3	7.75	2.56	7.45e-93	1.78e-91	9.53	10.3	7.75	2.56	7.45e-93	1.78e-91	chr1	79282510	79282510	1	+	0	NM_001107457	0	NM_001107457	Kptn
chr17	33303000	33307999	5000	*	9.16	9.93	7.37	2.56	2.83e-71	3.84e-70	9.16	9.93	7.37	2.56	2.83e-71	3.84e-70	chr17	33306344	33306344	1	-	0	NM_001129879	0	NM_001129879	Psmg4
chr7	99347000	99351799	4800	*	9.43	10.21	7.64	2.56	6.98e-48	5.19e-47	9.43	10.21	7.64	2.56	6.98e-48	5.19e-47	chr7	99348970	99348970	1	+	0	NM_001122976	0	NM_001122976	Trmt12
chr10	16575200	16579399	4200	*	8.5	9.27	6.72	2.56	1.31e-39	7.64e-39	8.5	9.27	6.72	2.56	1.31e-39	7.64e-39	chr10	16577890	16577890	1	-	0	NM_080897	0	NM_080897	Bnip1
chr7	139049400	139052999	3600	*	8.46	9.24	6.68	2.56	2.9e-37	1.58e-36	8.46	9.24	6.68	2.56	2.9e-37	1.58e-36	chr7	139051533	139051533	1	-	0	NM_001106792	0	NM_001106792	Zfp641
chr1	227768000	227771199	3200	*	8.12	8.89	6.34	2.56	4.86e-31	2.2e-30	8.12	8.89	6.34	2.56	4.86e-31	2.2e-30	chr1	227769465	227769465	1	+	0	NM_172334	0	NM_172334	Fibp
chr9	118637000	118650599	13600	*	11.1	11.87	9.32	2.55	9.44e-282	7.02e-279	11.1	11.87	9.32	2.55	9.44e-282	7.02e-279	chr9	118646034	118646034	1	-	0	NM_001015020	0	NM_001015020	Tgif1
chr8	21562400	21572999	10600	*	10.79	11.57	9.01	2.55	1.27e-200	2.41e-198	10.79	11.57	9.01	2.55	1.27e-200	2.41e-198	chr8	21567222	21567222	1	-	0	NM_001079943	0	NM_001079943	Zfp426
chr9	16111000	16113999	3000	*	9.73	10.5	7.95	2.55	1.5e-70	2e-69	9.73	10.5	7.95	2.55	1.5e-70	2e-69	chr9	16112967	16112967	1	+	0	NM_001009699	0	NM_001009699	Mad2l1bp
chr1	88821200	88827199	6000	*	7.87	8.65	6.1	2.55	4.31e-26	1.68e-25	7.87	8.65	6.1	2.55	4.31e-26	1.68e-25	chr1	88824131	88824131	1	+	0	NM_001107500	0	NM_001107500	Zfp84
chr7	126465000	126469599	4600	*	9	9.77	7.23	2.54	2.38e-68	3.02e-67	9	9.77	7.23	2.54	2.38e-68	3.02e-67	chr7	126467262	126467262	1	+	0	NM_001135876	0	NM_001135876	Trmu
chr7	15234400	15237599	3200	*	9.18	9.96	7.41	2.54	9.15e-63	1.02e-61	9.18	9.96	7.41	2.54	9.15e-63	1.02e-61	chr7	15237165	15237165	1	-	0	NM_001009537	0	NM_001009537	Zfp799
chr16	74131800	74134399	2600	*	8.72	9.49	6.95	2.54	1.07e-54	9.48e-54	8.72	9.49	6.95	2.54	1.07e-54	9.48e-54	chr16	74133103	74133103	1	-	0	NM_001106091	0	NM_001106091	Mrps31
chr10	83282800	83287599	4800	*	7.5	8.27	5.73	2.54	3.75e-18	1.13e-17	7.5	8.27	5.73	2.54	3.75e-18	1.13e-17	chr10	83284047	83284047	1	+	0	NM_031851	0	NM_031851	Phb
chr2	104276000	104285999	10000	*	11.7	12.47	9.94	2.53	2.01e-227	6.36e-225	11.7	12.47	9.94	2.53	2.01e-227	6.36e-225	chr2	104281884	104281884	1	-	0	NM_001305274	0	NM_001305274	(March6)
chr17	19508600	19524199	15600	*	10.66	11.43	8.9	2.53	9.51e-204	1.92e-201	10.66	11.43	8.9	2.53	9.51e-204	1.92e-201	chr17	19513223	19513223	1	+	0	NM_001305175	0	NM_001305175	Fam8a1
chr5	132288600	132295199	6600	*	10.34	11.11	8.58	2.53	7.06e-168	7.58e-166	10.34	11.11	8.58	2.53	7.06e-168	7.58e-166	chr5	132291195	132291195	1	+	0	NM_001100840	0	NM_001100840	Txndc12
chr8	71447000	71462199	15200	*	9.82	10.59	8.05	2.53	3.13e-124	1.51e-122	9.82	10.59	8.05	2.53	3.13e-124	1.51e-122	chr8	71453464	71453464	1	-	0	NM_053411	0	NM_053411	Snx1
chr8	71447000	71462199	15200	*	9.82	10.59	8.05	2.53	3.13e-124	1.51e-122	9.82	10.59	8.05	2.53	3.13e-124	1.51e-122	chr8	71455248	71455248	1	+	0	NM_001008327	0	NM_001008327	Fam96a
chr2	49679800	49684399	4600	*	9.03	9.8	7.27	2.53	1.74e-70	2.32e-69	9.03	9.8	7.27	2.53	1.74e-70	2.32e-69	chr2	49682092	49682092	1	-	0	NM_001077428	0	NM_001077428	Gtf2h2
chr11	35689400	35692799	3400	*	8.99	9.76	7.23	2.53	5.72e-59	5.68e-58	8.99	9.76	7.23	2.53	5.72e-59	5.68e-58	chr11	35691628	35691628	1	-	0	NM_138883	0	NM_138883	Atp5o
chr5	63029800	63031999	2200	*	8.3	9.07	6.54	2.53	1.47e-30	6.58e-30	8.3	9.07	6.54	2.53	1.47e-30	6.58e-30	chr5	63030714	63030714	1	+	0	NM_001042579	0	NM_001042579	Unc13b variant 2
chr14	81937000	81945999	9000	*	10.56	11.33	8.81	2.52	1.11e-205	2.34e-203	10.56	11.33	8.81	2.52	1.11e-205	2.34e-203	chr14	81942093	81942093	1	-	0	NM_024357	0	NM_024357	Htt
chr13	53009000	53016199	7200	*	9.88	10.65	8.13	2.52	6.42e-114	2.51e-112	9.88	10.65	8.13	2.52	6.42e-114	2.51e-112	chr13	53011086	53011086	1	+	0	NM_001017489	0	NM_001017489	Eif2d
chr6	36062800	36069999	7200	*	9.46	10.23	7.7	2.52	4.36e-81	7.66e-80	9.46	10.23	7.7	2.52	4.36e-81	7.66e-80	chr6	36064887	36064887	1	-	0	NM_001106709	0	NM_001106709	Slc4a1ap
chr6	36062800	36069999	7200	*	9.46	10.23	7.7	2.52	4.36e-81	7.66e-80	9.46	10.23	7.7	2.52	4.36e-81	7.66e-80	chr6	36065221	36065221	1	+	0	NM_001108010	0	NM_001108010	Supt7l
chr8	114897000	114902199	5200	*	9.57	10.33	7.82	2.52	9.7e-79	1.61e-77	9.57	10.33	7.82	2.52	9.7e-79	1.61e-77	chr8	114898495	114898495	1	+	0	NM_001191798	0	NM_001191798	Vprbp
chr6	116758800	116766199	7400	*	9.2	9.97	7.45	2.52	7.93e-73	1.12e-71	9.2	9.97	7.45	2.52	7.93e-73	1.12e-71	chr6	116760725	116760725	1	-	0	NM_001044235	0	NM_001044235	Fcf1
chr5	176722000	176726199	4200	*	8.5	9.26	6.74	2.52	1.68e-28	7.07e-28	8.5	9.26	6.74	2.52	1.68e-28	7.07e-28	chr5	176723858	176723858	1	+	0	NM_001109428	0	NM_001109428	Mrpl20
chr9	47197400	47200399	3000	*	8.04	8.81	6.29	2.52	1.86e-26	7.34e-26	8.04	8.81	6.29	2.52	1.86e-26	7.34e-26	chr9	47199516	47199516	1	-	0	NM_001108215	0	NM_001108215	Mfsd9
chr5	153679600	153681399	1800	*	7.38	8.15	5.62	2.52	2.62e-16	7.39e-16	7.38	8.15	5.62	2.52	2.62e-16	7.39e-16	chr5	153680459	153680459	1	+	0	NM_017209	0	NM_017209	Mecr
chr4	43753800	43756599	2800	*	6.07	6.83	4.32	2.52	2.07e-05	3.68e-05	6.07	6.83	4.32	2.52	2.07e-05	3.68e-05	chr4	43755169	43755169	1	-	0	NR_110645	0	NR_110645	LOC100363521
chr4	55263400	55270999	7600	*	10.05	10.82	8.31	2.51	9.38e-80	1.6e-78	10.05	10.82	8.31	2.51	9.38e-80	1.6e-78	chr4	55267999	55267999	1	-	0	NM_001109225	0	NM_001109225	Zfp800
chr3	167124000	167127399	3400	*	8.87	9.63	7.13	2.51	6.26e-52	5.17e-51	8.87	9.63	7.13	2.51	6.26e-52	5.17e-51	chr3	167125864	167125864	1	+	0	NM_001106540	0	NM_001106540	Pigt
chr1	82208400	82211599	3200	*	8.58	9.35	6.84	2.51	3.02e-34	1.5e-33	8.58	9.35	6.84	2.51	3.02e-34	1.5e-33	chr1	82209490	82209490	1	+	0	NM_001107487	0	NM_001107487	Zfp112
chr7	116853600	116856599	3000	*	7.27	8.04	5.53	2.51	0.00647	0.00963	7.27	8.04	5.53	2.51	0.00647	0.00963	chr7	116856084	116856084	1	-	0	NM_001127455	0	NM_001127455	Tsta3 variant 2
chr7	116853600	116856599	3000	*	7.27	8.04	5.53	2.51	0.00647	0.00963	7.27	8.04	5.53	2.51	0.00647	0.00963	chr7	116856084	116856084	1	-	0	NM_001270790	0	NM_001270790	Tsta3
chr7	116853600	116856599	3000	*	7.27	8.04	5.53	2.51	0.00647	0.00963	7.27	8.04	5.53	2.51	0.00647	0.00963	chr7	116856084	116856084	1	-	0	NM_001270789	0	NM_001270789	Tsta3 variant 1
chr2	197683800	197693799	10000	*	10	10.76	8.26	2.5	4.01e-132	2.24e-130	10	10.76	8.26	2.5	4.01e-132	2.24e-130	chr2	197690282	197690282	1	+	0	NM_001004279	0	NM_001004279	Ppid
chr13	114262400	114270999	8600	*	9.88	10.64	8.15	2.5	7.04e-108	2.39e-106	9.88	10.64	8.15	2.5	7.04e-108	2.39e-106	chr13	114264895	114264895	1	+	0	NM_001109083	0	NM_001109083	Nsl1
chr13	114262400	114270999	8600	*	9.88	10.64	8.15	2.5	7.04e-108	2.39e-106	9.88	10.64	8.15	2.5	7.04e-108	2.39e-106	chr13	114264789	114264789	1	-	0	NM_001105987	0	NM_001105987	Tatdn3
chr7	24153000	24156999	4000	*	9.76	10.52	8.03	2.5	1.66e-106	5.48e-105	9.76	10.52	8.03	2.5	1.66e-106	5.48e-105	chr7	24154854	24154854	1	-	0	NM_001191877	0	NM_001191877	Pwp1
chr10	90444600	90449399	4800	*	9.38	10.15	7.65	2.5	1.89e-88	3.98e-87	9.38	10.15	7.65	2.5	1.89e-88	3.98e-87	chr10	90447114	90447114	1	-	0	NM_001100728	0	NM_001100728	Ccdc43
chr8	116008600	116016399	7800	*	9.52	10.29	7.78	2.5	1.08e-82	1.99e-81	9.52	10.29	7.78	2.5	1.08e-82	1.99e-81	chr8	116011488	116011488	1	+	0	NM_001126284	0	NM_001126284	Mon1a
chr20	13397400	13400599	3200	*	8.71	9.47	6.98	2.5	1.05e-44	7.14e-44	8.71	9.47	6.98	2.5	1.05e-44	7.14e-44	chr20	13398454	13398454	1	+	0	NM_001168653	0	NM_001168653	Pwp2
chrX	134790200	134791799	1600	*	7.34	8.1	5.61	2.5	2.69e-14	7.05e-14	7.34	8.1	5.61	2.5	2.69e-14	7.05e-14	chrX	134791510	134791510	1	-	0	NM_001271190	0	NM_001271190	Smarca1
chr3	69348800	69350799	2000	*	5.08	5.85	3.35	2.5	0.0137	0.0198	5.08	5.85	3.35	2.5	0.0137	0.0198	chr3	69350292	69350292	1	-	0	NM_001029918	0	NM_001029918	Ttc30a1
chr12	54325200	54335399	10200	*	10.02	10.79	8.3	2.49	6.24e-128	3.19e-126	10.02	10.79	8.3	2.49	6.24e-128	3.19e-126	chr12	54332973	54332973	1	-	0	NM_001009258	0	NM_001009258	Chfr
chr7	71140200	71144599	4400	*	9.7	10.46	7.97	2.49	5.27e-113	2.01e-111	9.7	10.46	7.97	2.49	5.27e-113	2.01e-111	chr7	71142278	71142278	1	-	0	NM_001134874	0	NM_001134874	Nab2
chr8	32554200	32557199	3000	*	8.3	9.06	6.57	2.49	3.31e-29	1.42e-28	8.3	9.06	6.57	2.49	3.31e-29	1.42e-28	chr8	32555211	32555211	1	+	0	NM_001108133	0	NM_001108133	Nfrkb
chr17	64233800	64240199	6400	*	8.66	9.42	6.94	2.49	4.31e-28	1.79e-27	8.66	9.42	6.94	2.49	4.31e-28	1.79e-27	chr17	64238150	64238150	1	-	0	NM_001191833	0	NM_001191833	Ccny
chr12	15467200	15471799	4600	*	7.99	8.75	6.26	2.49	1.82e-20	5.94e-20	7.99	8.75	6.26	2.49	1.82e-20	5.94e-20	chr12	15470255	15470255	1	+	0	NM_001191664	0	NM_001191664	Rbak
chr15	32526000	32544999	19000	*	11.48	12.24	9.77	2.48	0	0	11.48	12.24	9.77	2.48	0	0	chr15	32531328	32531328	1	-	0	NM_001024794	0	NM_001024794	Mettl3
chr7	70987800	71003799	16000	*	10.59	11.35	8.87	2.48	1.37e-190	2.16e-188	10.59	11.35	8.87	2.48	1.37e-190	2.16e-188	chr7	70995341	70995341	1	+	0	NM_001271272	0	NM_001271272	Ndufa4l2
chr7	70987800	71003799	16000	*	10.59	11.35	8.87	2.48	1.37e-190	2.16e-188	10.59	11.35	8.87	2.48	1.37e-190	2.16e-188	chr7	71003174	71003174	1	-	0	NM_001008322	0	NM_001008322	Shmt2
chr12	39535800	39539599	3800	*	10.69	11.45	8.98	2.48	1.9e-180	2.55e-178	10.69	11.45	8.98	2.48	1.9e-180	2.55e-178	chr12	39538930	39538930	1	+	0	NM_001113751	0	NM_001113751	Cdk2ap1
chr6	112190400	112197599	7200	*	10.15	10.92	8.44	2.48	1.97e-148	1.55e-146	10.15	10.92	8.44	2.48	1.97e-148	1.55e-146	chr6	112192709	112192709	1	+	0	NM_001108715	0	NM_001108715	Exd2
chr15	58988400	59001799	13400	*	10.12	10.89	8.4	2.48	8.15e-130	4.38e-128	10.12	10.89	8.4	2.48	8.15e-130	4.38e-128	chr15	59000825	59000825	1	-	0	NM_017045	0	NM_017045	Rb1
chr15	58988400	59001799	13400	*	10.12	10.89	8.4	2.48	8.15e-130	4.38e-128	10.12	10.89	8.4	2.48	8.15e-130	4.38e-128	chr15	59000926	59000926	1	-	0	NM_001006963	0	NM_001006963	Itm2b
chr11	74773000	74780199	7200	*	9.84	10.6	8.12	2.48	4.28e-109	1.49e-107	9.84	10.6	8.12	2.48	4.28e-109	1.49e-107	chr11	74779143	74779143	1	-	0	NM_001107086	0	NM_001107086	Ubxn7
chr5	41196200	41199599	3400	*	7.87	8.63	6.15	2.48	3.34e-22	1.15e-21	7.87	8.63	6.15	2.48	3.34e-22	1.15e-21	chr5	41196911	41196911	1	+	0	NM_001107919	0	NM_001107919	Fbxl4
chr5	73996400	73999599	3200	*	7.76	8.52	6.04	2.48	1.05e-16	3e-16	7.76	8.52	6.04	2.48	1.05e-16	3e-16	chr5	73997215	73997215	1	+	0	NM_001009422	0	NM_001009422	Nipsnap3b
chr2	2889000	2896399	7400	*	9.52	10.28	7.81	2.47	1.12e-72	1.58e-71	9.52	10.28	7.81	2.47	1.12e-72	1.58e-71	chr2	2891776	2891776	1	-	0	NM_001047917	0	NM_001047917	Arsk
chr2	219550800	219555599	4800	*	8.9	9.66	7.2	2.47	9.71e-53	8.21e-52	8.9	9.66	7.2	2.47	9.71e-53	8.21e-52	chr2	219551835	219551835	1	+	0	NM_001025686	0	NM_001025686	Sec22b
chr18	29733600	29736399	2800	*	8.87	9.63	7.16	2.47	2.31e-40	1.38e-39	8.87	9.63	7.16	2.47	2.31e-40	1.38e-39	chr18	29734136	29734136	1	+	0	NM_053934	0	NM_053934	Pcdha13
chr18	28166400	28170399	4000	*	8.56	9.32	6.85	2.47	1.24e-39	7.28e-39	8.56	9.32	6.85	2.47	1.24e-39	7.28e-39	chr18	28167716	28167716	1	-	0	NM_001025636	0	NM_001025636	Spata24
chr19	49465000	49467199	2200	*	8.19	8.95	6.48	2.47	7.24e-34	3.57e-33	8.19	8.95	6.48	2.47	7.24e-34	3.57e-33	chr19	49465728	49465728	1	+	0	NM_001025765	0	NM_001025765	Zfp90
chr8	56405600	56408799	3200	*	8.84	9.6	7.13	2.47	1.04e-29	4.55e-29	8.84	9.6	7.13	2.47	1.04e-29	4.55e-29	chr8	56407666	56407666	1	-	0	NM_001106820	0	NM_001106820	Ddx10
chr17	31533600	31536199	2600	*	7.84	8.6	6.13	2.47	7.42e-26	2.86e-25	7.84	8.6	6.13	2.47	7.42e-26	2.86e-25	chr17	31534962	31534962	1	+	0	NM_001013055	0	NM_001013055	Rpp40
chr11	69335400	69341999	6600	*	10.33	11.09	8.64	2.46	7.6e-172	8.7e-170	10.33	11.09	8.64	2.46	7.6e-172	8.7e-170	chr11	69337662	69337662	1	+	0	NM_001271250	0	NM_001271250	Stxbp5l
chr9	44153000	44157399	4400	*	9.97	10.73	8.27	2.46	7.66e-136	4.66e-134	9.97	10.73	8.27	2.46	7.66e-136	4.66e-134	chr9	44154705	44154705	1	-	0	NM_001030022	0	NM_001030022	Tsga10
chr2	49515800	49521799	6000	*	9.86	10.62	8.15	2.46	5.55e-116	2.27e-114	9.86	10.62	8.15	2.46	5.55e-116	2.27e-114	chr2	49519267	49519267	1	+	0	NM_022509	0	NM_022509	Smn1
chr7	63966000	63972599	6600	*	9.36	10.11	7.66	2.46	1.76e-68	2.24e-67	9.36	10.11	7.66	2.46	1.76e-68	2.24e-67	chr7	63969914	63969914	1	+	0	NM_001127567	0	NM_001127567	RGD1561648
chr3	64314000	64316599	2600	*	9.39	10.14	7.69	2.46	6.32e-67	7.75e-66	9.39	10.14	7.69	2.46	6.32e-67	7.75e-66	chr3	64314254	64314254	1	+	0	NM_053880	0	NM_053880	Dync1i2 variant 1
chr3	64314000	64316599	2600	*	9.39	10.14	7.69	2.46	6.32e-67	7.75e-66	9.39	10.14	7.69	2.46	6.32e-67	7.75e-66	chr3	64314254	64314254	1	+	0	NM_001270625	0	NM_001270625	Dync1i2) variant 3
chr3	64314000	64316599	2600	*	9.39	10.14	7.69	2.46	6.32e-67	7.75e-66	9.39	10.14	7.69	2.46	6.32e-67	7.75e-66	chr3	64314254	64314254	1	+	0	NM_001270624	0	NM_001270624	Dync1i2 variant 2
chr4	133419200	133422399	3200	*	8.82	9.58	7.12	2.46	7e-52	5.77e-51	8.82	9.58	7.12	2.46	7e-52	5.77e-51	chr4	133420645	133420645	1	+	0	NM_183328	0	NM_183328	Ssbp1)
chr1	85701000	85705599	4600	*	8.76	9.52	7.06	2.46	1.5e-47	1.1e-46	8.76	9.52	7.06	2.46	1.5e-47	1.1e-46	chr1	85704588	85704588	1	-	0	NM_001191621	0	NM_001191621	Map3k10
chr3	143579600	143582999	3400	*	8.73	9.48	7.03	2.46	9.85e-47	7.1e-46	8.73	9.48	7.03	2.46	9.85e-47	7.1e-46	chr3	143580453	143580453	1	+	0	NM_001108592	0	NM_001108592	Snrpb2
chr4	183056000	183058599	2600	*	8.48	9.23	6.78	2.46	1.02e-38	5.79e-38	8.48	9.23	6.78	2.46	1.02e-38	5.79e-38	chr4	183057647	183057647	1	-	0	NM_001108636	0	NM_001108636	Snrnp27
chr4	145037800	145039399	1600	*	8.03	8.79	6.33	2.46	3.01e-30	1.33e-29	8.03	8.79	6.33	2.46	3.01e-30	1.33e-29	chr4	145038535	145038535	1	-	0	NM_001024329	0	NM_001024329	LOC500124
chr14	80515800	80522199	6400	*	10.32	11.08	8.64	2.45	1.19e-170	1.33e-168	10.32	11.08	8.64	2.45	1.19e-170	1.33e-168	chr14	80517081	80517081	1	-	0	NM_001012154	0	NM_001012154	Tbrg4
chr10	57347600	57356599	9000	*	9.91	10.67	8.22	2.45	4.02e-79	6.76e-78	9.91	10.67	8.22	2.45	4.02e-79	6.76e-78	chr10	57351383	57351383	1	-	0	NM_053616	0	NM_053616	Nup88
chr10	57347600	57356599	9000	*	9.91	10.67	8.22	2.45	4.02e-79	6.76e-78	9.91	10.67	8.22	2.45	4.02e-79	6.76e-78	chr10	57351861	57351861	1	+	0	NM_001033060	0	NM_001033060	Rpain
chr5	54643200	54646199	3000	*	8.82	9.58	7.12	2.45	1.96e-35	1.01e-34	8.82	9.58	7.12	2.45	1.96e-35	1.01e-34	chr5	54644486	54644486	1	+	0	NM_001106643	0	NM_001106643	Rars2
chr5	54643200	54646199	3000	*	8.82	9.58	7.12	2.45	1.96e-35	1.01e-34	8.82	9.58	7.12	2.45	1.96e-35	1.01e-34	chr5	54644408	54644408	1	-	0	NM_001025282	0	NM_001025282	Orc3
chrX	73210600	73211999	1400	*	6.67	7.42	4.98	2.45	1.55e-09	3.39e-09	6.67	7.42	4.98	2.45	1.55e-09	3.39e-09	chrX	73211936	73211936	1	-	0	NM_001126373	0	NM_001126373	Hdac8
chr13	98346800	98347399	600	*	6.86	7.62	5.17	2.45	1.3e-08	2.73e-08	6.86	7.62	5.17	2.45	1.3e-08	2.73e-08	chr13	98346960	98346960	1	+	0	NM_001100579	0	NM_001100579	Uba2
chr9	16087600	16110999	23400	*	11.13	11.89	9.44	2.44	1.07e-224	3.06e-222	11.13	11.89	9.44	2.44	1.07e-224	3.06e-222	chr9	16103483	16103483	1	-	0	NM_001013225	0	NM_001013225	Gtpbp2
chr8	22320800	22332599	11800	*	9.65	10.41	7.97	2.44	2.36e-61	2.53e-60	9.65	10.41	7.97	2.44	2.36e-61	2.53e-60	chr8	22328884	22328884	1	-	0	NM_021775	0	NM_021775	S1pr5
chr12	13876000	13878599	2600	*	7.6	8.36	5.91	2.44	1.36e-17	4.01e-17	7.6	8.36	5.91	2.44	1.36e-17	4.01e-17	chr12	13876609	13876609	1	+	0	NM_001170399	0	NM_001170399	Tmem130
chr20	40715400	40723199	7800	*	10.67	11.42	8.99	2.43	3.97e-146	2.99e-144	10.67	11.42	8.99	2.43	3.97e-146	2.99e-144	chr20	40722871	40722871	1	-	0	NM_182951	0	NM_182951	Serinc1
chr18	73846600	73852799	6200	*	9.68	10.44	8.01	2.43	5.46e-92	1.27e-90	9.68	10.44	8.01	2.43	5.46e-92	1.27e-90	chr18	73848731	73848731	1	+	0	NM_001271281	0	NM_001271281	Pstpip2
chr3	66504400	66510999	6600	*	9.89	10.64	8.21	2.43	1.5e-76	2.35e-75	9.89	10.64	8.21	2.43	1.5e-76	2.35e-75	chr3	66507925	66507925	1	+	0	NM_001013162	0	NM_001013162	Scrn3
chr3	66504400	66510999	6600	*	9.89	10.64	8.21	2.43	1.5e-76	2.35e-75	9.89	10.64	8.21	2.43	1.5e-76	2.35e-75	chr3	66507756	66507756	1	-	0	NM_001007799	0	NM_001007799	Cir1
chr1	168547000	168552399	5400	*	8.36	9.12	6.69	2.43	2.51e-34	1.25e-33	8.36	9.12	6.69	2.43	2.51e-34	1.25e-33	chr1	168548584	168548584	1	+	0	NM_001034127	0	NM_001034127	Alg8
chr20	15307800	15311199	3400	*	8.54	9.29	6.86	2.43	4.4e-32	2.05e-31	8.54	9.29	6.86	2.43	4.4e-32	2.05e-31	chr20	15309077	15309077	1	+	0	NM_001025144	0	NM_001025144	Prmt2
chr5	158032600	158036999	4400	*	7.72	8.47	6.04	2.43	1.56e-19	4.9e-19	7.72	8.47	6.04	2.43	1.56e-19	4.9e-19	chr5	158034146	158034146	1	+	0	NM_012562	0	NM_012562	Fuca1
chr5	38234600	38237399	2800	*	8	8.75	6.32	2.43	6.64e-14	1.72e-13	8	8.75	6.32	2.43	6.64e-14	1.72e-13	chr5	38235431	38235431	1	+	0	NM_001031663	0	NM_001031663	Rmdn1
chr8	16361400	16366999	5600	*	5.81	6.57	4.14	2.43	1.29e-05	2.32e-05	5.81	6.57	4.14	2.43	1.29e-05	2.32e-05	chr8	16361560	16361560	1	+	0	NM_203338	0	NM_203338	Vkorc1l1
chr3	166184200	166189999	5800	*	10.42	11.17	8.76	2.42	3.17e-180	4.19e-178	10.42	11.17	8.76	2.42	3.17e-180	4.19e-178	chr3	166185906	166185906	1	+	0	NM_001106537	0	NM_001106537	Ttpal
chr18	40104200	40109199	5000	*	9.72	10.47	8.05	2.42	5.76e-98	1.56e-96	9.72	10.47	8.05	2.42	5.76e-98	1.56e-96	chr18	40106983	40106983	1	-	0	NM_001108241	0	NM_001108241	Mospd4
chr8	115446000	115453999	8000	*	9.26	10.01	7.59	2.42	8.88e-72	1.22e-70	9.26	10.01	7.59	2.42	8.88e-72	1.22e-70	chr8	115451330	115451330	1	+	0	NM_001106854	0	NM_001106854	RGD1307461
chr8	115446000	115453999	8000	*	9.26	10.01	7.59	2.42	8.88e-72	1.22e-70	9.26	10.01	7.59	2.42	8.88e-72	1.22e-70	chr8	115448894	115448894	1	-	0	NM_001106853	0	NM_001106853	Hemk1
chr10	9340600	9344799	4200	*	9.06	9.81	7.39	2.42	5.05e-55	4.53e-54	9.06	9.81	7.39	2.42	5.05e-55	4.53e-54	chr10	9342961	9342961	1	+	0	NM_001108265	0	NM_001108265	Nagpa
chr5	65378400	65381799	3400	*	8.7	9.46	7.04	2.42	1.93e-52	1.62e-51	8.7	9.46	7.04	2.42	1.93e-52	1.62e-51	chr5	65380455	65380455	1	-	0	NM_001107936	0	NM_001107936	Exosc3
chr8	116083600	116086199	2600	*	8.69	9.45	7.03	2.42	4.02e-36	2.13e-35	8.69	9.45	7.03	2.42	4.02e-36	2.13e-35	chr8	116085075	116085075	1	+	0	NM_001109004	0	NM_001109004	Traip
chr2	69422000	69424799	2800	*	8.32	9.07	6.65	2.42	5.23e-28	2.17e-27	8.32	9.07	6.65	2.42	5.23e-28	2.17e-27	chr2	69424208	69424208	1	-	0	NM_001106412	0	NM_001106412	Mrps30
chr18	44031600	44033999	2400	*	6.77	7.52	5.1	2.42	1.25e-08	2.62e-08	6.77	7.52	5.1	2.42	1.25e-08	2.62e-08	chr18	44032346	44032346	1	+	0	NM_024392	0	NM_024392	Hsd17b4
chr14	14050800	14052399	1600	*	6.22	6.97	4.55	2.42	5.23e-06	9.61e-06	6.22	6.97	4.55	2.42	5.23e-06	9.61e-06	chr14	14051458	14051458	1	+	0	NM_001012033	0	NM_001012033	Paqr3
chr1	95486800	95494399	7600	*	10.76	11.51	9.11	2.41	3.54e-136	2.18e-134	10.76	11.51	9.11	2.41	3.54e-136	2.18e-134	chr1	95493474	95493474	1	-	0	NM_001107507	0	NM_001107507	Uri1
chr10	62794800	62800599	5800	*	9.9	10.65	8.24	2.41	1.06e-118	4.56e-117	9.9	10.65	8.24	2.41	1.06e-118	4.56e-117	chr10	62796751	62796751	1	+	0	NR_032276	0	NR_032276	Mir423
chr10	62794800	62800599	5800	*	9.9	10.65	8.24	2.41	1.06e-118	4.56e-117	9.9	10.65	8.24	2.41	1.06e-118	4.56e-117	chr10	62796500	62796500	1	+	0	NM_001037189	0	NM_001037189	Nsrp1
chr6	52374000	52379199	5200	*	9.55	10.31	7.89	2.41	6.82e-90	1.49e-88	9.55	10.31	7.89	2.41	6.82e-90	1.49e-88	chr6	52376043	52376043	1	+	0	NM_001014076	0	NM_001014076	Nol10
chr9	9834600	9836999	2400	*	9.44	10.2	7.79	2.41	2.98e-82	5.42e-81	9.44	10.2	7.79	2.41	2.98e-82	5.42e-81	chr9	9836780	9836780	1	+	0	NM_001305241	0	NM_001305241	Dpp9
chr10	15298200	15302399	4200	*	9.43	10.19	7.78	2.41	3.07e-82	5.58e-81	9.43	10.19	7.78	2.41	3.07e-82	5.58e-81	chr10	15299604	15299604	1	+	0	NM_001106991	0	NM_001106991	Tmem8a
chr15	50479000	50483599	4600	*	9.47	10.22	7.81	2.41	6.72e-71	9.06e-70	9.47	10.22	7.81	2.41	6.72e-71	9.06e-70	chr15	50481325	50481325	1	-	0	NM_001005761	0	NM_001005761	Mtmr9
chr12	32041600	32044599	3000	*	8.51	9.26	6.86	2.41	4.87e-43	3.14e-42	8.51	9.26	6.86	2.41	4.87e-43	3.14e-42	chr12	32043403	32043403	1	-	0	NM_001011903	0	NM_001011903	Tpst1
chr8	12937200	12941199	4000	*	9.21	9.96	7.57	2.4	3.22e-64	3.72e-63	9.21	9.96	7.57	2.4	3.22e-64	3.72e-63	chr8	12938997	12938997	1	-	0	NM_001079712	0	NM_001079712	Kdm4d
chr8	12937200	12941199	4000	*	9.21	9.96	7.57	2.4	3.22e-64	3.72e-63	9.21	9.96	7.57	2.4	3.22e-64	3.72e-63	chr8	12939500	12939500	1	+	0	NM_001024987	0	NM_001024987	Cwc15
chr2	218521000	218525799	4800	*	9.16	9.91	7.51	2.4	9.82e-63	1.09e-61	9.16	9.91	7.51	2.4	9.82e-63	1.09e-61	chr2	218523850	218523850	1	-	0	NM_001139486	0	NM_001139486	Gpr89b
chr3	13690200	13693599	3400	*	8.87	9.62	7.22	2.4	1.1e-56	1.04e-55	8.87	9.62	7.22	2.4	1.1e-56	1.04e-55	chr3	13691935	13691935	1	-	0	NM_001014257	0	NM_001014257	Trub2
chr3	13690200	13693599	3400	*	8.87	9.62	7.22	2.4	1.1e-56	1.04e-55	8.87	9.62	7.22	2.4	1.1e-56	1.04e-55	chr3	13692574	13692574	1	+	0	NM_001031662	0	NM_001031662	Coq4
chr17	28723000	28725599	2600	*	8.94	9.69	7.29	2.4	5.25e-51	4.22e-50	8.94	9.69	7.29	2.4	5.25e-51	4.22e-50	chr17	28724369	28724369	1	+	0	NM_001107347	0	NM_001107347	Bloc1s5
chr5	171581000	171583599	2600	*	8.41	9.16	6.76	2.4	7.36e-40	4.34e-39	8.41	9.16	6.76	2.4	7.36e-40	4.34e-39	chr5	171582476	171582476	1	-	0	NM_001277253	0	NM_001277253	Park7 variant 6
chr3	70079400	70083799	4400	*	7.52	8.27	5.87	2.4	4.01e-19	1.25e-18	7.52	8.27	5.87	2.4	4.01e-19	1.25e-18	chr3	70081079	70081079	1	-	0	NM_001024780	0	NM_001024780	Prkra
chr10	38561000	38566399	5400	*	11.01	11.76	9.37	2.39	4.01e-171	4.54e-169	11.01	11.76	9.37	2.39	4.01e-171	4.54e-169	chr10	38564698	38564698	1	-	0	NM_001025134	0	NM_001025134	Uqcrq
chr5	140799600	140804399	4800	*	9.72	10.47	8.08	2.39	5.67e-96	1.46e-94	9.72	10.47	8.08	2.39	5.67e-96	1.46e-94	chr5	140802764	140802764	1	-	0	NM_001107966	0	NM_001107966	Kdm4a
chr10	63453800	63460399	6600	*	9.53	10.28	7.89	2.39	8.02e-78	1.3e-76	9.53	10.28	7.89	2.39	8.02e-78	1.3e-76	chr10	63458308	63458308	1	-	0	NM_032618	0	NM_032618	Timm22
chr8	56871600	56878799	7200	*	9.9	10.65	8.26	2.39	1.94e-75	2.95e-74	9.9	10.65	8.26	2.39	1.94e-75	2.95e-74	chr8	56874859	56874859	1	-	0	NM_001108148	0	NM_001108148	Rab39a
chr14	42353600	42356999	3400	*	9.12	9.87	7.47	2.39	4.74e-70	6.29e-69	9.12	9.87	7.47	2.39	4.74e-70	6.29e-69	chr14	42355607	42355607	1	-	0	NM_021671	0	NM_021671	Tmem33 variant 1
chr14	42353600	42356999	3400	*	9.12	9.87	7.47	2.39	4.74e-70	6.29e-69	9.12	9.87	7.47	2.39	4.74e-70	6.29e-69	chr14	42355607	42355607	1	-	0	NM_001034198	0	NM_001034198	Tmem33 variant 2
chr10	69970000	69974999	5000	*	9.14	9.88	7.5	2.39	4.04e-57	3.83e-56	9.14	9.88	7.5	2.39	4.04e-57	3.83e-56	chr10	69970281	69970281	1	-	0	NM_001013970	0	NM_001013970	Slfn13
chr5	55253000	55256399	3400	*	8.55	9.29	6.9	2.39	1.08e-33	5.28e-33	8.55	9.29	6.9	2.39	1.08e-33	5.28e-33	chr5	55254965	55254965	1	-	0	NM_001007702	0	NM_001007702	RGD1359108
chr10	86309600	86313399	3800	*	8.2	8.95	6.56	2.39	4.07e-33	1.97e-32	8.2	8.95	6.56	2.39	4.07e-33	1.97e-32	chr10	86310807	86310807	1	+	0	NM_001007011	0	NM_001007011	Zpbp2
chr17	80405800	80408199	2400	*	7.8	8.55	6.16	2.39	1.07e-22	3.74e-22	7.8	8.55	6.16	2.39	1.07e-22	3.74e-22	chr17	80406939	80406939	1	+	0	NM_001108883	0	NM_001108883	Suv39h2
chr13	73745600	73752999	7400	*	10.55	11.3	8.92	2.38	1.16e-176	1.47e-174	10.55	11.3	8.92	2.38	1.16e-176	1.47e-174	chr13	73748003	73748003	1	-	0	NM_001105960	0	NM_001105960	Swt1
chr13	73745600	73752999	7400	*	10.55	11.3	8.92	2.38	1.16e-176	1.47e-174	10.55	11.3	8.92	2.38	1.16e-176	1.47e-174	chr13	73748226	73748226	1	+	0	NM_001037192	0	NM_001037192	Trmt1l
chr10	25734400	25746999	12600	*	10.72	11.47	9.09	2.38	2.62e-170	2.9e-168	10.72	11.47	9.09	2.38	2.62e-170	2.9e-168	chr10	25740811	25740811	1	-	0	NM_012964	0	NM_012964	Hmmr
chr10	25734400	25746999	12600	*	10.72	11.47	9.09	2.38	2.62e-170	2.9e-168	10.72	11.47	9.09	2.38	2.62e-170	2.9e-168	chr10	25741114	25741114	1	+	0	NM_001009621	0	NM_001009621	Nudcd2
chr19	9571000	9577599	6600	*	10.03	10.78	8.4	2.38	1.28e-102	3.83e-101	10.03	10.78	8.4	2.38	1.28e-102	3.83e-101	chr19	9572756	9572756	1	+	0	NM_013177	0	NM_013177	Got2
chr4	184185400	184187599	2200	*	9.55	10.3	7.92	2.38	3.48e-85	6.83e-84	9.55	10.3	7.92	2.38	3.48e-85	6.83e-84	chr4	184187039	184187039	1	-	0	NM_001106608	0	NM_001106608	Chchd6
chr1	197294200	197297199	3000	*	9.96	10.7	8.32	2.38	3.95e-59	3.94e-58	9.96	10.7	8.32	2.38	3.95e-59	3.94e-58	chr1	197295857	197295857	1	-	0	NM_001009688	0	NM_001009688	Thumpd1
chr14	59643200	59647399	4200	*	8.14	8.89	6.51	2.38	1.04e-31	4.83e-31	8.14	8.89	6.51	2.38	1.04e-31	4.83e-31	chr14	59644982	59644982	1	-	0	NM_001106008	0	NM_001106008	Tbc1d19
chr16	7135400	7150199	14800	*	11.1	11.85	9.48	2.37	8.64e-229	2.78e-226	11.1	11.85	9.48	2.37	8.64e-229	2.78e-226	chr16	7141050	7141050	1	+	0	NM_001009271	0	NM_001009271	Nt5dc2
chrX	123548600	123552399	3800	*	9.49	10.23	7.86	2.37	1.94e-90	4.34e-89	9.49	10.23	7.86	2.37	1.94e-90	4.34e-89	chrX	123549735	123549735	1	+	0	NM_057102	0	NM_057102	Slc25a5
chr8	85472400	85477599	5200	*	9.65	10.39	8.02	2.37	4.37e-88	9.12e-87	9.65	10.39	8.02	2.37	4.37e-88	9.12e-87	chr8	85475700	85475700	1	-	0	NM_001009713	0	NM_001009713	Slc17a5
chr18	29328800	29334199	5400	*	9.16	9.91	7.54	2.37	1.04e-47	7.69e-47	9.16	9.91	7.54	2.37	1.04e-47	7.69e-47	chr18	29332458	29332458	1	-	0	NM_001025414	0	NM_001025414	Hars
chr18	29328800	29334199	5400	*	9.16	9.91	7.54	2.37	1.04e-47	7.69e-47	9.16	9.91	7.54	2.37	1.04e-47	7.69e-47	chr18	29332601	29332601	1	+	0	NM_001014012	0	NM_001014012	Hars2
chr2	217468800	217475799	7000	*	8.34	9.09	6.72	2.37	3.49e-28	1.46e-27	8.34	9.09	6.72	2.37	3.49e-28	1.46e-27	chr2	217473727	217473727	1	-	0	NM_001287116	0	NM_001287116	Mrps21 variant 2
chr2	217468800	217475799	7000	*	8.34	9.09	6.72	2.37	3.49e-28	1.46e-27	8.34	9.09	6.72	2.37	3.49e-28	1.46e-27	chr2	217473007	217473007	1	-	0	NM_001126094	0	NM_001126094	Mrps21 variant 1
chrX	70089000	70091799	2800	*	7.88	8.63	6.26	2.37	4.23e-22	1.46e-21	7.88	8.63	6.26	2.37	4.23e-22	1.46e-21	chrX	70090909	70090909	1	-	0	NM_001101006	0	NM_001101006	Pja1
chr9	79711800	79720799	9000	*	7.95	8.69	6.32	2.37	1.78e-21	6.02e-21	7.95	8.69	6.32	2.37	1.78e-21	6.02e-21	chr9	79716369	79716369	1	+	0	NM_001108222	0	NM_001108222	Smarcal1
chr17	54103800	54105599	1800	*	7.77	8.51	6.14	2.37	4.44e-13	1.11e-12	7.77	8.51	6.14	2.37	4.44e-13	1.11e-12	chr17	54105086	54105086	1	-	0	NM_001107359	0	NM_001107359	Mtpap
chr7	15579400	15588399	9000	*	10.48	11.22	8.86	2.36	4.73e-145	3.46e-143	10.48	11.22	8.86	2.36	4.73e-145	3.46e-143	chr7	15584929	15584929	1	+	0	NM_001134561	0	NM_001134561	Zfp563
chr7	2574000	2588799	14800	*	10.47	11.21	8.85	2.36	1.48e-100	4.25e-99	10.47	11.21	8.85	2.36	1.48e-100	4.25e-99	chr7	2584593	2584593	1	+	0	NM_001270787	0	NM_001270787	Gls2 variant 2
chr7	2574000	2588799	14800	*	10.47	11.21	8.85	2.36	1.48e-100	4.25e-99	10.47	11.21	8.85	2.36	1.48e-100	4.25e-99	chr7	2584593	2584593	1	+	0	NM_001270786	0	NM_001270786	Gls2 variant 1
chr14	37290800	37294999	4200	*	9.54	10.28	7.93	2.36	5.43e-92	1.27e-90	9.54	10.28	7.93	2.36	5.43e-92	1.27e-90	chr14	37293850	37293850	1	-	0	NM_001013874	0	NM_001013874	Ociad1
chr11	73121800	73127199	5400	*	9.47	10.22	7.86	2.36	3.55e-83	6.63e-82	9.47	10.22	7.86	2.36	3.55e-83	6.63e-82	chr11	73123826	73123826	1	+	0	NM_001025402	0	NM_001025402	Umps
chr3	124951400	124954599	3200	*	9.43	10.18	7.82	2.36	2.27e-78	3.75e-77	9.43	10.18	7.82	2.36	2.27e-78	3.75e-77	chr3	124952265	124952265	1	-	0	NM_001013920	0	NM_001013920	Fam227b
chr10	109221600	109226599	5000	*	9.86	10.6	8.25	2.36	2.68e-78	4.42e-77	9.86	10.6	8.25	2.36	2.68e-78	4.42e-77	chr10	109223569	109223569	1	-	0	NM_001305985	0	NM_001305985	Oxld1
chr10	109221600	109226599	5000	*	9.86	10.6	8.25	2.36	2.68e-78	4.42e-77	9.86	10.6	8.25	2.36	2.68e-78	4.42e-77	chr10	109223662	109223662	1	+	0	NM_001143896	0	NM_001143896	Ccdc137
chr6	28866800	28871599	4800	*	8.96	9.71	7.35	2.36	3.51e-59	3.5e-58	8.96	9.71	7.35	2.36	3.51e-59	3.5e-58	chr6	28868715	28868715	1	+	0	NM_001135003	0	NM_001135003	Cwf19l2
chr3	110341600	110350999	9400	*	9.31	10.05	7.69	2.36	2.63e-35	1.35e-34	9.31	10.05	7.69	2.36	2.63e-35	1.35e-34	chr3	110348099	110348099	1	+	0	NM_001109630	0	NM_001109630	Slc12a6
chr3	110341600	110350999	9400	*	9.31	10.05	7.69	2.36	2.63e-35	1.35e-34	9.31	10.05	7.69	2.36	2.63e-35	1.35e-34	chr3	110342515	110342515	1	+	0	NM_001126100	0	NM_001126100	Nop10
chr5	138377800	138380799	3000	*	8.42	9.16	6.81	2.36	8.42e-27	3.35e-26	8.42	9.16	6.81	2.36	8.42e-27	3.35e-26	chr5	138378954	138378954	1	+	0	NM_001106677	0	NM_001106677	Efcab14
chr13	56252200	56260199	8000	*	10.04	10.78	8.43	2.35	1.61e-115	6.55e-114	10.04	10.78	8.43	2.35	1.61e-115	6.55e-114	chr13	56257679	56257679	1	-	0	NM_001013871	0	NM_001013871	Tmem183a
chr10	20492600	20497599	5000	*	10.22	10.96	8.61	2.35	1.56e-114	6.18e-113	10.22	10.96	8.61	2.35	1.56e-114	6.18e-113	chr10	20496236	20496236	1	-	0	NM_001108824	0	NM_001108824	Fbll1
chr5	176626400	176633599	7200	*	10.2	10.95	8.59	2.35	1.14e-92	2.69e-91	10.2	10.95	8.59	2.35	1.14e-92	2.69e-91	chr5	176628573	176628573	1	+	0	NM_001025657	0	NM_001025657	Ssu72
chr16	68847200	68850199	3000	*	8.73	9.47	7.12	2.35	4.29e-44	2.85e-43	8.73	9.47	7.12	2.35	4.29e-44	2.85e-43	chr16	68849618	68849618	1	-	0	NM_001107320	0	NM_001107320	Prosc
chr5	158074000	158078399	4400	*	8.4	9.15	6.79	2.35	2.49e-35	1.28e-34	8.4	9.15	6.79	2.35	2.49e-35	1.28e-34	chr5	158075303	158075303	1	+	0	NM_080783	0	NM_080783	Gale
chr4	151670000	151672599	2600	*	7.63	8.37	6.02	2.35	1.47e-18	4.46e-18	7.63	8.37	6.02	2.35	1.47e-18	4.46e-18	chr4	151671481	151671481	1	-	0	NM_001107289	0	NM_001107289	Lsm5
chr8	47977000	47992599	15600	*	11.95	12.69	10.35	2.34	0	0	11.95	12.69	10.35	2.34	0	0	chr8	47981272	47981272	1	+	0	NM_001108760	0	NM_001108760	Mpzl3
chr3	13729800	13736199	6400	*	9.83	10.57	8.22	2.34	2.67e-108	9.2e-107	9.83	10.57	8.22	2.34	2.67e-108	9.2e-107	chr3	13732443	13732443	1	+	0	NM_001137562	0	NM_001137562	Urm1
chr9	8704400	8713999	9600	*	9.51	10.25	7.91	2.34	8.52e-86	1.7e-84	9.51	10.25	7.91	2.34	8.52e-86	1.7e-84	chr9	8709681	8709681	1	-	0	NM_053920	0	NM_053920	Trip10
chr9	8704400	8713999	9600	*	9.51	10.25	7.91	2.34	8.52e-86	1.7e-84	9.51	10.25	7.91	2.34	8.52e-86	1.7e-84	chr9	8711673	8711673	1	+	0	NM_199399	0	NM_199399	Gpr108
chr14	62741600	62750199	8600	*	8.92	9.66	7.32	2.34	1.19e-55	1.08e-54	8.92	9.66	7.32	2.34	1.19e-55	1.08e-54	chr14	62749014	62749014	1	-	0	NM_001106005	0	NM_001106005	Gnpda2
chr3	1907400	1911599	4200	*	8.64	9.38	7.04	2.34	2.4e-45	1.66e-44	8.64	9.38	7.04	2.34	2.4e-45	1.66e-44	chr3	1910340	1910340	1	-	0	NM_001195199	0	NM_001195199	Cacna1b variant 1
chr3	1907400	1911599	4200	*	8.64	9.38	7.04	2.34	2.4e-45	1.66e-44	8.64	9.38	7.04	2.34	2.4e-45	1.66e-44	chr3	1910422	1910422	1	-	0	NM_147141	0	NM_147141	Cacna1b variant 2
chr2	161918400	161921999	3600	*	8.47	9.21	6.87	2.34	7.46e-41	4.54e-40	8.47	9.21	6.87	2.34	7.46e-41	4.54e-40	chr2	161920986	161920986	1	-	0	NM_001004262	0	NM_001004262	Cog6
chr17	32515400	32520399	5000	*	8.28	9.02	6.69	2.34	3.21e-35	1.65e-34	8.28	9.02	6.69	2.34	3.21e-35	1.65e-34	chr17	32517374	32517374	1	+	0	NM_001009275	0	NM_001009275	Eci3
chr5	146886600	146888399	1800	*	7.51	8.25	5.9	2.34	2.23e-15	6.06e-15	7.51	8.25	5.9	2.34	2.23e-15	6.06e-15	chr5	146887760	146887760	1	-	0	NM_001077671	0	NM_001077671	Zc3h12a
chr18	68126800	68132399	5600	*	8.73	9.47	7.13	2.34	3.63e-07	7.11e-07	8.73	9.47	7.13	2.34	3.63e-07	7.11e-07	chr18	68129952	68129952	1	-	0	NM_001017462	0	NM_001017462	LOC361346
chr18	68126800	68132399	5600	*	8.73	9.47	7.13	2.34	3.63e-07	7.11e-07	8.73	9.47	7.13	2.34	3.63e-07	7.11e-07	chr18	68130749	68130749	1	+	0	NM_001007627	0	NM_001007627	Stard6
chr7	125045800	125062399	16600	*	9.79	10.53	8.2	2.33	1.25e-106	4.13e-105	9.79	10.53	8.2	2.33	1.25e-106	4.13e-105	chr7	125047477	125047477	1	+	0	NM_001004241	0	NM_001004241	Samm50
chr5	156465200	156475399	10200	*	9.7	10.44	8.1	2.33	6.8e-101	1.97e-99	9.7	10.44	8.1	2.33	6.8e-101	1.97e-99	chr5	156466742	156466742	1	+	0	NM_017166	0	NM_017166	Stmn1
chr12	26342400	26351599	9200	*	9.97	10.71	8.39	2.33	2.8e-91	6.4e-90	9.97	10.71	8.39	2.33	2.8e-91	6.4e-90	chr12	26344203	26344203	1	-	0	NM_001191593	0	NM_001191593	Nsun5
chr3	68091200	68110199	19000	*	10	10.74	8.41	2.33	8.56e-78	1.38e-76	10	10.74	8.41	2.33	8.56e-78	1.38e-76	chr3	68099688	68099688	1	+	0	NM_001105885	0	NM_001105885	Hoxd4
chr5	69385400	69388799	3400	*	8.99	9.73	7.4	2.33	6.54e-61	6.86e-60	8.99	9.73	7.4	2.33	6.54e-61	6.86e-60	chr5	69386858	69386858	1	+	0	NM_001107929	0	NM_001107929	Rnf20
chr7	15946800	15949999	3200	*	9.11	9.84	7.51	2.33	2.59e-56	2.41e-55	9.11	9.84	7.51	2.33	2.59e-56	2.41e-55	chr7	15947717	15947717	1	+	0	NM_001126281	0	NM_001126281	Zfp955a
chr3	178438800	178445199	6400	*	9.08	9.82	7.48	2.33	6.22e-41	3.8e-40	9.08	9.82	7.48	2.33	6.22e-41	3.8e-40	chr3	178439177	178439177	1	+	0	NM_001024823	0	NM_001024823	Gnas variant 1
chr3	178438800	178445199	6400	*	9.08	9.82	7.48	2.33	6.22e-41	3.8e-40	9.08	9.82	7.48	2.33	6.22e-41	3.8e-40	chr3	178439177	178439177	1	+	0	NM_021845	0	NM_021845	Gnas variant 1
chr5	29045200	29048999	3800	*	8.42	9.16	6.83	2.33	9.36e-28	3.85e-27	8.42	9.16	6.83	2.33	9.36e-28	3.85e-27	chr5	29048252	29048252	1	-	0	NM_001276441	0	NM_001276441	Ndufaf6
chr5	132678000	132679999	2000	*	7.72	8.46	6.13	2.33	1.61e-18	4.9e-18	7.72	8.46	6.13	2.33	1.61e-18	4.9e-18	chr5	132679334	132679334	1	-	0	NM_001044234	0	NM_001044234	Osbpl9
chrX	64180600	64184399	3800	*	7.23	7.96	5.63	2.33	4.69e-14	1.22e-13	7.23	7.96	5.63	2.33	4.69e-14	1.22e-13	chrX	64181921	64181921	1	+	0	NR_132118	0	NR_132118	Kantr
chr19	54406400	54408399	2000	*	6.62	7.36	5.03	2.33	8.46e-09	1.79e-08	6.62	7.36	5.03	2.33	8.46e-09	1.79e-08	chr19	54407097	54407097	1	-	0	NM_001135583	0	NM_001135583	Fa2h
chr11	71719200	71722799	3600	*	10.18	10.91	8.59	2.32	2.4e-105	7.75e-104	10.18	10.91	8.59	2.32	2.4e-105	7.75e-104	chr11	71720716	71720716	1	+	0	NM_057147	0	NM_057147	Sec22a
chr9	15483600	15489999	6400	*	10.04	10.78	8.46	2.32	6.71e-101	1.95e-99	10.04	10.78	8.46	2.32	6.71e-101	1.95e-99	chr9	15487515	15487515	1	-	0	NM_057125	0	NM_057125	Sec22a
chr10	46836400	46839799	3400	*	9.25	9.99	7.67	2.32	1.69e-73	2.46e-72	9.25	9.99	7.67	2.32	1.69e-73	2.46e-72	chr10	46837697	46837697	1	+	0	NM_001008507	0	NM_001008507	Dhrs7b
chr1	90236200	90242399	6200	*	8.67	9.4	7.08	2.32	3.3e-42	2.09e-41	8.67	9.4	7.08	2.32	3.3e-42	2.09e-41	chr1	90238903	90238903	1	-	0	NM_001145273	0	NM_001145273	LOC688869
chr7	14554400	14558199	3800	*	8.28	9.02	6.7	2.32	6.43e-31	2.9e-30	8.28	9.02	6.7	2.32	6.43e-31	2.9e-30	chr7	14556359	14556359	1	-	0	NM_001108064	0	NM_001108064	Wiz
chr17	79255800	79258799	3000	*	7.99	8.73	6.41	2.32	5.17e-26	2.01e-25	7.99	8.73	6.41	2.32	5.17e-26	2.01e-25	chr17	79256707	79256707	1	+	0	NM_138523	0	NM_138523	Prpf18
chr17	33333800	33337799	4000	*	7.25	7.99	5.67	2.32	1.04e-13	2.68e-13	7.25	7.99	5.67	2.32	1.04e-13	2.68e-13	chr17	33336064	33336064	1	+	0	NM_001013886	0	NM_001013886	Tubb2b
chr10	94147000	94176199	29200	*	11.96	12.7	10.39	2.31	2.12e-264	1.2e-261	11.96	12.7	10.39	2.31	2.12e-264	1.2e-261	chr10	94158251	94158251	1	-	0	NM_001013974	0	NM_001013974	Ccdc47
chr10	94147000	94176199	29200	*	11.96	12.7	10.39	2.31	2.12e-264	1.2e-261	11.96	12.7	10.39	2.31	2.12e-264	1.2e-261	chr10	94158860	94158860	1	+	0	NM_001107059	0	NM_001107059	Ddx42
chr6	109179600	109182799	3200	*	9.65	10.39	8.08	2.31	7.15e-80	1.23e-78	9.65	10.39	8.08	2.31	7.15e-80	1.23e-78	chr6	109181206	109181206	1	-	0	NM_212522	0	NM_212522	Sptb
chr14	100610600	100618599	8000	*	9.22	9.95	7.65	2.31	1.53e-57	1.48e-56	9.22	9.95	7.65	2.31	1.53e-57	1.48e-56	chr14	100617315	100617315	1	-	0	NM_031507	0	NM_031507	Egfr
chr6	36094200	36098199	4000	*	8.81	9.55	7.24	2.31	4.75e-49	3.62e-48	8.81	9.55	7.24	2.31	4.75e-49	3.62e-48	chr6	36096305	36096305	1	-	0	NM_001127572	0	NM_001127572	Gpn1
chr1	33124400	33131999	7600	*	8.91	9.64	7.34	2.31	5.29e-39	3.04e-38	8.91	9.64	7.34	2.31	5.29e-39	3.04e-38	chr1	33126574	33126574	1	+	0	NM_001024964	0	NM_001024964	Gpn1
chr5	160435200	160439199	4000	*	9.02	9.76	7.45	2.31	5.52e-37	2.99e-36	9.02	9.76	7.45	2.31	5.52e-37	2.99e-36	chr5	160437827	160437827	1	-	0	NM_001106694	0	NM_001106694	Pink1
chr5	171321200	171323399	2200	*	8.32	9.06	6.75	2.31	2.96e-35	1.52e-34	8.32	9.06	6.75	2.31	2.96e-35	1.52e-34	chr5	171322391	171322391	1	-	0	NM_144747	0	NM_144747	Slc45a1
chr9	53919000	53925799	6800	*	8.04	8.77	6.47	2.31	1.08e-26	4.28e-26	8.04	8.77	6.47	2.31	1.08e-26	4.28e-26	chr9	53923144	53923144	1	+	0	NM_001109968	0	NM_001109968	Gls variant 2
chr9	53919000	53925799	6800	*	8.04	8.77	6.47	2.31	1.08e-26	4.28e-26	8.04	8.77	6.47	2.31	1.08e-26	4.28e-26	chr9	53923144	53923144	1	+	0	NM_012569	0	NM_012569	Gls variant 1
chr2	59072200	59077199	5000	*	8.26	9	6.69	2.31	1.54e-22	5.36e-22	8.26	9	6.69	2.31	1.54e-22	5.36e-22	chr2	59075285	59075285	1	+	0	NM_001107651	0	NM_001107651	Depdc1b
chr2	230699400	230709799	10400	*	11.56	12.3	9.99	2.3	5.76e-161	5.69e-159	11.56	12.3	9.99	2.3	5.76e-161	5.69e-159	chr2	230705606	230705606	1	-	0	NM_001007606	0	NM_001007606	Sars
chr4	149890200	149895199	5000	*	10.08	10.82	8.51	2.3	3.45e-129	1.81e-127	10.08	10.82	8.51	2.3	3.45e-129	1.81e-127	chr4	149892365	149892365	1	+	0	NM_001271139	0	NM_001271139	Gars
chr7	103153800	103164199	10400	*	10.47	11.2	8.9	2.3	1.33e-93	3.25e-92	10.47	11.2	8.9	2.3	1.33e-93	3.25e-92	chr7	103157451	103157451	1	+	0	NM_012603	0	NM_012603	Myc
chr17	55418600	55424799	6200	*	9.32	10.05	7.75	2.3	1.68e-75	2.55e-74	9.32	10.05	7.75	2.3	1.68e-75	2.55e-74	chr17	55423019	55423019	1	-	0	NM_001309462	0	NM_001309462	Epc1
chr10	73845400	73853199	7800	*	9.44	10.17	7.87	2.3	2.03e-67	2.52e-66	9.44	10.17	7.87	2.3	2.03e-67	2.52e-66	chr10	73846393	73846393	1	+	0	NM_133383	0	NM_133383	Scpep1
chr5	177133000	177136599	3600	*	8.25	8.99	6.68	2.3	2.92e-33	1.41e-32	8.25	8.99	6.68	2.3	2.92e-33	1.41e-32	chr5	177133709	177133709	1	-	0	NM_145671	0	NM_145671	Klhl17
chr5	177133000	177136599	3600	*	8.25	8.99	6.68	2.3	2.92e-33	1.41e-32	8.25	8.99	6.68	2.3	2.92e-33	1.41e-32	chr5	177134960	177134960	1	+	0	NM_001033897	0	NM_001033897	Noc2l
chr2	60834800	60845799	11000	*	10.08	10.81	8.52	2.29	4.91e-127	2.47e-125	10.08	10.81	8.52	2.29	4.91e-127	2.47e-125	chr2	60843345	60843345	1	-	0	NM_133536	0	NM_133536	Rab3
chr2	224983000	224987999	5000	*	10.07	10.8	8.51	2.29	5.77e-90	1.27e-88	10.07	10.8	8.51	2.29	5.77e-90	1.27e-88	chr2	224983752	224983752	1	+	0	NM_080766	0	NM_080766	Nras
chr5	29352200	29360399	8200	*	9.34	10.08	7.78	2.29	3.38e-60	3.48e-59	9.34	10.08	7.78	2.29	3.38e-60	3.48e-59	chr5	29357287	29357287	1	-	0	NM_001127564	0	NM_001127564	Esrp1
chr3	98121000	98124399	3400	*	8.96	9.69	7.4	2.29	5.06e-53	4.32e-52	8.96	9.69	7.4	2.29	5.06e-53	4.32e-52	chr3	98121988	98121988	1	+	0	NM_001033692	0	NM_001033692	Commd9
chrX	24061800	24067999	6200	*	8.73	9.47	7.17	2.29	3.27e-35	1.68e-34	8.73	9.47	7.17	2.29	3.27e-35	1.68e-34	chrX	24065973	24065973	1	-	0	NM_001047893	0	NM_001047893	Shroom2
chr2	142878600	142883999	5400	*	8.09	8.82	6.54	2.29	3.03e-26	1.18e-25	8.09	8.82	6.54	2.29	3.03e-26	1.18e-25	chr2	142879823	142879823	1	+	0	NM_001025406	0	NM_001025406	Exosc9
chr5	122469200	122472599	3400	*	7.76	8.49	6.2	2.29	2.9e-20	9.38e-20	7.76	8.49	6.2	2.29	2.9e-20	9.38e-20	chr5	122470214	122470214	1	-	0	NM_001013213	0	NM_001013213	Itgb3bp
chr5	122469200	122472599	3400	*	7.76	8.49	6.2	2.29	2.9e-20	9.38e-20	7.76	8.49	6.2	2.29	2.9e-20	9.38e-20	chr5	122470264	122470264	1	+	0	NM_001191866	0	NM_001191866	Efcab7
chr5	156042800	156045599	2800	*	6.65	7.38	5.09	2.29	2.42e-08	5.02e-08	6.65	7.38	5.09	2.29	2.42e-08	5.02e-08	chr5	156044872	156044872	1	-	0	NM_001106688	0	NM_001106688	Sh3bgrl3
chr1	220823400	220827399	4000	*	6.69	7.42	5.14	2.29	1.25e-06	2.38e-06	6.69	7.42	5.14	2.29	1.25e-06	2.38e-06	chr1	220826497	220826497	1	-	0	NM_001024887	0	NM_001024887	Sigirr
chr1	79101000	79112199	11200	*	11.07	11.8	9.52	2.28	2.87e-203	5.65e-201	11.07	11.8	9.52	2.28	2.87e-203	5.65e-201	chr1	79108671	79108671	1	-	0	NM_207591	0	NM_207591	Gltscr2
chr10	101843400	101851199	7800	*	10.57	11.3	9.02	2.28	9.14e-136	5.54e-134	10.57	11.3	9.02	2.28	9.14e-136	5.54e-134	chr10	101847318	101847318	1	+	0	NM_001107062	0	NM_001107062	Cog1
chr2	143655200	143658399	3200	*	9.71	10.44	8.16	2.28	1.89e-76	2.95e-75	9.71	10.44	8.16	2.28	1.89e-76	2.95e-75	chr2	143656547	143656547	1	-	0	NM_001271151	0	NM_001271151	Cetn4
chr19	48855400	48859599	4200	*	9.94	10.67	8.39	2.28	7.54e-62	8.17e-61	9.94	10.67	8.39	2.28	7.54e-62	8.17e-61	chr19	48857359	48857359	1	+	0	NM_001106181	0	NM_001106181	Dus2
chr19	48855400	48859599	4200	*	9.94	10.67	8.39	2.28	7.54e-62	8.17e-61	9.94	10.67	8.39	2.28	7.54e-62	8.17e-61	chr19	48857339	48857339	1	-	0	NM_001108898	0	NM_001108898	Ddx28
chr15	65394400	65396199	1800	*	5.71	6.44	4.16	2.28	0.000138	0.000233	5.71	6.44	4.16	2.28	0.000138	0.000233	chr15	65395105	65395105	1	+	0	NM_001012045	0	NM_001012045	Kbtbd6
chr15	22454200	22474999	20800	*	11.91	12.64	10.36	2.27	0	0	11.91	12.64	10.36	2.27	0	0	chr15	22456037	22456037	1	-	0	NM_001107253	0	NM_001107253	Kctd6
chr16	14274600	14286999	12400	*	11.12	11.85	9.58	2.27	1.46e-217	3.67e-215	11.12	11.85	9.58	2.27	1.46e-217	3.67e-215	chr16	14285133	14285133	1	-	0	NM_001005908	0	NM_001005908	Ghitm
chr3	2603000	2613799	10800	*	11.01	11.74	9.47	2.27	7.38e-196	1.26e-193	11.01	11.74	9.47	2.27	7.38e-196	1.26e-193	chr3	2606427	2606427	1	+	0	NM_001004231	0	NM_001004231	Npdc1
chr7	117854200	117871399	17200	*	10.71	11.44	9.17	2.27	3.13e-165	3.27e-163	10.71	11.44	9.17	2.27	3.13e-165	3.27e-163	chr7	117869344	117869344	1	-	0	NM_173122	0	NM_173122	Arhgap39
chr2	20023800	20028999	5200	*	10.75	11.48	9.21	2.27	3.55e-151	2.91e-149	10.75	11.48	9.21	2.27	3.55e-151	2.91e-149	chr2	20026448	20026448	1	-	0	NM_001109505	0	NM_001109505	Atg10
chr1	8738000	8743199	5200	*	9.59	10.32	8.05	2.27	7.57e-92	1.76e-90	9.59	10.32	8.05	2.27	7.57e-92	1.76e-90	chr1	8739572	8739572	1	+	0	NM_001126092	0	NM_001126092	Sf3b5
chr19	11423600	11431599	8000	*	9.4	10.12	7.86	2.27	3.65e-64	4.2e-63	9.4	10.12	7.86	2.27	3.65e-64	4.2e-63	chr19	11425518	11425518	1	-	0	NM_001107411	0	NM_001107411	Ogfod1
chr19	11423600	11431599	8000	*	9.4	10.12	7.86	2.27	3.65e-64	4.2e-63	9.4	10.12	7.86	2.27	3.65e-64	4.2e-63	chr19	11425831	11425831	1	+	0	NM_001039004	0	NM_001039004	Nudt21
chr7	138866600	138872399	5800	*	9.44	10.17	7.9	2.27	7.7e-64	8.79e-63	9.44	10.17	7.9	2.27	7.7e-64	8.79e-63	chr7	138867223	138867223	1	-	0	NM_001108109	0	NM_001108109	Asb8
chrX	71976200	71980199	4000	*	8.68	9.4	7.13	2.27	1.48e-45	1.03e-44	8.68	9.4	7.13	2.27	1.48e-45	1.03e-44	chrX	71979356	71979356	1	-	0	NM_001108817	0	NM_001108817	(Snx12
chr3	126926200	126936999	10800	*	8.95	9.68	7.41	2.27	6.52e-38	3.62e-37	8.95	9.68	7.41	2.27	6.52e-38	3.62e-37	chr3	126929122	126929122	1	+	0	NM_001106507	0	NM_001106507	Bub1
chr4	57466000	57468799	2800	*	8.28	9.01	6.73	2.27	4.31e-31	1.96e-30	8.28	9.01	6.73	2.27	4.31e-31	1.96e-30	chr4	57468238	57468238	1	-	0	NM_001127293	0	NM_001127293	Zc3hc1
chr20	5678600	5682399	3800	*	7.66	8.38	6.12	2.27	2.63e-19	8.22e-19	7.66	8.38	6.12	2.27	2.63e-19	8.22e-19	chr20	5679699	5679699	1	+	0	NM_212501	0	NM_212501	Gtf2h4
chr10	12736000	12738999	3000	*	7.59	8.32	6.05	2.27	1.24e-16	3.53e-16	7.59	8.32	6.05	2.27	1.24e-16	3.53e-16	chr10	12738081	12738081	1	-	0	NM_001105765	0	NM_001105765	Zfp13
chr6	105441600	105450399	8800	*	7.91	8.64	6.37	2.27	6.3e-15	1.69e-14	7.91	8.64	6.37	2.27	6.3e-15	1.69e-14	chr6	105442512	105442512	1	+	0	NM_153472	0	NM_153472	Mnat1
chr8	23218400	23226199	7800	*	11.95	12.68	10.42	2.26	4.45e-149	3.54e-147	11.95	12.68	10.42	2.26	4.45e-149	3.54e-147	chr8	23221294	23221294	1	+	0	NM_001271975	0	NM_001271975	LOC100365921
chr3	125697600	125701799	4200	*	10.07	10.8	8.54	2.26	1.38e-125	6.75e-124	10.07	10.8	8.54	2.26	1.38e-125	6.75e-124	chr3	125699399	125699399	1	+	0	NM_001106502	0	NM_001106502	Usp8
chr6	138707800	138716599	8800	*	10.04	10.77	8.5	2.26	8.61e-113	3.26e-111	10.04	10.77	8.5	2.26	8.61e-113	3.26e-111	chr6	138712663	138712663	1	+	0	NM_001014198	0	NM_001014198	Gskip
chr12	42283400	42286999	3600	*	9.39	10.12	7.86	2.26	5.72e-77	9.05e-76	9.39	10.12	7.86	2.26	5.72e-77	9.05e-76	chr12	42285816	42285816	1	+	0	NM_001134537	0	NM_001134537	Acad10
chr12	42283400	42286999	3600	*	9.39	10.12	7.86	2.26	5.72e-77	9.05e-76	9.39	10.12	7.86	2.26	5.72e-77	9.05e-76	chr12	42285637	42285637	1	-	0	NM_001271194	0	NM_001271194	Brap
chr10	66759200	66771399	12200	*	10.6	11.33	9.07	2.26	7.6e-75	1.14e-73	10.6	11.33	9.07	2.26	7.6e-75	1.14e-73	chr10	66762562	66762562	1	+	0	NM_001013117	0	NM_001013117	Phf12
chr7	116250200	116255799	5600	*	9.34	10.07	7.81	2.26	3.05e-69	3.96e-68	9.34	10.07	7.81	2.26	3.05e-69	3.96e-68	chr7	116253794	116253794	1	+	0	NM_001017467	0	NM_001017467	Ly6e
chr13	79073600	79080799	7200	*	10.1	10.82	8.56	2.26	1.85e-65	2.19e-64	10.1	10.82	8.56	2.26	1.85e-65	2.19e-64	chr13	79075162	79075162	1	+	0	NM_001107186	0	NM_001107186	Abl2
chr2	159002000	159006999	5000	*	9	9.72	7.47	2.26	7.3e-52	6.01e-51	9	9.72	7.47	2.26	7.3e-52	6.01e-51	chr2	159004611	159004611	1	-	0	NM_001107673	0	NM_001107673	Slc7a11
chr14	85612800	85617599	4800	*	9.09	9.81	7.56	2.26	4.13e-47	3e-46	9.09	9.81	7.56	2.26	4.13e-47	3e-46	chr14	85614509	85614509	1	-	0	NM_001170465	0	NM_001170465	Uqcr10
chr3	149467600	149474799	7200	*	9.16	9.88	7.62	2.26	2.14e-38	1.2e-37	9.16	9.88	7.62	2.26	2.14e-38	1.2e-37	chr3	149473190	149473190	1	-	0	NM_001191966	0	NM_001191966	Napb
chr5	157801400	157803999	2600	*	8.45	9.18	6.92	2.26	2.18e-37	1.19e-36	8.45	9.18	6.92	2.26	2.18e-37	1.19e-36	chr5	157802697	157802697	1	+	0	NM_001191868	0	NM_001191868	Ifnlr1)
chr5	21192600	21196999	4400	*	8.67	9.4	7.14	2.26	6.08e-36	3.2e-35	8.67	9.4	7.14	2.26	6.08e-36	3.2e-35	chr5	21194571	21194571	1	-	0	NM_001107903	0	NM_001107903	Tmem68
chr5	21192600	21196999	4400	*	8.67	9.4	7.14	2.26	6.08e-36	3.2e-35	8.67	9.4	7.14	2.26	6.08e-36	3.2e-35	chr5	21194619	21194619	1	+	0	NM_001107904	0	NM_001107904	Tgs1
chr3	52799400	52803799	4400	*	8.74	9.47	7.21	2.26	2.05e-31	9.43e-31	8.74	9.47	7.21	2.26	2.05e-31	9.43e-31	chr3	52801499	52801499	1	-	0	NM_017243	0	NM_017243	Prps1
chr11	87079400	87082399	3000	*	7.46	8.19	5.92	2.26	2.38e-13	6.02e-13	7.46	8.19	5.92	2.26	2.38e-13	6.02e-13	chr11	87081268	87081268	1	-	0	NM_001134535	0	NM_001134535	Vwa5b2
chr14	14948400	14950999	2600	*	7.43	8.16	5.9	2.26	6.81e-13	1.69e-12	7.43	8.16	5.9	2.26	6.81e-13	1.69e-12	chr14	14949613	14949613	1	-	0	NM_001105997	0	NM_001105997	Mrpl1
chr15	55557800	55561799	4000	*	9.55	10.28	8.03	2.25	7.05e-83	1.3e-81	9.55	10.28	8.03	2.25	7.05e-83	1.3e-81	chr15	55560184	55560184	1	-	0	NM_001170472	0	NM_001170472	Ccar2
chr6	32164400	32171199	6800	*	9.48	10.2	7.95	2.25	1.06e-62	1.18e-61	9.48	10.2	7.95	2.25	1.06e-62	1.18e-61	chr6	32168749	32168749	1	-	0	NM_001108702	0	NM_001108702	Spast
chr12	4340800	4343799	3000	*	8.88	9.6	7.35	2.25	3.94e-37	2.14e-36	8.88	9.6	7.35	2.25	3.94e-37	2.14e-36	chr12	4342247	4342247	1	+	0	NM_031126	0	NM_031126	Stxbp2
chr1	82731800	82737199	5400	*	8.17	8.89	6.64	2.25	5.21e-26	2.02e-25	8.17	8.89	6.64	2.25	5.21e-26	2.02e-25	chr1	82733954	82733954	1	+	0	NM_001191622	0	NM_001191622	Phldb3
chr19	30937000	30939599	2600	*	7.79	8.51	6.27	2.25	2.03e-21	6.86e-21	7.79	8.51	6.27	2.25	2.03e-21	6.86e-21	chr19	30938400	30938400	1	-	0	NM_001106173	0	NM_001106173	Cnep1r1
chr2	217366800	217369399	2600	*	7.45	8.18	5.93	2.25	6.61e-14	1.71e-13	7.45	8.18	5.93	2.25	6.61e-14	1.71e-13	chr2	217367942	217367942	1	-	0	NM_001014040	0	NM_001014040	Tars2
chr9	81922600	81936399	13800	*	10.91	11.63	9.39	2.24	2.19e-180	2.92e-178	10.91	11.63	9.39	2.24	2.19e-180	2.92e-178	chr9	81922846	81922846	1	-	0	NM_173140	0	NM_173140	Cryba2
chr9	81922600	81936399	13800	*	10.91	11.63	9.39	2.24	2.19e-180	2.92e-178	10.91	11.63	9.39	2.24	2.19e-180	2.92e-178	chr9	81930370	81930370	1	-	0	NR_032271	0	NR_032271	Mir375
chr12	32084200	32099799	15600	*	10.98	11.7	9.47	2.24	2.52e-163	2.55e-161	10.98	11.7	9.47	2.24	2.52e-163	2.55e-161	chr12	32097759	32097759	1	+	0	NM_021577	0	NM_021577	Asl
chr12	32084200	32099799	15600	*	10.98	11.7	9.47	2.24	2.52e-163	2.55e-161	10.98	11.7	9.47	2.24	2.52e-163	2.55e-161	chr12	32097619	32097619	1	-	0	NM_053670	0	NM_053670	Crcp
chr8	73923400	73931799	8400	*	10.3	11.02	8.79	2.24	1.6e-140	1.06e-138	10.3	11.02	8.79	2.24	1.6e-140	1.06e-138	chr8	73927996	73927996	1	-	0	NM_001127490	0	NM_001127490	Rfx7
chr10	39889800	39897199	7400	*	10.01	10.73	8.49	2.24	6.35e-111	2.32e-109	10.01	10.73	8.49	2.24	6.35e-111	2.32e-109	chr10	39895658	39895658	1	-	0	NM_001126089	0	NM_001126089	Cdc42se2
chr1	102551800	102561199	9400	*	10.1	10.82	8.58	2.24	2.15e-110	7.69e-109	10.1	10.82	8.58	2.24	2.15e-110	7.69e-109	chr1	102553245	102553245	1	+	0	NM_001012168	0	NM_001012168	Tulp2
chrX	135410800	135417199	6400	*	9.7	10.43	8.19	2.24	8.17e-93	1.95e-91	9.7	10.43	8.19	2.24	8.17e-93	1.95e-91	chrX	135414532	135414532	1	-	0	NM_031356	0	NM_031356	Aifm1
chr2	215294600	215301599	7000	*	9.45	10.17	7.94	2.24	3.74e-79	6.3e-78	9.45	10.17	7.94	2.24	3.74e-79	6.3e-78	chr2	215300226	215300226	1	-	0	NM_152847	0	NM_152847	Snx27 variant 2
chr2	215294600	215301599	7000	*	9.45	10.17	7.94	2.24	3.74e-79	6.3e-78	9.45	10.17	7.94	2.24	3.74e-79	6.3e-78	chr2	215300226	215300226	1	-	0	NM_001110151	0	NM_001110151	Snx27 variant 1
chr13	85350600	85356399	5800	*	9.65	10.37	8.13	2.24	8.23e-79	1.37e-77	9.65	10.37	8.13	2.24	8.23e-79	1.37e-77	chr13	85352969	85352969	1	+	0	NM_001108856	0	NM_001108856	Vamp4
chr16	21283400	21295999	12600	*	10.11	10.83	8.59	2.24	2.86e-77	4.56e-76	10.11	10.83	8.59	2.24	2.86e-77	4.56e-76	chr16	21294131	21294131	1	-	0	NM_001106079	0	NM_001106079	Atp13a1
chr3	166576800	166582999	6200	*	8.9	9.62	7.38	2.24	9.22e-46	6.46e-45	8.9	9.62	7.38	2.24	9.22e-46	6.46e-45	chr3	166577977	166577977	1	+	0	NM_019377	0	NM_019377	Ywhab
chr16	54467600	54470999	3400	*	8.25	8.97	6.73	2.24	2.11e-30	9.4e-30	8.25	8.97	6.73	2.24	2.11e-30	9.4e-30	chr16	54469055	54469055	1	+	0	NM_001107312	0	NM_001107312	Mtmr7
chr5	51794000	51797599	3600	*	4.7	5.42	3.18	2.24	0.00501	0.00754	4.7	5.42	3.18	2.24	0.00501	0.00754	chr5	51794810	51794810	1	+	0	NM_001107920	0	NM_001107920	Map3k7
chr13	56434000	56443399	9400	*	10.85	11.57	9.34	2.23	1.14e-208	2.46e-206	10.85	11.57	9.34	2.23	1.14e-208	2.46e-206	chr13	56438962	56438962	1	+	0	NM_001107177	0	NM_001107177	Kdm5b
chr5	176106200	176111999	5800	*	9.23	9.95	7.72	2.23	2.04e-62	2.24e-61	9.23	9.95	7.72	2.23	2.04e-62	2.24e-61	chr5	176107840	176107840	1	+	0	NM_001108698	0	NM_001108698	Faap20
chr6	31766800	31769999	3200	*	9.16	9.88	7.65	2.23	1.28e-58	1.26e-57	9.16	9.88	7.65	2.23	1.28e-58	1.26e-57	chr6	31768786	31768786	1	-	0	NM_001106706	0	NM_001106706	Ttc27
chr16	6473600	6478999	5400	*	9.13	9.85	7.62	2.23	2.98e-56	2.77e-55	9.13	9.85	7.62	2.23	2.98e-56	2.77e-55	chr16	6476319	6476319	1	+	0	NM_001191831	0	NM_001191831	Dcp1a
chr7	28824000	28826999	3000	*	8.88	9.6	7.37	2.23	2.86e-52	2.39e-51	8.88	9.6	7.37	2.23	2.86e-52	2.39e-51	chr7	28825281	28825281	1	+	0	NM_001106775	0	NM_001106775	Nup37
chr7	28824000	28826999	3000	*	8.88	9.6	7.37	2.23	2.86e-52	2.39e-51	8.88	9.6	7.37	2.23	2.86e-52	2.39e-51	chr7	28825206	28825206	1	-	0	NM_001166676	0	NM_001166676	Parpbp
chr3	128784600	128787999	3400	*	9.19	9.92	7.69	2.23	1.26e-51	1.03e-50	9.19	9.92	7.69	2.23	1.26e-51	1.03e-50	chr3	128786182	128786182	1	+	0	NM_001107771	0	NM_001107771	Anapc1
chr4	65903200	65905599	2400	*	9.18	9.9	7.66	2.23	3.86e-47	2.81e-46	9.18	9.9	7.66	2.23	3.86e-47	2.81e-46	chr4	65904582	65904582	1	+	0	NM_001025045	0	NM_001025045	Ttc26
chr8	90885000	90887799	2800	*	8.32	9.05	6.81	2.23	1.19e-33	5.82e-33	8.32	9.05	6.81	2.23	1.19e-33	5.82e-33	chr8	90886761	90886761	1	+	0	NM_001108172	0	NM_001108172	Ttk
chr7	70581200	70587199	6000	*	8.74	9.46	7.23	2.23	1.45e-29	6.28e-29	8.74	9.46	7.23	2.23	1.45e-29	6.28e-29	chr7	70584816	70584816	1	-	0	NM_001007265	0	NM_001007265	Os9
chr5	63652000	63654599	2600	*	8.12	8.84	6.61	2.23	6.01e-26	2.33e-25	8.12	8.84	6.61	2.23	6.01e-26	2.33e-25	chr5	63653694	63653694	1	+	0	NM_053838	0	NM_053838	Npr2
chr10	9395200	9398799	3600	*	6.52	7.25	5.02	2.23	6.09e-06	1.11e-05	6.52	7.25	5.02	2.23	6.09e-06	1.11e-05	chr10	9397055	9397055	1	-	0	NM_001135710	0	NM_001135710	Sec14l5
chr10	64363400	64374399	11000	*	10.44	11.16	8.95	2.22	2.13e-131	1.18e-129	10.44	11.16	8.95	2.22	2.13e-131	1.18e-129	chr10	64371667	64371667	1	-	0	NM_001191590	0	NM_001191590	Prpf8
chr2	53438400	53447399	9000	*	10.62	11.34	9.12	2.22	7.97e-123	3.75e-121	10.62	11.34	9.12	2.22	7.97e-123	3.75e-121	chr2	53441764	53441764	1	+	0	NM_001106407	0	NM_001106407	Cenpk
chr2	53438400	53447399	9000	*	10.62	11.34	9.12	2.22	7.97e-123	3.75e-121	10.62	11.34	9.12	2.22	7.97e-123	3.75e-121	chr2	53442093	53442093	1	-	0	NM_001106406	0	NM_001106406	Ppwd1
chr3	153427000	153433999	7000	*	10.14	10.86	8.64	2.22	3.38e-119	1.48e-117	10.14	10.86	8.64	2.22	3.38e-119	1.48e-117	chr3	153429291	153429291	1	+	0	NM_001025692	0	NM_001025692	Sdcbp2
chr10	39971600	39978399	6800	*	9.76	10.48	8.26	2.22	6.29e-74	9.22e-73	9.76	10.48	8.26	2.22	6.29e-74	9.22e-73	chr10	39974260	39974260	1	-	0	NM_001134729	0	NM_001134729	Lyrm7
chr1	8968800	8971999	3200	*	9.84	10.56	8.34	2.22	4.95e-66	5.95e-65	9.84	10.56	8.34	2.22	4.95e-66	5.95e-65	chr1	8971014	8971014	1	-	0	NM_001014157	0	NM_001014157	Ltv1
chr2	225088800	225098199	9400	*	9.55	10.27	8.05	2.22	9.98e-66	1.19e-64	9.55	10.27	8.05	2.22	9.98e-66	1.19e-64	chr2	225092497	225092497	1	+	0	NM_001106458	0	NM_001106458	Bcas2
chr2	193345200	193351999	6800	*	9.23	9.95	7.73	2.22	2.38e-57	2.27e-56	9.23	9.95	7.73	2.22	2.38e-57	2.27e-56	chr2	193348014	193348014	1	-	0	NM_001009542	0	NM_001009542	Pdcd10
chr2	193345200	193351999	6800	*	9.23	9.95	7.73	2.22	2.38e-57	2.27e-56	9.23	9.95	7.73	2.22	2.38e-57	2.27e-56	chr2	193348763	193348763	1	+	0	NM_053779	0	NM_053779	Serpini1
chr7	82348400	82352799	4400	*	9.57	10.29	8.07	2.22	6.6e-54	5.75e-53	9.57	10.29	8.07	2.22	6.6e-54	5.75e-53	chr7	82349424	82349424	1	+	0	NM_001113785	0	NM_001113785	Emc2
chr5	77707800	77712399	4600	*	8.99	9.71	7.49	2.22	1.48e-52	1.25e-51	8.99	9.71	7.49	2.22	1.48e-52	1.25e-51	chr5	77710707	77710707	1	-	0	NM_080899	0	NM_080899	Ikbkap
chr3	180530400	180533799	3400	*	8.93	9.65	7.43	2.22	6.78e-52	5.6e-51	8.93	9.65	7.43	2.22	6.78e-52	5.6e-51	chr3	180531777	180531777	1	+	0	NM_001191857	0	NM_001191857	Rtel1
chrX	33945800	33952399	6600	*	9.6	10.32	8.1	2.22	2.95e-51	2.4e-50	9.6	10.32	8.1	2.22	2.95e-51	2.4e-50	chrX	33946695	33946695	1	+	0	NM_001037187	0	NM_001037187	Txlng
chr8	60163600	60168599	5000	*	8.85	9.57	7.35	2.22	1.84e-46	1.32e-45	8.85	9.57	7.35	2.22	1.84e-46	1.32e-45	chr8	60164559	60164559	1	-	0	NM_001127488	0	NM_001127488	Snx33
chr3	178608000	178612599	4600	*	8.69	9.41	7.19	2.22	1.12e-26	4.44e-26	8.69	9.41	7.19	2.22	1.12e-26	4.44e-26	chr3	178612013	178612013	1	-	0	NM_139099	0	NM_139099	Atp5e
chr6	82453200	82454999	1800	*	8.39	9.11	6.89	2.22	2.26e-19	7.07e-19	8.39	9.11	6.89	2.22	2.26e-19	7.07e-19	chr6	82453630	82453630	1	+	0	NM_001185025	0	NM_001185025	Nubpl
chr11	73260000	73262999	3000	*	7.91	8.63	6.41	2.22	4.96e-18	1.48e-17	7.91	8.63	6.41	2.22	4.96e-18	1.48e-17	chr11	73261215	73261215	1	-	0	NM_147139	0	NM_147139	Itgb5
chr5	169573000	169574399	1400	*	6.35	7.07	4.85	2.22	4.56e-07	8.89e-07	6.35	7.07	4.85	2.22	4.56e-07	8.89e-07	chr5	169573103	169573103	1	+	0	NM_053679	0	NM_053679	Dffa
chr17	58941800	58943399	1600	*	4.74	5.46	3.25	2.22	0.00481	0.00725	4.74	5.46	3.25	2.22	0.00481	0.00725	chr17	58942756	58942756	1	+	0	NM_001109400	0	NM_001109400	Hist1h2bk
chr15	38375000	38383799	8800	*	10.85	11.56	9.36	2.21	1.04e-185	1.51e-183	10.85	11.56	9.36	2.21	1.04e-185	1.51e-183	chr15	38381668	38381668	1	+	0	NM_001107264	0	NM_001107264	Nfatc4
chr10	47400600	47405799	5200	*	9.98	10.7	8.49	2.21	6.26e-96	1.62e-94	9.98	10.7	8.49	2.21	6.26e-96	1.62e-94	chr10	47404085	47404085	1	-	0	NM_001191920	0	NM_001191920	Slc47a2
chr13	72574400	72580199	5800	*	9.73	10.45	8.24	2.21	1.32e-73	1.92e-72	9.73	10.45	8.24	2.21	1.32e-73	1.92e-72	chr13	72576528	72576528	1	+	0	NM_001107185	0	NM_001107185	Tpr
chr17	55024000	55027999	4000	*	9.45	10.17	7.96	2.21	5.6e-72	7.74e-71	9.45	10.17	7.96	2.21	5.6e-72	7.74e-71	chr17	55026463	55026463	1	-	0	NM_001108417	0	NM_001108417	Cul2
chr17	22102800	22108599	5800	*	9.15	9.87	7.66	2.21	5.35e-60	5.46e-59	9.15	9.87	7.66	2.21	5.35e-60	5.46e-59	chr17	22105207	22105207	1	+	0	NM_001037664	0	NM_001037664	Dtnbp1
chr2	167183800	167188199	4400	*	8.74	9.46	7.25	2.21	1.05e-37	5.78e-37	8.74	9.46	7.25	2.21	1.05e-37	5.78e-37	chr2	167187326	167187326	1	-	0	NM_001109503	0	NM_001109503	Commd2
chr5	147823000	147825399	2400	*	8.7	9.42	7.21	2.21	1.17e-35	6.12e-35	8.7	9.42	7.21	2.21	1.17e-35	6.12e-35	chr5	147824052	147824052	1	+	0	NM_001007653	0	NM_001007653	Mrps15
chr6	32187800	32192999	5200	*	8.6	9.32	7.11	2.21	2.77e-34	1.38e-33	8.6	9.32	7.11	2.21	2.77e-34	1.38e-33	chr6	32188945	32188945	1	+	0	NM_001170545	0	NM_001170545	Dpy30
chr8	6199200	6203599	4400	*	7.35	8.07	5.86	2.21	1.36e-11	3.23e-11	7.35	8.07	5.86	2.21	1.36e-11	3.23e-11	chr8	6202218	6202218	1	-	0	NM_001034002	0	NM_001034002	Yap1
chr3	126143600	126146199	2600	*	6.75	7.47	5.26	2.21	2.21e-07	4.38e-07	6.75	7.47	5.26	2.21	2.21e-07	4.38e-07	chr3	126145117	126145117	1	-	0	NM_001025043	0	NM_001025043	Itpripl1
chr13	107971400	107984599	13200	*	11.64	12.36	10.16	2.2	2.93e-252	1.38e-249	11.64	12.36	10.16	2.2	2.93e-252	1.38e-249	chr13	107973815	107973815	1	+	0	NM_001024238	0	NM_001024238	Reprs
chr1	228447800	228453999	6200	*	10.39	11.11	8.91	2.2	3.66e-139	2.36e-137	10.39	11.11	8.91	2.2	3.66e-139	2.36e-137	chr1	228451114	228451114	1	-	0	NM_031711	0	NM_031711	Arl2
chr10	55293000	55304799	11800	*	10.24	10.95	8.76	2.2	8e-124	3.82e-122	10.24	10.95	8.76	2.2	8e-124	3.82e-122	chr10	55297128	55297128	1	+	0	NM_001109033	0	NM_001109033	Slc25a35
chr10	55293000	55304799	11800	*	10.24	10.95	8.76	2.2	8e-124	3.82e-122	10.24	10.95	8.76	2.2	8e-124	3.82e-122	chr10	55302460	55302460	1	-	0	NM_001105790	0	NM_001105790	Rangrf
chr4	7588800	7595799	7000	*	10.88	11.59	9.39	2.2	6.88e-114	2.68e-112	10.88	11.59	9.39	2.2	6.88e-114	2.68e-112	chr4	7593562	7593562	1	-	0	NM_001012187	0	NM_001012187	Klhl7
chr10	56752000	56757799	5800	*	10.5	11.22	9.02	2.2	2.92e-112	1.08e-110	10.5	11.22	9.02	2.2	2.92e-112	1.08e-110	chr10	56756177	56756177	1	-	0	NM_001024270	0	NM_001024270	Pelp1
chr7	135502000	135508599	6600	*	9.81	10.52	8.32	2.2	7.09e-88	1.47e-86	9.81	10.52	8.32	2.2	7.09e-88	1.47e-86	chr7	135507004	135507004	1	-	0	NM_001008521	0	NM_001008521	Twf1
chr8	64332400	64339399	7000	*	10.18	10.9	8.7	2.2	1.68e-67	2.1e-66	10.18	10.9	8.7	2.2	1.68e-67	2.1e-66	chr8	64335906	64335906	1	+	0	NM_134335	0	NM_134335	Myo9a
chr8	64332400	64339399	7000	*	10.18	10.9	8.7	2.2	1.68e-67	2.1e-66	10.18	10.9	8.7	2.2	1.68e-67	2.1e-66	chr8	64335509	64335509	1	-	0	NM_001012355	0	NM_001012355	Senp8
chr7	98545200	98552399	7200	*	9.68	10.39	8.19	2.2	8.51e-61	8.91e-60	9.68	10.39	8.19	2.2	8.51e-61	8.91e-60	chr7	98550754	98550754	1	-	0	NM_133620	0	NM_133620	Zhx1
chr2	242892200	242896999	4800	*	9.72	10.44	8.24	2.2	1.78e-55	1.62e-54	9.72	10.44	8.24	2.2	1.78e-55	1.62e-54	chr2	242894211	242894211	1	+	0	NM_001014176	0	NM_001014176	Alg14
chr18	6432000	6436799	4800	*	9.18	9.9	7.7	2.2	2.52e-51	2.05e-50	9.18	9.9	7.7	2.2	2.52e-51	2.05e-50	chr18	6433360	6433360	1	-	0	NM_001100516	0	NM_001100516	Kctd1
chr6	109277600	109280199	2600	*	9.08	9.79	7.59	2.2	2.13e-45	1.48e-44	9.08	9.79	7.59	2.2	2.13e-45	1.48e-44	chr6	109278423	109278423	1	+	0	NM_172034	0	NM_172034	Fntb
chr5	177013600	177017399	3800	*	8.78	9.5	7.3	2.2	1.73e-40	1.04e-39	8.78	9.5	7.3	2.2	1.73e-40	1.04e-39	chr5	177016246	177016246	1	+	0	NM_001014072	0	NM_001014072	RGD1311517
chr2	142316400	142318799	2400	*	8.21	8.92	6.72	2.2	6.46e-23	2.28e-22	8.21	8.92	6.72	2.2	6.46e-23	2.28e-22	chr2	142317803	142317803	1	-	0	NM_001009653	0	NM_001009653	Mccc1
chr13	58554400	58555399	1000	*	7.65	8.36	6.17	2.2	2.15e-14	5.64e-14	7.65	8.36	6.17	2.2	2.15e-14	5.64e-14	chr13	58554858	58554858	1	+	0	NM_001012030	0	NM_001012030	Zfp281
chr1	100667400	100670999	3600	*	7.05	7.77	5.57	2.2	5.69e-06	1.04e-05	7.05	7.77	5.57	2.2	5.69e-06	1.04e-05	chr1	100668355	100668355	1	+	0	NM_001106251	0	NM_001106251	Ctu1
chr5	80530000	80531799	1800	*	5.46	6.18	3.98	2.2	0.00072	0.00116	5.46	6.18	3.98	2.2	0.00072	0.00116	chr5	80530139	80530139	1	+	0	NM_031795	0	NM_031795	Ugcg
chr2	2726800	2729599	2800	*	5.27	5.98	3.78	2.2	0.00372	0.00567	5.27	5.98	3.78	2.2	0.00372	0.00567	chr2	2728275	2728275	1	+	0	NM_001106399	0	NM_001106399	Spata9
chr3	121400600	121413799	13200	*	11.09	11.8	9.61	2.19	3.76e-167	4e-165	11.09	11.8	9.61	2.19	3.76e-167	4e-165	chr3	121407585	121407585	1	+	0	NM_001025714	0	NM_001025714	Bloc1s6
chr2	225814600	225824399	9800	*	10.5	11.22	9.03	2.19	2.33e-115	9.44e-114	10.5	11.22	9.03	2.19	2.33e-115	9.44e-114	chr2	225815981	225815981	1	+	0	NM_001191710	0	NM_001191710	Rsbn1
chr2	215797000	215804199	7200	*	9.93	10.64	8.46	2.19	1.47e-110	5.31e-109	9.93	10.64	8.46	2.19	1.47e-110	5.31e-109	chr2	215799037	215799037	1	+	0	NM_001024302	0	NM_001024302	Lysmd1
chr2	215797000	215804199	7200	*	9.93	10.64	8.46	2.19	1.47e-110	5.31e-109	9.93	10.64	8.46	2.19	1.47e-110	5.31e-109	chr2	215798715	215798715	1	-	0	NM_001107696	0	NM_001107696	Scnm1
chr3	145143000	145146599	3600	*	10.14	10.86	8.67	2.19	1.53e-110	5.52e-109	10.14	10.86	8.67	2.19	1.53e-110	5.52e-109	chr3	145145483	145145483	1	+	0	NM_001277235	0	NM_001277235	Sec23b
chr9	63440000	63445399	5400	*	9.67	10.39	8.2	2.19	1.39e-89	3.01e-88	9.67	10.39	8.2	2.19	1.39e-89	3.01e-88	chr9	63441506	63441506	1	-	0	NM_001109306	0	NM_001109306	Satb2
chr5	131335000	131339799	4800	*	9.76	10.47	8.29	2.19	2.3e-86	4.65e-85	9.76	10.47	8.29	2.19	2.3e-86	4.65e-85	chr5	131337313	131337313	1	+	0	NM_001034132	0	NM_001034132	RGD1559786
chr1	63788000	63795199	7200	*	9.58	10.29	8.1	2.19	7.77e-78	1.26e-76	9.58	10.29	8.1	2.19	7.77e-78	1.26e-76	chr1	63791590	63791590	1	+	0	NM_001107467	0	NM_001107467	Zfp51
chr5	61820600	61825999	5400	*	9.33	10.04	7.85	2.19	5.74e-67	7.07e-66	9.33	10.04	7.85	2.19	5.74e-67	7.07e-66	chr5	61822484	61822484	1	+	0	NM_001024784	0	NM_001024784	Nfx1
chr18	28993000	28999599	6600	*	9.01	9.72	7.53	2.19	4.23e-51	3.41e-50	9.01	9.72	7.53	2.19	4.23e-51	3.41e-50	chr18	28997301	28997301	1	-	0	NM_001108427	0	NM_001108427	Pfdn1
chr14	79985800	79989199	3400	*	8.72	9.44	7.25	2.19	6.01e-45	4.11e-44	8.72	9.44	7.25	2.19	6.01e-45	4.11e-44	chr14	79987442	79987442	1	+	0	NM_001130061	0	NM_001130061	Trmt44
chr2	136121200	136129599	8400	*	8.79	9.51	7.32	2.19	6.18e-45	4.22e-44	8.79	9.51	7.32	2.19	6.18e-45	4.22e-44	chr2	136126299	136126299	1	+	0	NR_001567	0	NR_001567	Terc
chr4	10263800	10266599	2800	*	8.84	9.56	7.37	2.19	3.08e-43	2e-42	8.84	9.56	7.37	2.19	3.08e-43	2e-42	chr4	10265818	10265818	1	+	0	NM_001025044	0	NM_001025044	Ccdc146
chr4	10263800	10266599	2800	*	8.84	9.56	7.37	2.19	3.08e-43	2e-42	8.84	9.56	7.37	2.19	3.08e-43	2e-42	chr4	10266020	10266020	1	-	0	NM_001128188	0	NM_001128188	Fam185a
chr2	53378800	53385399	6600	*	9.13	9.84	7.65	2.19	3.76e-39	2.17e-38	9.13	9.84	7.65	2.19	3.76e-39	2.17e-38	chr2	53383586	53383586	1	+	0	NM_001100637	0	NM_001100637	Trim23
chr2	53378800	53385399	6600	*	9.13	9.84	7.65	2.19	3.76e-39	2.17e-38	9.13	9.84	7.65	2.19	3.76e-39	2.17e-38	chr2	53383231	53383231	1	-	0	NM_001013908	0	NM_001013908	Trappc13
chr3	157246800	157254399	7600	*	8.79	9.5	7.32	2.19	1.14e-29	4.94e-29	8.79	9.5	7.32	2.19	1.14e-29	4.94e-29	chr3	157253270	157253270	1	-	0	NM_181637	0	NM_181637	Pigu
chr4	164529400	164533999	4600	*	8.17	8.89	6.7	2.19	1.27e-22	4.44e-22	8.17	8.89	6.7	2.19	1.27e-22	4.44e-22	chr4	164531448	164531448	1	+	0	NM_001034928	0	NM_001034928	Immt
chr4	151928200	151934999	6800	*	8.16	8.87	6.68	2.19	2.05e-19	6.45e-19	8.16	8.87	6.68	2.19	2.05e-19	6.45e-19	chr4	151932125	151932125	1	-	0	NM_001107862	0	NM_001107862	Nt5c3a
chr4	146634800	146637599	2800	*	8.23	8.95	6.75	2.19	2.38e-19	7.44e-19	8.23	8.95	6.75	2.19	2.38e-19	7.44e-19	chr4	146635663	146635663	1	-	0	NM_130413	0	NM_130413	Skap2
chr1	128053800	128070799	17000	*	10.58	11.29	9.11	2.18	3.99e-157	3.76e-155	10.58	11.29	9.11	2.18	3.99e-157	3.76e-155	chr1	128065928	128065928	1	+	0	NM_173120	0	NM_173120	Selenos
chr12	41210600	41219599	9000	*	10.48	11.19	9.01	2.18	1.58e-145	1.17e-143	10.48	11.19	9.01	2.18	1.58e-145	1.17e-143	chr12	41214428	41214428	1	-	0	NM_031594	0	NM_031594	P2rx4
chr3	166644800	166657999	13200	*	10.77	11.49	9.31	2.18	4.73e-141	3.18e-139	10.77	11.49	9.31	2.18	4.73e-141	3.18e-139	chr3	166652144	166652144	1	+	0	NM_001107800	0	NM_001107800	Stk4
chr3	166644800	166657999	13200	*	10.77	11.49	9.31	2.18	4.73e-141	3.18e-139	10.77	11.49	9.31	2.18	4.73e-141	3.18e-139	chr3	166649736	166649736	1	-	0	NM_001044244	0	NM_001044244	Tomm34
chr9	98342800	98349999	7200	*	10.12	10.84	8.66	2.18	1.04e-93	2.56e-92	10.12	10.84	8.66	2.18	1.04e-93	2.56e-92	chr9	98344294	98344294	1	+	0	NM_001108232	0	NM_001108232	Asb1
chr1	196480000	196488999	9000	*	9.67	10.38	8.21	2.18	1.65e-89	3.56e-88	9.67	10.38	8.21	2.18	1.65e-89	3.56e-88	chr1	196484254	196484254	1	-	0	NM_001191114	0	NM_001191114	Eri2
chr1	196480000	196488999	9000	*	9.67	10.38	8.21	2.18	1.65e-89	3.56e-88	9.67	10.38	8.21	2.18	1.65e-89	3.56e-88	chr1	196484322	196484322	1	+	0	NM_001079706	0	NM_001079706	Exnef
chr8	49186600	49191399	4800	*	9.59	10.3	8.12	2.18	1.55e-78	2.57e-77	9.59	10.3	8.12	2.18	1.55e-78	2.57e-77	chr8	49189008	49189008	1	+	0	NM_001137646	0	NM_001137646	Zfp259
chr12	14818800	14826799	8000	*	9.44	10.16	7.98	2.18	4.16e-76	6.4e-75	9.44	10.16	7.98	2.18	4.16e-76	6.4e-75	chr12	14825284	14825284	1	-	0	NM_013223	0	NM_013223	Eif2ak1
chr2	53311000	53317199	6200	*	9.97	10.69	8.5	2.18	1.1e-68	1.41e-67	9.97	10.69	8.5	2.18	1.1e-68	1.41e-67	chr2	53314390	53314390	1	+	0	NM_181629	0	NM_181629	Sgtb
chr2	53311000	53317199	6200	*	9.97	10.69	8.5	2.18	1.1e-68	1.41e-67	9.97	10.69	8.5	2.18	1.1e-68	1.41e-67	chr2	53313982	53313982	1	-	0	NM_053970	0	NM_053970	Nln
chr18	1182200	1189599	7400	*	10.5	11.22	9.04	2.18	2.42e-62	2.66e-61	10.5	11.22	9.04	2.18	2.42e-62	2.66e-61	chr18	1185634	1185634	1	+	0	NM_001047850	0	NM_001047850	Thoc1
chr10	14954400	14959599	5200	*	8.99	9.7	7.52	2.18	5.9e-54	5.15e-53	8.99	9.7	7.52	2.18	5.9e-54	5.15e-53	chr10	14956674	14956674	1	+	0	NM_001013183	0	NM_001013183	Narfl
chr7	95393800	95398599	4800	*	9.5	10.21	8.03	2.18	2.54e-50	2.01e-49	9.5	10.21	8.03	2.18	2.54e-50	2.01e-49	chr7	95396754	95396754	1	-	0	NM_133319	0	NM_133319	Taf2
chr7	41339600	41343199	3600	*	8.97	9.68	7.5	2.18	1.19e-49	9.28e-49	8.97	9.68	7.5	2.18	1.19e-49	9.28e-49	chr7	41342267	41342267	1	+	0	NM_001025053	0	NM_001025053	Galnt4
chr5	74696400	74700999	4600	*	8.95	9.66	7.48	2.18	1.7e-48	1.28e-47	8.95	9.66	7.48	2.18	1.7e-48	1.28e-47	chr5	74697856	74697856	1	+	0	NM_001108667	0	NM_001108667	Fktn
chr10	93108800	93115399	6600	*	8.49	9.21	7.02	2.18	6.13e-38	3.41e-37	8.49	9.21	7.02	2.18	6.13e-38	3.41e-37	chr10	93112425	93112425	1	+	0	NM_001108839	0	NM_001108839	Mettl2b
chr4	179862400	179866199	3800	*	8.66	9.37	7.19	2.18	1.15e-29	4.98e-29	8.66	9.37	7.19	2.18	1.15e-29	4.98e-29	chr4	179864344	179864344	1	-	0	NM_138531	0	NM_138531	Stambp
chr17	11663400	11667599	4200	*	8.49	9.2	7.02	2.18	1.31e-28	5.52e-28	8.49	9.2	7.02	2.18	1.31e-28	5.52e-28	chr17	11666049	11666049	1	-	0	NM_001031661	0	NM_001031661	B4galt7
chr7	129812800	129816399	3600	*	8.04	8.75	6.57	2.18	1.72e-23	6.17e-23	8.04	8.75	6.57	2.18	1.72e-23	6.17e-23	chr7	129814378	129814378	1	-	0	NM_001109532	0	NM_001109532	Mapk11
chr5	138424400	138426999	2600	*	7.81	8.53	6.35	2.18	1.5e-16	4.27e-16	7.81	8.53	6.35	2.18	1.5e-16	4.27e-16	chr5	138426065	138426065	1	+	0	NM_001107959	0	NM_001107959	Atpaf1
chr7	30438400	30444399	6000	*	9.85	10.56	8.38	2.18	1.34e-09	2.95e-09	9.85	10.56	8.38	2.18	1.34e-09	2.95e-09	chr7	30441330	30441330	1	-	0	NM_001191780	0	NM_001191780	Scyl2
chr17	23365800	23367799	2000	*	6.08	6.79	4.6	2.18	0.000135	0.000227	6.08	6.79	4.6	2.18	0.000135	0.000227	chr17	23366146	23366146	1	+	0	NM_001109118	0	NM_001109118	Elovl2
chr7	137658800	137672999	14200	*	12.27	12.98	10.81	2.17	0	0	12.27	12.98	10.81	2.17	0	0	chr7	137667386	137667386	1	-	0	NM_138832	0	NM_138832	Slc38a1
chr9	14311000	14318199	7200	*	10.28	10.99	8.83	2.17	1.55e-130	8.41e-129	10.28	10.99	8.83	2.17	1.55e-130	8.41e-129	chr9	14314493	14314493	1	-	0	NM_001013178	0	NM_001013178	Med20
chr9	14311000	14318199	7200	*	10.28	10.99	8.83	2.17	1.55e-130	8.41e-129	10.28	10.99	8.83	2.17	1.55e-130	8.41e-129	chr9	14314493	14314493	1	-	0	NM_001277367	0	NM_001277367	Med20 variant 2
chr9	14311000	14318199	7200	*	10.28	10.99	8.83	2.17	1.55e-130	8.41e-129	10.28	10.99	8.83	2.17	1.55e-130	8.41e-129	chr9	14314822	14314822	1	+	0	NM_182674	0	NM_182674	Bysl
chr10	59095800	59100599	4800	*	9.81	10.52	8.35	2.17	2.86e-100	8.1e-99	9.81	10.52	8.35	2.17	2.86e-100	8.1e-99	chr10	59098781	59098781	1	-	0	NM_001007671	0	NM_001007671	Cyb5d2
chr5	65035800	65043199	7400	*	9.46	10.17	8	2.17	2.32e-73	3.35e-72	9.46	10.17	8	2.17	2.32e-73	3.35e-72	chr5	65037812	65037812	1	+	0	NM_001113754	0	NM_001113754	Grhpr
chr10	88962200	88969399	7200	*	9.37	10.08	7.91	2.17	5.38e-72	7.43e-71	9.37	10.08	7.91	2.17	5.38e-72	7.43e-71	chr10	88965678	88965678	1	+	0	NM_031646	0	NM_031646	Ramp2
chr10	63613200	63617799	4600	*	9.49	10.2	8.02	2.17	4.8e-67	5.91e-66	9.49	10.2	8.02	2.17	4.8e-67	5.91e-66	chr10	63616108	63616108	1	+	0	NM_001014227	0	NM_001014227	Glod4
chr10	63613200	63617799	4600	*	9.49	10.2	8.02	2.17	4.8e-67	5.91e-66	9.49	10.2	8.02	2.17	4.8e-67	5.91e-66	chr10	63616033	63616033	1	-	0	NM_001108282	0	NM_001108282	Mrm3
chr4	133266000	133270199	4200	*	9.53	10.24	8.06	2.17	2.15e-60	2.23e-59	9.53	10.24	8.06	2.17	2.15e-60	2.23e-59	chr4	133268916	133268916	1	+	0	NM_001127497	0	NM_001127497	Agk
chr17	68039200	68041999	2800	*	9.16	9.87	7.7	2.17	7.97e-55	7.12e-54	9.16	9.87	7.7	2.17	7.97e-55	7.12e-54	chr17	68041430	68041430	1	-	0	NM_030864	0	NM_030864	Mtr
chr14	85549600	85552199	2600	*	9.26	9.97	7.8	2.17	3.26e-54	2.87e-53	9.26	9.97	7.8	2.17	3.26e-54	2.87e-53	chr14	85550449	85550449	1	+	0	NM_001109091	0	NM_001109091	Ascc2
chr8	70218200	70224799	6600	*	9.65	10.36	8.19	2.17	7.27e-54	6.33e-53	9.65	10.36	8.19	2.17	7.27e-54	6.33e-53	chr8	70219641	70219641	1	+	0	NM_001108159	0	NM_001108159	Dpp8
chr1	101623400	101627999	4600	*	9.34	10.05	7.88	2.17	5.83e-52	4.82e-51	9.34	10.05	7.88	2.17	5.83e-52	4.82e-51	chr1	101625283	101625283	1	-	0	NM_031626	0	NM_031626	Nr1h2
chr11	39866200	39869999	3800	*	9.01	9.72	7.55	2.17	1.15e-38	6.55e-38	9.01	9.72	7.55	2.17	1.15e-38	6.55e-38	chr11	39866253	39866253	1	-	0	NM_001105891	0	NM_001105891	Psmg1
chr3	2896600	2900799	4200	*	8.08	8.79	6.63	2.17	1.79e-20	5.85e-20	8.08	8.79	6.63	2.17	1.79e-20	5.85e-20	chr3	2898074	2898074	1	+	0	NM_001013163	0	NM_001013163	Bmyc
chr3	87628400	87635199	6800	*	7.76	8.47	6.31	2.17	3.74e-20	1.21e-19	7.76	8.47	6.31	2.17	3.74e-20	1.21e-19	chr3	87632647	87632647	1	-	0	NM_001005562	0	NM_001005562	Creb3l1
chr9	44162600	44166999	4400	*	7.62	8.33	6.17	2.17	4.67e-13	1.17e-12	7.62	8.33	6.17	2.17	4.67e-13	1.17e-12	chr9	44164006	44164006	1	+	0	NM_001108212	0	NM_001108212	Lipt1
chr20	15987000	15992799	5800	*	7.51	8.22	6.05	2.17	1.01e-12	2.49e-12	7.51	8.22	6.05	2.17	1.01e-12	2.49e-12	chr20	15989082	15989082	1	+	0	NM_053293	0	NM_053293	Gstt1
chr5	146473600	146475399	1800	*	7.02	7.73	5.56	2.17	6.4e-11	1.49e-10	7.02	7.73	5.56	2.17	6.4e-11	1.49e-10	chr5	146473836	146473836	1	+	0	NM_001025698	0	NM_001025698	Sf3a3
chr19	55015800	55018399	2600	*	6.6	7.31	5.13	2.17	1.73e-05	3.09e-05	6.6	7.31	5.13	2.17	1.73e-05	3.09e-05	chr19	55017852	55017852	1	-	0	NM_001109611	0	NM_001109611	Adat1
chr12	41074600	41080199	5600	*	10.77	11.48	9.32	2.16	2.17e-185	3.13e-183	10.77	11.48	9.32	2.16	2.17e-185	3.13e-183	chr12	41078167	41078167	1	-	0	NM_001004075	0	NM_001004075	Rnf34
chr6	105427200	105434999	7800	*	9.86	10.57	8.41	2.16	1.9e-100	5.41e-99	9.86	10.57	8.41	2.16	1.9e-100	5.41e-99	chr6	105433841	105433841	1	-	0	NM_001106739	0	NM_001106739	Six4
chr11	35301200	35310599	9400	*	9.92	10.63	8.46	2.16	3.39e-87	6.96e-86	9.92	10.63	8.46	2.16	3.39e-87	6.96e-86	chr11	35302872	35302872	1	+	0	NM_001108313	0	NM_001108313	Ifngr2
chr6	39885200	39887999	2800	*	9.7	10.41	8.25	2.16	4.66e-74	6.86e-73	9.7	10.41	8.25	2.16	4.66e-74	6.86e-73	chr6	39886844	39886844	1	+	0	NM_001271222	0	NM_001271222	Sf3b6
chr5	172723400	172728999	5600	*	9.89	10.59	8.44	2.16	5.25e-63	5.88e-62	9.89	10.59	8.44	2.16	5.25e-63	5.88e-62	chr5	172726441	172726441	1	-	0	NM_001107995	0	NM_001107995	Phf13
chr2	147372200	147377399	5200	*	9.45	10.15	8	2.16	1.55e-57	1.5e-56	9.45	10.15	8	2.16	1.55e-57	1.5e-56	chr2	147374185	147374185	1	+	0	NM_001025039	0	NM_001025039	Abhd18
chr4	57948800	57952799	4000	*	9.04	9.75	7.58	2.16	2.19e-53	1.89e-52	9.04	9.75	7.58	2.16	2.19e-53	1.89e-52	chr4	57951204	57951204	1	-	0	NM_001106929	0	NM_001106929	Copg2
chr11	36052200	36058399	6200	*	8.88	9.59	7.43	2.16	2.98e-45	2.06e-44	8.88	9.59	7.43	2.16	2.98e-45	2.06e-44	chr11	36054443	36054443	1	+	0	NM_001131000	0	NM_001131000	Smim11
chr6	52952000	52960599	8600	*	8.8	9.51	7.35	2.16	5.64e-33	2.71e-32	8.8	9.51	7.35	2.16	5.64e-33	2.71e-32	chr6	52955624	52955624	1	+	0	NM_053795	0	NM_053795	Kidins220
chrX	33874600	33876599	2000	*	8.41	9.12	6.96	2.16	2.19e-30	9.74e-30	8.41	9.12	6.96	2.16	2.19e-30	9.74e-30	chrX	33875313	33875313	1	+	0	NM_001004253	0	NM_001004253	Syap1
chr4	29001400	29004199	2800	*	8.37	9.08	6.92	2.16	1.35e-28	5.71e-28	8.37	9.08	6.92	2.16	1.35e-28	5.71e-28	chr4	29002852	29002852	1	-	0	NM_019251	0	NM_019251	Bet1
chr4	22356000	22361999	6000	*	8.37	9.07	6.92	2.16	1.43e-24	5.3e-24	8.37	9.07	6.92	2.16	1.43e-24	5.3e-24	chr4	22360509	22360509	1	-	0	NM_133401	0	NM_133401	Abcb1a
chr5	138464200	138465599	1400	*	7.53	8.23	6.07	2.16	7.18e-15	1.92e-14	7.53	8.23	6.07	2.16	7.18e-15	1.92e-14	chr5	138464737	138464737	1	+	0	NM_001107960	0	NM_001107960	Mob3c
chr10	67187000	67190399	3400	*	7.2	7.91	5.75	2.16	9.9e-13	2.45e-12	7.2	7.91	5.75	2.16	9.9e-13	2.45e-12	chr10	67189250	67189250	1	+	0	NM_001012010	0	NM_001012010	Rnf135
chr5	130124600	130127999	3400	*	7.15	7.86	5.7	2.16	2.85e-12	6.94e-12	7.15	7.86	5.7	2.16	2.85e-12	6.94e-12	chr5	130127367	130127367	1	-	0	NM_001013214	0	NM_001013214	Ttc4
chr2	217840200	217853799	13600	*	11.33	12.04	9.89	2.15	4.81e-219	1.24e-216	11.33	12.04	9.89	2.15	4.81e-219	1.24e-216	chr2	217845512	217845512	1	+	0	NM_001111341	0	NM_001111341	Hist2h2ab
chr16	61909800	61915599	5800	*	10.5	11.21	9.06	2.15	4.3e-138	2.73e-136	10.5	11.21	9.06	2.15	4.3e-138	2.73e-136	chr16	61911950	61911950	1	+	0	NM_001106086	0	NM_001106086	Ubxn8
chr9	8865000	8871199	6200	*	10.43	11.13	8.98	2.15	2.55e-117	1.07e-115	10.43	11.13	8.98	2.15	2.55e-117	1.07e-115	chr9	8867442	8867442	1	-	0	NM_001127300	0	NM_001127300	Brcc3
chr2	218240200	218244799	4600	*	9.95	10.66	8.51	2.15	1.96e-104	6.2e-103	9.95	10.66	8.51	2.15	1.96e-104	6.2e-103	chr2	218242195	218242195	1	+	0	NM_001271138	0	NM_001271138	Rbm8a
chr2	237031200	237039799	8600	*	9.5	10.21	8.06	2.15	3.04e-77	4.84e-76	9.5	10.21	8.06	2.15	3.04e-77	4.84e-76	chr2	237037073	237037073	1	-	0	NM_001191715	0	NM_001191715	Slc30a7
chr2	237031200	237039799	8600	*	9.5	10.21	8.06	2.15	3.04e-77	4.84e-76	9.5	10.21	8.06	2.15	3.04e-77	4.84e-76	chr2	237037493	237037493	1	+	0	NM_001100704	0	NM_001100704	Extl2
chrX	40566200	40573199	7000	*	9.35	10.06	7.91	2.15	3.84e-66	4.63e-65	9.35	10.06	7.91	2.15	3.84e-66	4.63e-65	chrX	40569194	40569194	1	+	0	NM_001035007	0	NM_001035007	Mbtps2
chr15	59183000	59187599	4600	*	9.27	9.98	7.83	2.15	1.14e-60	1.19e-59	9.27	9.98	7.83	2.15	1.14e-60	1.19e-59	chr15	59183905	59183905	1	+	0	NM_001108387	0	NM_001108387	Sucla2
chr17	55820600	55826199	5600	*	9.05	9.75	7.61	2.15	5.67e-56	5.22e-55	9.05	9.75	7.61	2.15	5.67e-56	5.22e-55	chr17	55825467	55825467	1	-	0	NM_001008298	0	NM_001008298	Stard3nl
chr5	151530600	151534799	4200	*	8.84	9.54	7.4	2.15	6.13e-48	4.56e-47	8.84	9.54	7.4	2.15	6.13e-48	4.56e-47	chr5	151532876	151532876	1	-	0	NM_001115035	0	NM_001115035	Eif3i
chr20	15808000	15814199	6200	*	8.92	9.63	7.48	2.15	2.85e-36	1.51e-35	8.92	9.63	7.48	2.15	2.85e-36	1.51e-35	chr20	15808472	15808472	1	-	0	NM_001127556	0	NM_001127556	RGD1563815
chr20	15808000	15814199	6200	*	8.92	9.63	7.48	2.15	2.85e-36	1.51e-35	8.92	9.63	7.48	2.15	2.85e-36	1.51e-35	chr20	15813556	15813556	1	-	0	NM_001108930	0	NM_001108930	Vpreb3
chr12	32452600	32456999	4400	*	8.21	8.92	6.77	2.15	3.7e-24	1.36e-23	8.21	8.92	6.77	2.15	3.7e-24	1.36e-23	chr12	32455766	32455766	1	+	0	NM_001009679	0	NM_001009679	Psph
chr6	86773200	86776399	3200	*	8.11	8.81	6.67	2.15	1.02e-23	3.69e-23	8.11	8.81	6.67	2.15	1.02e-23	3.69e-23	chr6	86775445	86775445	1	-	0	NM_001108712	0	NM_001108712	Mbip
chr5	40572400	40575999	3600	*	8.11	8.82	6.67	2.15	1.07e-20	3.54e-20	8.11	8.82	6.67	2.15	1.07e-20	3.54e-20	chr5	40573110	40573110	1	+	0	NM_001107918	0	NM_001107918	Usp45
chr7	35193000	35194999	2000	*	5.16	5.87	3.72	2.15	0.0286	0.0399	5.16	5.87	3.72	2.15	0.0286	0.0399	chr7	35193808	35193808	1	+	0	NM_001106781	0	NM_001106781	Ndufa12
chr1	16832200	16858399	26200	*	11.98	12.68	10.54	2.14	0	0	11.98	12.68	10.54	2.14	0	0	chr1	16850281	16850281	1	-	0	NM_001107522	0	NM_001107522	Slc35d3
chr18	26994400	27006399	12000	*	10.67	11.37	9.23	2.14	7.04e-175	8.35e-173	10.67	11.37	9.23	2.14	7.04e-175	8.35e-173	chr18	27002904	27002904	1	-	0	NM_001106158	0	NM_001106158	Fam13b
chr6	144518000	144526399	8400	*	10.34	11.05	8.9	2.14	4.19e-133	2.4e-131	10.34	11.05	8.9	2.14	4.19e-133	2.4e-131	chr6	144524703	144524703	1	-	0	NM_001137633	0	NM_001137633	Tnfaip2
chr14	103924000	103930999	7000	*	10.29	10.99	8.86	2.14	6.2e-123	2.93e-121	10.29	10.99	8.86	2.14	6.2e-123	2.93e-121	chr14	103926068	103926068	1	+	0	NM_001047094	0	NM_001047094	Spred2
chr9	9289400	9294399	5000	*	10.34	11.05	8.9	2.14	5.04e-116	2.07e-114	10.34	11.05	8.9	2.14	5.04e-116	2.07e-114	chr9	9291060	9291060	1	-	0	NM_001034923	0	NM_001034923	Dus3l
chr14	106457600	106465999	8400	*	9.65	10.36	8.22	2.14	2.3e-79	3.9e-78	9.65	10.36	8.22	2.14	2.3e-79	3.9e-78	chr14	106464350	106464350	1	+	0	NM_001127537	0	NM_001127537	Wdpcp
chr14	106457600	106465999	8400	*	9.65	10.36	8.22	2.14	2.3e-79	3.9e-78	9.65	10.36	8.22	2.14	2.3e-79	3.9e-78	chr14	106464034	106464034	1	-	0	NM_001316877	0	NM_001316877	Mdh1 variant 1
chr14	106457600	106465999	8400	*	9.65	10.36	8.22	2.14	2.3e-79	3.9e-78	9.65	10.36	8.22	2.14	2.3e-79	3.9e-78	chr14	106464034	106464034	1	-	0	NM_033235	0	NM_033235	Mdh1 variant 1
chr6	115157000	115160999	4000	*	9.4	10.11	7.97	2.14	5.78e-68	7.3e-67	9.4	10.11	7.97	2.14	5.78e-68	7.3e-67	chr6	115158874	115158874	1	-	0	NM_001108038	0	NM_001108038	Zfyve26
chrX	154142600	154144799	2200	*	9.49	10.2	8.06	2.14	8.68e-68	1.09e-66	9.49	10.2	8.06	2.14	8.68e-68	1.09e-66	chrX	154143842	154143842	1	+	0	NM_001108259	0	NM_001108259	Htatsf1
chr16	19497800	19504199	6400	*	9.38	10.09	7.95	2.14	1.71e-66	2.09e-65	9.38	10.09	7.95	2.14	1.71e-66	2.09e-65	chr16	19500890	19500890	1	-	0	NM_153731	0	NM_153731	Zfp709
chr2	224917000	224923399	6400	*	9.1	9.81	7.67	2.14	2.93e-56	2.72e-55	9.1	9.81	7.67	2.14	2.93e-56	2.72e-55	chr2	224918790	224918790	1	+	0	NM_001012182	0	NM_001012182	RSike1
chr12	38446000	38458399	12400	*	9.56	10.27	8.13	2.14	5.38e-52	4.46e-51	9.56	10.27	8.13	2.14	5.38e-52	4.46e-51	chr12	38457171	38457171	1	-	0	NM_001017487	0	NM_001017487	Bri3bp
chr12	21391800	21398399	6600	*	9.03	9.74	7.6	2.14	5.87e-46	4.14e-45	9.03	9.74	7.6	2.14	5.87e-46	4.14e-45	chr12	21393470	21393470	1	+	0	NM_001024996	0	NM_001024996	Mblac1
chr19	54077400	54082999	5600	*	9.43	10.14	8	2.14	1.46e-43	9.58e-43	9.43	10.14	8	2.14	1.46e-43	9.58e-43	chr19	54077937	54077937	1	+	0	NM_001005381	0	NM_001005381	Ddx19a
chr2	237475600	237480399	4800	*	8.83	9.54	7.39	2.14	1.65e-42	1.05e-41	8.83	9.54	7.39	2.14	1.65e-42	1.05e-41	chr2	237476501	237476501	1	+	0	NM_001012082	0	NM_001012082	Slc35a3
chr10	59351800	59356199	4400	*	9.22	9.92	7.78	2.14	1.52e-40	9.16e-40	9.22	9.92	7.78	2.14	1.52e-40	9.16e-40	chr10	59352866	59352866	1	+	0	NM_001108281	0	NM_001108281	Ncbp3
chr18	29306600	29310999	4400	*	8.39	9.1	6.95	2.14	2.14e-30	9.52e-30	8.39	9.1	6.95	2.14	2.14e-30	9.52e-30	chr18	29309023	29309023	1	+	0	NM_001017932	0	NM_001017932	Wdr55
chr13	87168000	87174599	6600	*	8.39	9.09	6.95	2.14	2.77e-29	1.19e-28	8.39	9.09	6.95	2.14	2.77e-29	1.19e-28	chr13	87171448	87171448	1	-	0	NM_001017493	0	NM_001017493	LOC498265
chr13	87168000	87174599	6600	*	8.39	9.09	6.95	2.14	2.77e-29	1.19e-28	8.39	9.09	6.95	2.14	2.77e-29	1.19e-28	chr13	87171577	87171577	1	+	0	NM_001025668	0	NM_001025668	Mettl18
chr2	175410600	175411199	600	*	7.58	8.29	6.15	2.14	1.83e-16	5.19e-16	7.58	8.29	6.15	2.14	1.83e-16	5.19e-16	chr2	175411015	175411015	1	-	0	NM_031120	0	NM_031120	Ssr3
chr5	131327200	131330799	3600	*	7.56	8.26	6.12	2.14	2.72e-13	6.87e-13	7.56	8.26	6.12	2.14	2.72e-13	6.87e-13	chr5	131328663	131328663	1	+	0	NM_001100536	0	NM_001100536	Magoh
chr4	165234800	165236599	1800	*	7.18	7.88	5.74	2.14	2.01e-11	4.75e-11	7.18	7.88	5.74	2.14	2.01e-11	4.75e-11	chr4	165235747	165235747	1	+	0	NM_145084	0	NM_145084	Retsat
chr4	165234800	165236599	1800	*	7.18	7.88	5.74	2.14	2.01e-11	4.75e-11	7.18	7.88	5.74	2.14	2.01e-11	4.75e-11	chr4	165235495	165235495	1	-	0	NM_001013087	0	NM_001013087	Elmod3
chr5	139677200	139680199	3000	*	7.63	8.34	6.2	2.14	5.91e-09	1.26e-08	7.63	8.34	6.2	2.14	5.91e-09	1.26e-08	chr5	139677836	139677836	1	+	0	NM_133609	0	NM_133609	Eif2b3
chr3	100607000	100618599	11600	*	10.64	11.34	9.21	2.13	2.7e-144	1.94e-142	10.64	11.34	9.21	2.13	2.7e-144	1.94e-142	chr3	100608784	100608784	1	+	0	NM_001109606	0	NM_001109606	Fbxo3
chr3	128649200	128656399	7200	*	10.08	10.79	8.66	2.13	8.73e-112	3.23e-110	10.08	10.79	8.66	2.13	8.73e-112	3.23e-110	chr3	128654288	128654288	1	-	0	NM_001191854	0	NM_001191854	Tmem87b
chr2	226417200	226422999	5800	*	9.93	10.63	8.51	2.13	1.55e-103	4.77e-102	9.93	10.63	8.51	2.13	1.55e-103	4.77e-102	chr2	226419472	226419472	1	-	0	NM_001107710	0	NM_001107710	Lrig2
chr10	46737800	46747199	9400	*	10.62	11.33	9.19	2.13	6.85e-101	1.98e-99	10.62	11.33	9.19	2.13	6.85e-101	1.98e-99	chr10	46742400	46742400	1	-	0	NM_001008279	0	NM_001008279	Flii
chr10	35303800	35324799	21000	*	10.73	11.44	9.31	2.13	5.62e-100	1.57e-98	10.73	11.44	9.31	2.13	5.62e-100	1.57e-98	chr10	35306178	35306178	1	+	0	NM_001037658	0	NM_001037658	Rnf130
chr12	12673600	12681799	8200	*	10.34	11.04	8.91	2.13	6.67e-91	1.51e-89	10.34	11.04	8.91	2.13	6.67e-91	1.51e-89	chr12	12676144	12676144	1	+	0	NM_001107118	0	NM_001107118	Rnf6
chr17	64914800	64918999	4200	*	9.69	10.39	8.26	2.13	2.65e-85	5.24e-84	9.69	10.39	8.26	2.13	2.65e-85	5.24e-84	chr17	64916689	64916689	1	-	0	NM_053689	0	NM_053689	Gtpbp4
chr7	12921600	12934999	13400	*	10.13	10.83	8.7	2.13	8.26e-85	1.61e-83	10.13	10.83	8.7	2.13	8.26e-85	1.61e-83	chr7	12930983	12930983	1	-	0	NM_207598	0	NM_207598	Abca7
chr7	12921600	12934999	13400	*	10.13	10.83	8.7	2.13	8.26e-85	1.61e-83	10.13	10.83	8.7	2.13	8.26e-85	1.61e-83	chr7	12934714	12934714	1	+	0	NM_133308	0	NM_133308	Grin3b
chr1	206084600	206088799	4200	*	9.62	10.33	8.2	2.13	2.18e-66	2.65e-65	9.62	10.33	8.2	2.13	2.18e-66	2.65e-65	chr1	206086797	206086797	1	-	0	NM_001107551	0	NM_001107551	Zfp629
chr17	28839600	28843799	4200	*	9.56	10.27	8.14	2.13	3.75e-55	3.39e-54	9.56	10.27	8.14	2.13	3.75e-55	3.39e-54	chr17	28841030	28841030	1	+	0	NM_001271330	0	NM_001271330	Txndc5
chr7	119150600	119158199	7600	*	9.59	10.3	8.16	2.13	3.42e-54	3.01e-53	9.59	10.3	8.16	2.13	3.42e-54	3.01e-53	chr7	119152935	119152935	1	-	0	NM_053331	0	NM_053331	Txn2
chr16	6643800	6647199	3400	*	9.26	9.96	7.84	2.13	9.97e-54	8.65e-53	9.26	9.96	7.84	2.13	9.97e-54	8.65e-53	chr16	6645367	6645367	1	+	0	NM_001135866	0	NM_001135866	Rft1
chr5	168401800	168412399	10600	*	8.83	9.54	7.41	2.13	1.22e-47	9.05e-47	8.83	9.54	7.41	2.13	1.22e-47	9.05e-47	chr5	168405534	168405534	1	-	0	NM_053827	0	NM_053827	Plod1
chr5	168401800	168412399	10600	*	8.83	9.54	7.41	2.13	1.22e-47	9.05e-47	8.83	9.54	7.41	2.13	1.22e-47	9.05e-47	chr5	168409902	168409902	1	+	0	NM_001135781	0	NM_001135781	RGD1305350
chr1	171748600	171753799	5200	*	8.77	9.47	7.34	2.13	6.58e-45	4.48e-44	8.77	9.47	7.34	2.13	6.58e-45	4.48e-44	chr1	171750589	171750589	1	+	0	NM_001127655	0	NM_001127655	Coa4
chr3	52272600	52275799	3200	*	8.57	9.27	7.14	2.13	1.08e-35	5.65e-35	8.57	9.27	7.14	2.13	1.08e-35	5.65e-35	chr3	52274007	52274007	1	+	0	NM_053925	0	NM_053925	Psmd10
chr2	217821200	217826399	5200	*	9.2	9.9	7.77	2.13	1.79e-34	9e-34	9.2	9.9	7.77	2.13	1.79e-34	9e-34	chr2	217826113	217826113	1	-	0	NM_001071776	0	NM_001071776	Bola1
chr5	144624200	144626799	2600	*	8.12	8.83	6.69	2.13	1.83e-26	7.24e-26	8.12	8.83	6.69	2.13	1.83e-26	7.24e-26	chr5	144625724	144625724	1	-	0	NM_001047868	0	NM_001047868	Ppie
chr2	215771000	215774999	4000	*	7.42	8.12	5.99	2.13	9.71e-14	2.5e-13	7.42	8.12	5.99	2.13	9.71e-14	2.5e-13	chr2	215772301	215772301	1	+	0	NM_001107695	0	NM_001107695	Vps72
chr8	53586400	53588999	2600	*	6.7	7.4	5.28	2.13	0.000213	0.000354	6.7	7.4	5.28	2.13	0.000213	0.000354	chr8	53587926	53587926	1	-	0	NM_001127712	0	NM_001127712	Bco2
chr10	97476000	97484999	9000	*	11.81	12.51	10.39	2.12	7.89e-216	1.91e-213	11.81	12.51	10.39	2.12	7.89e-216	1.91e-213	chr10	97480918	97480918	1	-	0	NM_198760	0	NM_198760	Slc16a6
chr10	14349000	14364999	16000	*	11.22	11.92	9.81	2.12	2.65e-163	2.67e-161	11.22	11.92	9.81	2.12	2.65e-163	2.67e-161	chr10	14358283	14358283	1	+	0	NM_001109028	0	NM_001109028	RGD1565784
chrX	15950200	15956399	6200	*	10.1	10.8	8.68	2.12	9.13e-119	3.95e-117	10.1	10.8	8.68	2.12	9.13e-119	3.95e-117	chrX	15953774	15953774	1	+	0	NM_001106956	0	NM_001106956	Suv39h1
chr9	15546600	15557199	10600	*	10.1	10.8	8.68	2.12	2.23e-111	8.17e-110	10.1	10.8	8.68	2.12	2.23e-111	8.17e-110	chr9	15554009	15554009	1	-	0	NM_001034136	0	NM_001034136	Mrpl2
chr9	15546600	15557199	10600	*	10.1	10.8	8.68	2.12	2.23e-111	8.17e-110	10.1	10.8	8.68	2.12	2.23e-111	8.17e-110	chr9	15554536	15554536	1	+	0	NM_001009601	0	NM_001009601	Klc4
chr18	16294200	16306399	12200	*	10.06	10.76	8.64	2.12	3.2e-74	4.74e-73	10.06	10.76	8.64	2.12	3.2e-74	4.74e-73	chr18	16302964	16302964	1	-	0	NM_001024745	0	NM_001024745	Slc39a6
chr18	16294200	16306399	12200	*	10.06	10.76	8.64	2.12	3.2e-74	4.74e-73	10.06	10.76	8.64	2.12	3.2e-74	4.74e-73	chr18	16303486	16303486	1	+	0	NM_001034145	0	NM_001034145	Elp2
chr11	47179400	47183999	4600	*	9.35	10.05	7.93	2.12	1.25e-61	1.35e-60	9.35	10.05	7.93	2.12	1.25e-61	1.35e-60	chr11	47182395	47182395	1	-	0	NM_001006955	0	NM_001006955	Cldnd1
chr8	60403600	60409599	6000	*	9.24	9.95	7.82	2.12	9.3e-52	7.63e-51	9.24	9.95	7.82	2.12	9.3e-52	7.63e-51	chr8	60406936	60406936	1	-	0	NM_001108762	0	NM_001108762	Commd4
chr1	199149600	199153399	3800	*	9.4	10.1	7.99	2.12	2.24e-49	1.72e-48	9.4	10.1	7.99	2.12	2.24e-49	1.72e-48	chr1	199151000	199151000	1	-	0	NM_001191603	0	NM_001191603	Palb2
chr1	199149600	199153399	3800	*	9.4	10.1	7.99	2.12	2.24e-49	1.72e-48	9.4	10.1	7.99	2.12	2.24e-49	1.72e-48	chr1	199151317	199151317	1	+	0	NM_001037778	0	NM_001037778	Dctn5
chr19	45019200	45024199	5000	*	8.82	9.52	7.4	2.12	1.09e-44	7.39e-44	8.82	9.52	7.4	2.12	1.09e-44	7.39e-44	chr19	45021145	45021145	1	+	0	NM_001109501	0	NM_001109501	Arhgap10
chr16	3874800	3878399	3600	*	8.92	9.62	7.5	2.12	2.85e-34	1.42e-33	8.92	9.62	7.5	2.12	2.85e-34	1.42e-33	chr16	3877953	3877953	1	-	0	NM_001011918	0	NM_001011918	Anxa11
chr11	50365400	50367999	2600	*	7.55	8.25	6.14	2.12	5.38e-15	1.44e-14	7.55	8.25	6.14	2.12	5.38e-15	1.44e-14	chr11	50366319	50366319	1	+	0	NM_001109435	0	NM_001109435	Nxpe3
chr2	41135000	41141599	6600	*	8.34	9.04	6.93	2.12	7.47e-13	1.86e-12	8.34	9.04	6.93	2.12	7.47e-13	1.86e-12	chr2	41137564	41137564	1	-	0	NM_001191957	0	NM_001191957	Msh3
chr2	41135000	41141599	6600	*	8.34	9.04	6.93	2.12	7.47e-13	1.86e-12	8.34	9.04	6.93	2.12	7.47e-13	1.86e-12	chr2	41137783	41137783	1	+	0	NM_130400	0	NM_130400	Dhfr
chr2	167362000	167366799	4800	*	5.57	6.27	4.16	2.12	0.00115	0.00182	5.57	6.27	4.16	2.12	0.00115	0.00182	chr2	167365375	167365375	1	-	0	NM_030873	0	NM_030873	Pfn2
chr3	19152600	19165199	12600	*	11.33	12.03	9.92	2.11	3.8e-234	1.36e-231	11.33	12.03	9.92	2.11	3.8e-234	1.36e-231	chr3	19157873	19157873	1	+	0	NM_013083	0	NM_013083	Hspa5
chr8	113415800	113428799	13000	*	10.18	10.88	8.77	2.11	5.7e-119	2.48e-117	10.18	10.88	8.77	2.11	5.7e-119	2.48e-117	chr8	113426614	113426614	1	-	0	NM_131907	0	NM_131907	Atp2c1
chr6	116388200	116395599	7400	*	10.28	10.98	8.87	2.11	2.93e-98	7.96e-97	10.28	10.98	8.87	2.11	2.93e-98	7.96e-97	chr6	116390546	116390546	1	+	0	NM_001106747	0	NM_001106747	Nek9
chr3	131984600	131992599	8000	*	9.7	10.4	8.29	2.11	1.74e-69	2.28e-68	9.7	10.4	8.29	2.11	1.74e-69	2.28e-68	chr3	131987415	131987415	1	+	0	NM_001014258	0	NM_001014258	Crls1
chr4	182777400	182783999	6600	*	9.77	10.47	8.36	2.11	3.34e-49	2.56e-48	9.77	10.47	8.36	2.11	3.34e-49	2.56e-48	chr4	182779169	182779169	1	+	0	NM_001012096	0	NM_001012096	Tia1
chr9	60713800	60723399	9600	*	9.06	9.76	7.65	2.11	7.28e-48	5.41e-47	9.06	9.76	7.65	2.11	7.28e-48	5.41e-47	chr9	60717610	60717610	1	-	0	NM_001108239	0	NM_001108239	Gtf3c3
chr12	41543200	41550799	7600	*	8.82	9.52	7.41	2.11	6e-44	3.97e-43	8.82	9.52	7.41	2.11	6e-44	3.97e-43	chr12	41548335	41548335	1	-	0	NM_001105933	0	NM_001105933	Arpc3
chr10	88281800	88287199	5400	*	8.84	9.54	7.43	2.11	1.17e-31	5.4e-31	8.84	9.54	7.43	2.11	1.17e-31	5.4e-31	chr10	88284044	88284044	1	+	0	NM_012809	0	NM_012809	Cnp
chrX	135161200	135165599	4400	*	8.52	9.22	7.11	2.11	1.25e-30	5.62e-30	8.52	9.22	7.11	2.11	1.25e-30	5.62e-30	chrX	135163466	135163466	1	+	0	NM_001014113	0	NM_001014113	Utp14a
chr11	91940400	91945199	4800	*	8.5	9.2	7.09	2.11	4.47e-30	1.97e-29	8.5	9.2	7.09	2.11	4.47e-30	1.97e-29	chr11	91942704	91942704	1	-	0	NM_001009627	0	NM_001009627	Yars2
chr11	87055200	87063199	8000	*	10.83	11.53	9.43	2.1	2.62e-153	2.27e-151	10.83	11.53	9.43	2.1	2.62e-153	2.27e-151	chr11	87058551	87058551	1	+	0	NM_001142363	0	NM_001142363	Alg3 variant 1
chr11	87055200	87063199	8000	*	10.83	11.53	9.43	2.1	2.62e-153	2.27e-151	10.83	11.53	9.43	2.1	2.62e-153	2.27e-151	chr11	87058551	87058551	1	+	0	NR_024535	0	NR_024535	Alg3 variant 2
chr2	228897600	228904999	7400	*	10.88	11.58	9.48	2.1	2.25e-133	1.3e-131	10.88	11.58	9.48	2.1	2.25e-133	1.3e-131	chr2	228900176	228900176	1	+	0	NM_001127485	0	NM_001127485	Lrif1
chr15	32499400	32512999	13600	*	9.92	10.62	8.52	2.1	2.38e-77	3.81e-76	9.92	10.62	8.52	2.1	2.38e-77	3.81e-76	chr15	32506322	32506322	1	-	0	NM_001037645	0	NM_001037645	Rab2b
chr15	32499400	32512999	13600	*	9.92	10.62	8.52	2.1	2.38e-77	3.81e-76	9.92	10.62	8.52	2.1	2.38e-77	3.81e-76	chr15	32506577	32506577	1	+	0	NM_173324	0	NM_173324	Tox4
chr8	116415000	116419599	4600	*	9.38	10.08	7.98	2.1	1.13e-69	1.49e-68	9.38	10.08	7.98	2.1	1.13e-69	1.49e-68	chr8	116415837	116415837	1	+	0	NM_001034999	0	NM_001034999	Nicn1
chr1	171922600	171927599	5000	*	9.2	9.9	7.8	2.1	1.05e-44	7.14e-44	9.2	9.9	7.8	2.1	1.05e-44	7.14e-44	chr1	171925495	171925495	1	+	0	NM_001108494	0	NM_001108494	Fam168a
chr18	36241400	36245399	4000	*	9	9.7	7.61	2.1	2.56e-41	1.58e-40	9	9.7	7.61	2.1	2.56e-41	1.58e-40	chr18	36244275	36244275	1	-	0	NM_001009637	0	NM_001009637	Lars
chr7	116603800	116607399	3600	*	8.55	9.24	7.14	2.1	4.97e-34	2.46e-33	8.55	9.24	7.14	2.1	4.97e-34	2.46e-33	chr7	116606332	116606332	1	-	0	NM_001002798	0	NM_001002798	Top1mt
chr17	38365800	38369399	3600	*	8.89	9.59	7.49	2.1	2.63e-31	1.2e-30	8.89	9.59	7.49	2.1	2.63e-31	1.2e-30	chr17	38367180	38367180	1	+	0	NM_001108412	0	NM_001108412	Dusp22
chr1	15403200	15404999	1800	*	8.27	8.96	6.86	2.1	1.18e-26	4.66e-26	8.27	8.96	6.86	2.1	1.18e-26	4.66e-26	chr1	15404431	15404431	1	-	0	NM_001107515	0	NM_001107515	Hebp2
chr5	143807000	143809599	2600	*	7.63	8.33	6.23	2.1	1.57e-14	4.14e-14	7.63	8.33	6.23	2.1	1.57e-14	4.14e-14	chr5	143808982	143808982	1	-	0	NM_001107974	0	NM_001107974	Zmpste24
chr5	96088200	96089599	1400	*	7.37	8.06	5.97	2.1	8.53e-14	2.2e-13	7.37	8.06	5.97	2.1	8.53e-14	2.2e-13	chr5	96089351	96089351	1	-	0	NM_001206675	0	NM_001206675	Tmem261
chr1	168919200	168921599	2400	*	6.76	7.46	5.36	2.1	1.99e-08	4.13e-08	6.76	7.46	5.36	2.1	1.99e-08	4.13e-08	chr1	168920337	168920337	1	-	0	NM_173105	0	NM_173105	Aqp11
chr17	46865600	46866799	1200	*	7.21	7.91	5.81	2.1	8.91e-07	1.71e-06	7.21	7.91	5.81	2.1	8.91e-07	1.71e-06	chr17	46866329	46866329	1	-	0	NM_001107355	0	NM_001107355	Vps41
chr13	95034800	95038199	3400	*	6.43	7.12	5.02	2.1	4.99e-05	8.66e-05	6.43	7.12	5.02	2.1	4.99e-05	8.66e-05	chr13	95035471	95035471	1	+	0	NM_001134777	0	NM_001134777	Pex19 variant 2
chr13	95034800	95038199	3400	*	6.43	7.12	5.02	2.1	4.99e-05	8.66e-05	6.43	7.12	5.02	2.1	4.99e-05	8.66e-05	chr13	95035471	95035471	1	+	0	NM_001107375	0	NM_001107375	Pex19 variant 1
chr1	198564200	198595999	31800	*	11.54	12.24	10.15	2.09	1.81e-256	8.98e-254	11.54	12.24	10.15	2.09	1.81e-256	8.98e-254	chr1	198568863	198568863	1	-	0	NM_001107548	0	NM_001107548	Usp31
chr8	40074600	40084799	10200	*	10.76	11.45	9.36	2.09	2.34e-162	2.35e-160	10.76	11.45	9.36	2.09	2.34e-162	2.35e-160	chr8	40079092	40079092	1	+	0	NM_001108759	0	NM_001108759	Siae
chr8	40074600	40084799	10200	*	10.76	11.45	9.36	2.09	2.34e-162	2.35e-160	10.76	11.45	9.36	2.09	2.34e-162	2.35e-160	chr8	40077019	40077019	1	-	0	NM_053482	0	NM_053482	Spa17
chr3	86382600	86391799	9200	*	10.94	11.63	9.55	2.09	1.92e-157	1.84e-155	10.94	11.63	9.55	2.09	1.92e-157	1.84e-155	chr3	86385034	86385034	1	+	0	NM_001317330	0	NM_001317330	Mtch2 variant 1
chr3	86382600	86391799	9200	*	10.94	11.63	9.55	2.09	1.92e-157	1.84e-155	10.94	11.63	9.55	2.09	1.92e-157	1.84e-155	chr3	86385034	86385034	1	+	0	NM_001106488	0	NM_001106488	Mtch2 variant 1
chr6	155106000	155111999	6000	*	10.56	11.26	9.17	2.09	8.39e-104	2.59e-102	10.56	11.26	9.17	2.09	8.39e-104	2.59e-102	chr6	155108173	155108173	1	-	0	NM_012761	0	NM_012761	Sp4
chr9	92149600	92172999	23400	*	11.18	11.87	9.79	2.09	2.98e-103	9.07e-102	11.18	11.87	9.79	2.09	2.98e-103	9.07e-102	chr9	92167938	92167938	1	-	0	NM_001031659	0	NM_001031659	Trip12
chr9	92149600	92172999	23400	*	11.18	11.87	9.79	2.09	2.98e-103	9.07e-102	11.18	11.87	9.79	2.09	2.98e-103	9.07e-102	chr9	92168446	92168446	1	+	0	NM_001108804	0	NM_001108804	Fbxo36
chr10	16145600	16155999	10400	*	9.86	10.55	8.46	2.09	2.34e-94	5.82e-93	9.86	10.55	8.46	2.09	2.34e-94	5.82e-93	chr10	16152117	16152117	1	+	0	NM_001013854	0	NM_001013854	Bod1 variant 1
chr10	16145600	16155999	10400	*	9.86	10.55	8.46	2.09	2.34e-94	5.82e-93	9.86	10.55	8.46	2.09	2.34e-94	5.82e-93	chr10	16152120	16152120	1	+	0	NR_073160	0	NR_073160	Bod1 variant 2
chr1	86717000	86722799	5800	*	9.58	10.28	8.19	2.09	8.4e-66	1.01e-64	9.58	10.28	8.19	2.09	8.4e-66	1.01e-64	chr1	86721245	86721245	1	-	0	NM_001329142	0	NM_001329142	Eid2b
chrX	56381000	56389599	8600	*	9.69	10.39	8.3	2.09	2.33e-64	2.7e-63	9.69	10.39	8.3	2.09	2.33e-64	2.7e-63	chrX	56383458	56383458	1	+	0	NM_053291	0	NM_053291	Pgk1
chr13	56335400	56339399	4000	*	9.32	10.02	7.93	2.09	4.81e-64	5.52e-63	9.32	10.02	7.93	2.09	4.81e-64	5.52e-63	chr13	56337530	56337530	1	-	0	NR_126577	0	NR_126577	Lnc134 variant 1
chr13	56335400	56339399	4000	*	9.32	10.02	7.93	2.09	4.81e-64	5.52e-63	9.32	10.02	7.93	2.09	4.81e-64	5.52e-63	chr13	56337530	56337530	1	-	0	NR_126578	0	NR_126578	Lnc134 variant 2
chr6	113459600	113464599	5000	*	9.47	10.16	8.07	2.09	5.49e-61	5.78e-60	9.47	10.16	8.07	2.09	5.49e-61	5.78e-60	chr6	113462191	113462191	1	-	0	NM_001106742	0	NM_001106742	Med6
chrX	2087400	2092399	5000	*	9.26	9.96	7.87	2.09	7.17e-61	7.52e-60	9.26	9.96	7.87	2.09	7.17e-61	7.52e-60	chrX	2090632	2090632	1	+	0	NM_001006982	0	NM_001006982	Uxt
chr7	116763200	116767799	4600	*	9.89	10.59	8.5	2.09	9.71e-60	9.81e-59	9.89	10.59	8.5	2.09	9.71e-60	9.81e-59	chr7	116765271	116765271	1	-	0	NM_001134865	0	NM_001134865	Zc3h3
chr20	4544600	4547999	3400	*	7.94	8.64	6.55	2.09	2.02e-21	6.8e-21	7.94	8.64	6.55	2.09	2.02e-21	6.8e-21	chr20	4545592	4545592	1	+	0	NM_001002831	0	NM_001002831	RRpp21
chr11	73584800	73587599	2800	*	7.97	8.67	6.58	2.09	2.46e-18	7.43e-18	7.97	8.67	6.58	2.09	2.46e-18	7.43e-18	chr11	73585559	73585559	1	-	0	NM_153625	0	NM_153625	Slc12a8
chr11	41928000	41930399	2400	*	7.7	8.39	6.3	2.09	4.44e-16	1.24e-15	7.7	8.39	6.3	2.09	4.44e-16	1.24e-15	chr11	41929895	41929895	1	-	0	NM_199391	0	NM_199391	C2cd2
chr4	163769600	163772599	3000	*	7.75	8.45	6.36	2.09	1.2e-15	3.31e-15	7.75	8.45	6.36	2.09	1.2e-15	3.31e-15	chr4	163771684	163771684	1	-	0	NM_001009658	0	NM_001009658	Thnsl2
chr9	43826600	43829399	2800	*	6.57	7.26	5.18	2.09	6.29e-07	1.22e-06	6.57	7.26	5.18	2.09	6.29e-07	1.22e-06	chr9	43828381	43828381	1	-	0	NM_001160155	0	NM_001160155	Mgat4a variant 1
chr9	43826600	43829399	2800	*	6.57	7.26	5.18	2.09	6.29e-07	1.22e-06	6.57	7.26	5.18	2.09	6.29e-07	1.22e-06	chr9	43828381	43828381	1	-	0	NM_001012225	0	NM_001012225	Mgat4a variant 2
chr17	80551000	80553599	2600	*	6.59	7.29	5.2	2.09	4.97e-06	9.14e-06	6.59	7.29	5.2	2.09	4.97e-06	9.14e-06	chr17	80552017	80552017	1	-	0	NM_001126079	0	NM_001126079	Acbd7
chr10	63101800	63112199	10400	*	10.52	11.22	9.13	2.08	1.18e-145	8.78e-144	10.52	11.22	9.13	2.08	1.18e-145	8.78e-144	chr10	63104276	63104276	1	+	0	NM_053584	0	NM_053584	Gosr1
chr14	7313400	7318799	5400	*	10.28	10.98	8.9	2.08	4.83e-122	2.22e-120	10.28	10.98	8.9	2.08	4.83e-122	2.22e-120	chr14	7314729	7314729	1	-	0	NM_001107206	0	NM_001107206	Aff1
chr1	227671800	227679199	7400	*	10.1	10.79	8.71	2.08	2.26e-99	6.27e-98	10.1	10.79	8.71	2.08	2.26e-99	6.27e-98	chr1	227675555	227675555	1	-	0	NM_053631	0	NM_053631	Banf1
chr1	227671800	227679199	7400	*	10.1	10.79	8.71	2.08	2.26e-99	6.27e-98	10.1	10.79	8.71	2.08	2.26e-99	6.27e-98	chr1	227675717	227675717	1	+	0	NM_001008305	0	NM_001008305	REif1ad
chrX	123630200	123634399	4200	*	9.25	9.94	7.86	2.08	6.74e-56	6.2e-55	9.25	9.94	7.86	2.08	6.74e-56	6.2e-55	chrX	123631977	123631977	1	+	0	NM_001013933	0	NM_001013933	Ube2a
chrX	123630200	123634399	4200	*	9.25	9.94	7.86	2.08	6.74e-56	6.2e-55	9.25	9.94	7.86	2.08	6.74e-56	6.2e-55	chrX	123631755	123631755	1	-	0	NM_001107950	0	NM_001107950	RGD1564541
chr1	168293600	168296199	2600	*	9.27	9.97	7.89	2.08	1.98e-53	1.71e-52	9.27	9.97	7.89	2.08	1.98e-53	1.71e-52	chr1	168294281	168294281	1	+	0	NM_053417	0	NM_053417	Gab2
chr12	48816200	48827199	11000	*	8.94	9.63	7.55	2.08	5.03e-30	2.21e-29	8.94	9.63	7.55	2.08	5.03e-30	2.21e-29	chr12	48824901	48824901	1	+	0	NM_001108339	0	NM_001108339	Gatc
chr12	48816200	48827199	11000	*	8.94	9.63	7.55	2.08	5.03e-30	2.21e-29	8.94	9.63	7.55	2.08	5.03e-30	2.21e-29	chr12	48824848	48824848	1	-	0	NM_001126099	0	NM_001126099	Triap1
chr12	48816200	48827199	11000	*	8.94	9.63	7.55	2.08	5.03e-30	2.21e-29	8.94	9.63	7.55	2.08	5.03e-30	2.21e-29	chr12	48817757	48817757	1	+	0	NM_012814	0	NM_012814	Cox6a1
chr5	62686800	62689999	3200	*	7.66	8.35	6.27	2.08	2.25e-16	6.34e-16	7.66	8.35	6.27	2.08	2.25e-16	6.34e-16	chr5	62687950	62687950	1	-	0	NM_001108660	0	NM_001108660	Ccl27
chr5	151470600	151473999	3400	*	7.36	8.05	5.97	2.08	6.87e-12	1.65e-11	7.36	8.05	5.97	2.08	6.87e-12	1.65e-11	chr5	151472652	151472652	1	-	0	NM_001025409	0	NM_001025409	Hdac1
chr14	10393600	10396199	2600	*	7.26	7.96	5.88	2.08	1.22e-11	2.89e-11	7.26	7.96	5.88	2.08	1.22e-11	2.89e-11	chr14	10394875	10394875	1	-	0	NM_001105996	0	NM_001105996	Mrps18c
chr14	10393600	10396199	2600	*	7.26	7.96	5.88	2.08	1.22e-11	2.89e-11	7.26	7.96	5.88	2.08	1.22e-11	2.89e-11	chr14	10394946	10394946	1	+	0	NM_001014134	0	NM_001014134	Helq
chr15	65431400	65447599	16200	*	11.45	12.14	10.07	2.07	4.22e-226	1.28e-223	11.45	12.14	10.07	2.07	4.22e-226	1.28e-223	chr15	65436878	65436878	1	-	0	NM_053766	0	NM_053766	Wbp4
chr3	2526800	2539599	12800	*	10.92	11.61	9.54	2.07	8.29e-170	9.1e-168	10.92	11.61	9.54	2.07	8.29e-170	9.1e-168	chr3	2529398	2529398	1	+	0	NM_001109196	0	NM_001109196	Man1b1
chr13	95274600	95285599	11000	*	10.53	11.22	9.14	2.07	1.22e-126	6.11e-125	10.53	11.22	9.14	2.07	1.22e-126	6.11e-125	chr13	95281186	95281186	1	+	0	NM_024144	0	NM_024144	Pigm
chr14	105239600	105250999	11400	*	10.51	11.2	9.13	2.07	5.42e-119	2.36e-117	10.51	11.2	9.13	2.07	5.42e-119	2.36e-117	chr14	105247076	105247076	1	+	0	NM_001025278	0	NM_001025278	Pus10
chr14	105239600	105250999	11400	*	10.51	11.2	9.13	2.07	5.42e-119	2.36e-117	10.51	11.2	9.13	2.07	5.42e-119	2.36e-117	chr14	105246919	105246919	1	-	0	NM_001107242	0	NM_001107242	Pex13
chr1	210531200	210541999	10800	*	10.19	10.88	8.81	2.07	1.77e-118	7.57e-117	10.19	10.88	8.81	2.07	1.77e-118	7.57e-117	chr1	210538117	210538117	1	+	0	NM_001047906	0	NM_001047906	Bub3
chr6	38468200	38473399	5200	*	10.42	11.11	9.04	2.07	1.36e-100	3.9e-99	10.42	11.11	9.04	2.07	1.36e-100	3.9e-99	chr6	38469514	38469514	1	+	0	NM_001134524	0	NM_001134524	Ptrhd1
chr10	86192600	86201799	9200	*	9.96	10.66	8.59	2.07	2.52e-93	6.09e-92	9.96	10.66	8.59	2.07	2.52e-93	6.09e-92	chr10	86195775	86195775	1	+	0	NM_053403	0	NM_053403	Grb7
chr2	82653000	82670199	17200	*	10.82	11.51	9.44	2.07	1.82e-76	2.85e-75	10.82	11.51	9.44	2.07	1.82e-76	2.85e-75	chr2	82656154	82656154	1	+	0	NM_001009618	0	NM_001009618	Sub1
chr8	73370600	73375999	5400	*	9.29	9.98	7.91	2.07	4.38e-64	5.04e-63	9.29	9.98	7.91	2.07	4.38e-64	5.04e-63	chr8	73373908	73373908	1	+	0	NM_001108166	0	NM_001108166	Pigb
chr8	73370600	73375999	5400	*	9.29	9.98	7.91	2.07	4.38e-64	5.04e-63	9.29	9.98	7.91	2.07	4.38e-64	5.04e-63	chr8	73373856	73373856	1	-	0	NM_001308432	0	NM_001308432	Pigbos1
chr1	175594000	175605399	11400	*	10	10.7	8.62	2.07	3.79e-48	2.83e-47	10	10.7	8.62	2.07	3.79e-48	2.83e-47	chr1	175603800	175603800	1	-	0	NM_001014023	0	NM_001014023	Trim5
chr19	49265800	49269799	4000	*	9.69	10.38	8.31	2.07	1.77e-32	8.34e-32	9.69	10.38	8.31	2.07	1.77e-32	8.34e-32	chr19	49267158	49267158	1	+	0	NM_199086	0	NM_199086	Nob1
chr20	32135000	32137999	3000	*	8.24	8.94	6.87	2.07	1.42e-17	4.18e-17	8.24	8.94	6.87	2.07	1.42e-17	4.18e-17	chr20	32135978	32135978	1	-	0	NM_181639	0	NM_181639	Slc29a3
chr7	70373400	70376799	3400	*	8.1	8.79	6.72	2.07	4.47e-17	1.29e-16	8.1	8.79	6.72	2.07	4.47e-17	1.29e-16	chr7	70375828	70375828	1	-	0	NM_001134466	0	NM_001134466	Atp23
chr10	45062400	45064999	2600	*	7.71	8.4	6.33	2.07	1.68e-16	4.77e-16	7.71	8.4	6.33	2.07	1.68e-16	4.77e-16	chr10	45063635	45063635	1	+	0	NM_022798	0	NM_022798	Trim17
chr10	85496000	85503599	7600	*	10.66	11.35	9.29	2.06	5.34e-141	3.57e-139	10.66	11.35	9.29	2.06	5.34e-141	3.57e-139	chr10	85499557	85499557	1	-	0	NM_001108295	0	NM_001108295	Cwc25
chr1	182640600	182646599	6000	*	9.88	10.57	8.51	2.06	5.82e-97	1.53e-95	9.88	10.57	8.51	2.06	5.82e-97	1.53e-95	chr1	182645144	182645144	1	-	0	NM_001001800	0	NM_001001800	rnf141
chr1	222594600	222600999	6400	*	10.02	10.71	8.65	2.06	2.38e-84	4.6e-83	10.02	10.71	8.65	2.06	2.38e-84	4.6e-83	chr1	222596333	222596333	1	+	0	NM_022529	0	NM_022529	Mrpl23
chr4	67163400	67171799	8400	*	9.88	10.57	8.51	2.06	8.79e-84	1.67e-82	9.88	10.57	8.51	2.06	8.79e-84	1.67e-82	chr4	67166682	67166682	1	+	0	NM_001107855	0	NM_001107855	Adck2
chr7	121133800	121144399	10600	*	9.91	10.6	8.54	2.06	8.93e-82	1.59e-80	9.91	10.6	8.54	2.06	8.93e-82	1.59e-80	chr7	121143721	121143721	1	-	0	NM_199117	0	NM_199117	Cbx7
chr17	43997400	44003399	6000	*	9.52	10.21	8.15	2.06	1.72e-74	2.55e-73	9.52	10.21	8.15	2.06	1.72e-74	2.55e-73	chr17	44000874	44000874	1	+	0	NM_022851	0	NM_022851	Aldh5a1
chrX	69498400	69502199	3800	*	9.59	10.28	8.22	2.06	5.78e-67	7.11e-66	9.59	10.28	8.22	2.06	5.78e-67	7.11e-66	chrX	69500966	69500966	1	+	0	NM_001025747	0	NM_001025747	Yipf6
chr1	95767600	95772399	4800	*	9.36	10.05	7.99	2.06	5.65e-57	5.34e-56	9.36	10.05	7.99	2.06	5.65e-57	5.34e-56	chr1	95769376	95769376	1	-	0	NM_001009642	0	NM_001009642	Pop4
chr15	55125200	55130799	5600	*	9.21	9.9	7.84	2.06	1.5e-47	1.11e-46	9.21	9.9	7.84	2.06	1.5e-47	1.11e-46	chr15	55128348	55128348	1	-	0	NM_001108872	0	NM_001108872	Chmp7
chr5	139192800	139201599	8800	*	9.4	10.09	8.03	2.06	3.16e-46	2.24e-45	9.4	10.09	8.03	2.06	3.16e-46	2.24e-45	chr5	139193776	139193776	1	-	0	NM_001035001	0	NM_001035001	Tmem69
chr4	165249800	165255199	5400	*	8.62	9.31	7.25	2.06	3.09e-37	1.68e-36	8.62	9.31	7.25	2.06	3.09e-37	1.68e-36	chr4	165253551	165253551	1	-	0	NM_138840	0	NM_138840	Tgoln2
chrX	152367800	152370399	2600	*	8.52	9.21	7.15	2.06	1.64e-34	8.23e-34	8.52	9.21	7.15	2.06	1.64e-34	8.23e-34	chrX	152368704	152368704	1	+	0	NM_001014107	0	NM_001014107	Mospd1
chr7	70673400	70677799	4400	*	8.6	9.29	7.23	2.06	3.51e-34	1.75e-33	8.6	9.29	7.23	2.06	3.51e-34	1.75e-33	chr7	70676538	70676538	1	-	0	NM_080480	0	NM_080480	Pip4k2c
chr8	117272600	117276799	4200	*	8.5	9.19	7.13	2.06	2.52e-25	9.58e-25	8.5	9.19	7.13	2.06	2.52e-25	9.58e-25	chr8	117273928	117273928	1	+	0	NM_001191884	0	NM_001191884	Nme6
chr14	10527800	10529399	1600	*	7.96	8.65	6.59	2.06	1.43e-20	4.7e-20	7.96	8.65	6.59	2.06	1.43e-20	4.7e-20	chr14	10528339	10528339	1	+	0	NM_001044255	0	NM_001044255	Coq2
chr2	77201400	77204999	3600	*	8.09	8.78	6.71	2.06	6.2e-20	1.98e-19	8.09	8.78	6.71	2.06	6.2e-20	1.98e-19	chr2	77203824	77203824	1	-	0	NM_001013909	0	NM_001013909	Wdr70
chr1	82414200	82416799	2600	*	8.14	8.83	6.76	2.06	7.63e-16	2.11e-15	8.14	8.83	6.76	2.06	7.63e-16	2.11e-15	chr1	82415836	82415836	1	-	0	NM_001037212	0	NM_001037212	Zfp94
chr1	225818400	225820599	2200	*	8.07	8.76	6.7	2.06	1.72e-10	3.92e-10	8.07	8.76	6.7	2.06	1.72e-10	3.92e-10	chr1	225819323	225819323	1	+	0	NM_001025683	0	NM_001025683	RGD1311946
chr2	41260800	41265599	4800	*	7.07	7.76	5.7	2.06	4.04e-08	8.28e-08	7.07	7.76	5.7	2.06	4.04e-08	8.28e-08	chr2	41262309	41262309	1	-	0	NM_001134748	0	NM_001134748	Fam151b
chr13	53717800	53720399	2600	*	6.33	7.02	4.96	2.06	3.21e-06	5.98e-06	6.33	7.02	4.96	2.06	3.21e-06	5.98e-06	chr13	53717938	53717938	1	+	0	NM_133590	0	NM_133590	Rab29
chr7	98164800	98173399	8600	*	10.77	11.46	9.41	2.05	9.35e-165	9.62e-163	10.77	11.46	9.41	2.05	9.35e-165	9.62e-163	chr7	98166914	98166914	1	+	0	NM_001271056	0	NM_001271056	Zhx2
chr8	11843200	11849199	6000	*	9.98	10.67	8.62	2.05	2.1e-88	4.41e-87	9.98	10.67	8.62	2.05	2.1e-88	4.41e-87	chr8	11845330	11845330	1	-	0	NM_001108122	0	NM_001108122	Jrkl
chr8	11843200	11849199	6000	*	9.98	10.67	8.62	2.05	2.1e-88	4.41e-87	9.98	10.67	8.62	2.05	2.1e-88	4.41e-87	chr8	11846050	11846050	1	+	0	NM_001007660	0	NM_001007660	Ccdc82
chr16	71282400	71291199	8800	*	9.74	10.42	8.37	2.05	3.56e-74	5.25e-73	9.74	10.42	8.37	2.05	3.56e-74	5.25e-73	chr16	71284599	71284599	1	+	0	NM_001004107	0	NM_001004107	Tacc1
chr7	115850800	115853999	3200	*	9.68	10.37	8.32	2.05	9.13e-71	1.23e-69	9.68	10.37	8.32	2.05	9.13e-71	1.23e-69	chr7	115851860	115851860	1	-	0	NM_001104612	0	NM_001104612	Jrk
chr5	105419800	105423599	3800	*	9.62	10.31	8.26	2.05	4.32e-69	5.59e-68	9.62	10.31	8.26	2.05	4.32e-69	5.59e-68	chr5	105422721	105422721	1	-	0	NM_001106665	0	NM_001106665	Ttc39b
chr2	58516800	58521399	4600	*	9.2	9.89	7.84	2.05	4.81e-52	3.99e-51	9.2	9.89	7.84	2.05	4.81e-52	3.99e-51	chr2	58518967	58518967	1	+	0	NM_001107650	0	NM_001107650	Ercc variant 1
chr2	58516800	58521399	4600	*	9.2	9.89	7.84	2.05	4.81e-52	3.99e-51	9.2	9.89	7.84	2.05	4.81e-52	3.99e-51	chr2	58518967	58518967	1	+	0	NR_073140	0	NR_073140	Ercc8 variant 3
chr2	58516800	58521399	4600	*	9.2	9.89	7.84	2.05	4.81e-52	3.99e-51	9.2	9.89	7.84	2.05	4.81e-52	3.99e-51	chr2	58518967	58518967	1	+	0	NR_073139	0	NR_073139	Ercc8 variant 2
chr10	88458400	88464599	6200	*	9.79	10.48	8.43	2.05	1.42e-44	9.58e-44	9.79	10.48	8.43	2.05	1.42e-44	9.58e-44	chr10	88461552	88461552	1	-	0	NM_053630	0	NM_053630	Kcnh4
chr10	88458400	88464599	6200	*	9.79	10.48	8.43	2.05	1.42e-44	9.58e-44	9.79	10.48	8.43	2.05	1.42e-44	9.58e-44	chr10	88464597	88464597	1	-	0	NM_013179	0	NM_013179	hypocretin neuropeptide precursor
chr11	65018600	65029399	10800	*	9.72	10.41	8.36	2.05	5e-41	3.06e-40	9.72	10.41	8.36	2.05	5e-41	3.06e-40	chr11	65019536	65019536	1	+	0	NM_001025015	0	NM_001025015	Gtpbp8
chr1	63151600	63157799	6200	*	9.04	9.73	7.68	2.05	4.32e-39	2.49e-38	9.04	9.73	7.68	2.05	4.32e-39	2.49e-38	chr1	63155620	63155620	1	+	0	NM_138870	0	NM_138870	Tfpt
chr1	63151600	63157799	6200	*	9.04	9.73	7.68	2.05	4.32e-39	2.49e-38	9.04	9.73	7.68	2.05	4.32e-39	2.49e-38	chr1	63154743	63154743	1	-	0	NM_001106219	0	NM_001106219	Prpf31
chr4	27597800	27603199	5400	*	8.99	9.68	7.63	2.05	2.17e-38	1.22e-37	8.99	9.68	7.63	2.05	2.17e-38	1.22e-37	chr4	27601632	27601632	1	+	0	NM_001024246	0	NM_001024246	Rbm48
chr4	27597800	27603199	5400	*	8.99	9.68	7.63	2.05	2.17e-38	1.22e-37	8.99	9.68	7.63	2.05	2.17e-38	1.22e-37	chr4	27601351	27601351	1	-	0	NM_001109220	0	NM_001109220	Pex1
chr5	155802600	155806799	4200	*	8.74	9.43	7.38	2.05	2.19e-35	1.13e-34	8.74	9.43	7.38	2.05	2.19e-35	1.13e-34	chr5	155805563	155805563	1	-	0	NM_031107	0	NM_031107	Rps6ka1
chr19	36942800	36947599	4800	*	8.79	9.48	7.43	2.05	4.67e-30	2.06e-29	8.79	9.48	7.43	2.05	4.67e-30	2.06e-29	chr19	36944877	36944877	1	+	0	NM_001024237	0	NM_001024237	Farsa
chr20	10257400	10264599	7200	*	8.4	9.09	7.04	2.05	1.82e-21	6.15e-21	8.4	9.09	7.04	2.05	1.82e-21	6.15e-21	chr20	10262014	10262014	1	-	0	NM_001012174	0	NM_001012174	Fkbp5
chr7	75093600	75095999	2400	*	7.94	8.63	6.58	2.05	8.41e-20	2.67e-19	7.94	8.63	6.58	2.05	8.41e-20	2.67e-19	chr7	75094901	75094901	1	-	0	NM_001012117	0	NM_001012117	Fbxo43
chr5	171576400	171578999	2600	*	8.07	8.76	6.71	2.05	1.21e-17	3.58e-17	8.07	8.76	6.71	2.05	1.21e-17	3.58e-17	chr5	171577835	171577835	1	-	0	NM_001277249	0	NM_001277249	Park7 variant 1
chr5	171576400	171578999	2600	*	8.07	8.76	6.71	2.05	1.21e-17	3.58e-17	8.07	8.76	6.71	2.05	1.21e-17	3.58e-17	chr5	171577835	171577835	1	-	0	NM_001277250	0	NM_001277250	Park7 variant 2
chr5	171576400	171578999	2600	*	8.07	8.76	6.71	2.05	1.21e-17	3.58e-17	8.07	8.76	6.71	2.05	1.21e-17	3.58e-17	chr5	171577605	171577605	1	-	0	NM_057143	0	NM_057143	Park7 variant 5
chr5	171576400	171578999	2600	*	8.07	8.76	6.71	2.05	1.21e-17	3.58e-17	8.07	8.76	6.71	2.05	1.21e-17	3.58e-17	chr5	171577835	171577835	1	-	0	NM_001277251	0	NM_001277251	Park7 variant 3
chr5	171576400	171578999	2600	*	8.07	8.76	6.71	2.05	1.21e-17	3.58e-17	8.07	8.76	6.71	2.05	1.21e-17	3.58e-17	chr5	171577835	171577835	1	-	0	NM_001277252	0	NM_001277252	Park7 variant 4
chr20	11477600	11480199	2600	*	7.67	8.36	6.31	2.05	1.71e-10	3.9e-10	7.67	8.36	6.31	2.05	1.71e-10	3.9e-10	chr20	11479674	11479674	1	-	0	NM_207594	0	NM_207594	Glo1
chrX	2135800	2137599	1800	*	6.8	7.49	5.44	2.05	9.49e-07	1.82e-06	6.8	7.49	5.44	2.05	9.49e-07	1.82e-06	chrX	2136335	2136335	1	+	0	NM_001110782	0	NM_001110782	Syn1 variant 2
chrX	2135800	2137599	1800	*	6.8	7.49	5.44	2.05	9.49e-07	1.82e-06	6.8	7.49	5.44	2.05	9.49e-07	1.82e-06	chrX	2136335	2136335	1	+	0	NM_019133	0	NM_019133	Syn1 variant 1
chr19	52933400	52938399	5000	*	10.9	11.59	9.55	2.04	5.67e-174	6.56e-172	10.9	11.59	9.55	2.04	5.67e-174	6.56e-172	chr19	52935419	52935419	1	+	0	NM_001106185	0	NM_001106185	Dhx38
chr6	111775000	111783999	9000	*	10.52	11.2	9.16	2.04	6.8e-134	4e-132	10.52	11.2	9.16	2.04	6.8e-134	4e-132	chr6	111780260	111780260	1	-	0	NM_001100718	0	NM_001100718	Dcaf5
chr17	11903400	11915599	12200	*	10.45	11.13	9.09	2.04	4.09e-128	2.1e-126	10.45	11.13	9.09	2.04	4.09e-128	2.1e-126	chr17	11907480	11907480	1	+	0	NM_001115024	0	NM_001115024	Lman2
chr20	16014000	16021799	7800	*	10.16	10.85	8.81	2.04	3.42e-113	1.32e-111	10.16	10.85	8.81	2.04	3.42e-113	1.32e-111	chr20	16016840	16016840	1	+	0	NM_024131	0	NM_024131	Ddt
chr12	49223800	49233399	9600	*	10.44	11.12	9.09	2.04	7.01e-113	2.66e-111	10.44	11.12	9.09	2.04	7.01e-113	2.66e-111	chr12	49232335	49232335	1	-	0	NM_001009630	0	NM_001009630	RGD1311899
chr3	160735000	160746799	11800	*	10.16	10.85	8.81	2.04	2.17e-102	6.45e-101	10.16	10.85	8.81	2.04	2.17e-102	6.45e-101	chr3	160743135	160743135	1	-	0	NM_001258011	0	NM_001258011	Snhg11
chr12	13685200	13694199	9000	*	10.05	10.73	8.7	2.04	2.45e-77	3.91e-76	10.05	10.73	8.7	2.04	2.45e-77	3.91e-76	chr12	13692085	13692085	1	-	0	NM_001105907	0	NM_001105907	Trrap
chr9	14916600	14927399	10800	*	10.01	10.7	8.66	2.04	6.8e-71	9.16e-70	10.01	10.7	8.66	2.04	6.8e-71	9.16e-70	chr9	14919789	14919789	1	+	0	NM_001178071	0	NM_001178071	Ubr2
chr2	84209400	84215199	5800	*	10.07	10.76	8.72	2.04	1.6e-69	2.1e-68	10.07	10.76	8.72	2.04	1.6e-69	2.1e-68	chr2	84212641	84212641	1	-	0	NM_001106419	0	NM_001106419	Rad1
chr2	84209400	84215199	5800	*	10.07	10.76	8.72	2.04	1.6e-69	2.1e-68	10.07	10.76	8.72	2.04	1.6e-69	2.1e-68	chr2	84212802	84212802	1	+	0	NM_001029915	0	NM_001029915	Brix1
chr11	75009000	75015999	7000	*	9.1	9.78	7.75	2.04	8.89e-47	6.41e-46	9.1	9.78	7.75	2.04	8.89e-47	6.41e-46	chr11	75013534	75013534	1	-	0	NM_138865	0	NM_138865	Cep19
chr11	75009000	75015999	7000	*	9.1	9.78	7.75	2.04	8.89e-47	6.41e-46	9.1	9.78	7.75	2.04	8.89e-47	6.41e-46	chr11	75013626	75013626	1	+	0	NM_001100651	0	NM_001100651	Pigx
chr9	94032000	94040999	9000	*	8.76	9.45	7.41	2.04	5.76e-38	3.2e-37	8.76	9.45	7.41	2.04	5.76e-38	3.2e-37	chr9	94034065	94034065	1	+	0	NM_001108808	0	NM_001108808	Eif4e2
chr12	40339000	40342599	3600	*	8.57	9.26	7.22	2.04	2.78e-35	1.43e-34	8.57	9.26	7.22	2.04	2.78e-35	1.43e-34	chr12	40340914	40340914	1	+	0	NM_022961	0	NM_022961	Vps33a
chr17	28700400	28703599	3200	*	9.24	9.92	7.88	2.04	5.51e-33	2.65e-32	9.24	9.92	7.88	2.04	5.51e-33	2.65e-32	chr17	28701056	28701056	1	+	0	NM_001106106	0	NM_001106106	Eef1e1
chr4	5864600	5867599	3000	*	8.86	9.55	7.51	2.04	1.57e-32	7.43e-32	8.86	9.55	7.51	2.04	1.57e-32	7.43e-32	chr4	5865988	5865988	1	+	0	NM_001109215	0	NM_001109215	Xrcc2
chr3	129311800	129314999	3200	*	8.92	9.61	7.57	2.04	3.34e-30	1.48e-29	8.92	9.61	7.57	2.04	3.34e-30	1.48e-29	chr3	129313298	129313298	1	-	0	NM_053581	0	NM_053581	Idh3B
chr1	159891000	159894199	3200	*	8.17	8.86	6.82	2.04	5.99e-20	1.92e-19	8.17	8.86	6.82	2.04	5.99e-20	1.92e-19	chr1	159893039	159893039	1	+	0	NM_022623	0	NM_022623	Fzd4
chr2	222790800	222802999	12200	*	7.91	8.6	6.55	2.04	5.49e-19	1.7e-18	7.91	8.6	6.55	2.04	5.49e-19	1.7e-18	chr2	222799860	222799860	1	-	0	NM_001106454	0	NM_001106454	Ttf2
chr11	86022600	86026599	4000	*	7.88	8.57	6.52	2.04	1.61e-17	4.72e-17	7.88	8.57	6.52	2.04	1.61e-17	4.72e-17	chr11	86024802	86024802	1	+	0	NM_133606	0	NM_133606	Ehhadh
chr4	165644400	165647799	3400	*	8.53	9.21	7.17	2.04	5.68e-14	1.47e-13	8.53	9.21	7.17	2.04	5.68e-14	1.47e-13	chr4	165646842	165646842	1	-	0	NM_021261	0	NM_021261	Tmsb10
chr12	13498800	13501399	2600	*	7.31	7.99	5.95	2.04	1.1e-11	2.63e-11	7.31	7.99	5.95	2.04	1.1e-11	2.63e-11	chr12	13499017	13499017	1	+	0	NM_001109598	0	NM_001109598	Smurf1
chr10	65042600	65058799	16200	*	11.15	11.83	9.81	2.03	1.86e-211	4.12e-209	11.15	11.83	9.81	2.03	1.86e-211	4.12e-209	chr10	65058473	65058473	1	+	0	NM_001025664	0	NM_001025664	Wsb1 variant 2
chr10	65042600	65058799	16200	*	11.15	11.83	9.81	2.03	1.86e-211	4.12e-209	11.15	11.83	9.81	2.03	1.86e-211	4.12e-209	chr10	65046090	65046090	1	+	0	NM_001042561	0	NM_001042561	Wsb1 variant 1
chr20	15816200	15829599	13400	*	11.19	11.88	9.85	2.03	2.9e-204	5.97e-202	11.19	11.88	9.85	2.03	2.9e-204	5.97e-202	chr20	15825613	15825613	1	+	0	NM_012980	0	NM_012980	Mmp11
chr20	15816200	15829599	13400	*	11.19	11.88	9.85	2.03	2.9e-204	5.97e-202	11.19	11.88	9.85	2.03	2.9e-204	5.97e-202	chr20	15822408	15822408	1	-	0	NM_001007008	0	NM_001007008	Chchd10
chr10	110134800	110143999	9200	*	10.87	11.55	9.52	2.03	1.18e-175	1.45e-173	10.87	11.55	9.52	2.03	1.18e-175	1.45e-173	chr10	110141197	110141197	1	-	0	NM_001039587	0	NM_001039587	Wdr45b
chr1	80009200	80021199	12000	*	11.19	11.87	9.84	2.03	5.6e-151	4.57e-149	11.19	11.87	9.84	2.03	5.6e-151	4.57e-149	chr1	80015105	80015105	1	+	0	NM_001013895	0	NM_001013895	Prkd2
chr20	33198400	33202999	4600	*	10	10.69	8.66	2.03	5.17e-103	1.56e-101	10	10.69	8.66	2.03	5.17e-103	1.56e-101	chr20	33200486	33200486	1	-	0	NM_001135807	0	NM_001135807	H2afy2
chr8	22073600	22082599	9000	*	10.09	10.77	8.74	2.03	1.03e-100	2.96e-99	10.09	10.77	8.74	2.03	1.03e-100	2.96e-99	chr8	22078080	22078080	1	+	0	NM_001108754	0	NM_001108754	Mrpl4
chr4	153386200	153392599	6400	*	9.9	10.58	8.56	2.03	6.45e-94	1.59e-92	9.9	10.58	8.56	2.03	6.45e-94	1.59e-92	chr4	153387979	153387979	1	-	0	NM_001014187	0	NM_001014187	Lancl2
chr8	58347600	58360599	13000	*	9.96	10.64	8.61	2.03	7.7e-90	1.68e-88	9.96	10.64	8.61	2.03	7.7e-90	1.68e-88	chr8	58351330	58351330	1	+	0	NM_001037770	0	NM_001037770	Fbxo22
chr4	39960800	39965399	4600	*	9.78	10.47	8.43	2.03	6.03e-88	1.25e-86	9.78	10.47	8.43	2.03	6.03e-88	1.25e-86	chr4	39963623	39963623	1	-	0	NM_001109221	0	NM_001109221	Bmt2
chr6	58527400	58533199	5800	*	9.96	10.64	8.61	2.03	2.59e-82	4.71e-81	9.96	10.64	8.61	2.03	2.59e-82	4.71e-81	chr6	58531060	58531060	1	-	0	NM_021262	0	NM_021262	Acp1 variant 1
chr6	58527400	58533199	5800	*	9.96	10.64	8.61	2.03	2.59e-82	4.71e-81	9.96	10.64	8.61	2.03	2.59e-82	4.71e-81	chr6	58531097	58531097	1	-	0	NM_001135562	0	NM_001135562	Acp1 variant 2
chr6	58527400	58533199	5800	*	9.96	10.64	8.61	2.03	2.59e-82	4.71e-81	9.96	10.64	8.61	2.03	2.59e-82	4.71e-81	chr6	58531556	58531556	1	+	0	NM_001108705	0	NM_001108705	Sh3yl1
chr6	58527400	58533199	5800	*	9.96	10.64	8.61	2.03	2.59e-82	4.71e-81	9.96	10.64	8.61	2.03	2.59e-82	4.71e-81	chr6	58531031	58531031	1	-	0	NM_001313740	0	NM_001313740	Acp1 variant 4
chr6	58527400	58533199	5800	*	9.96	10.64	8.61	2.03	2.59e-82	4.71e-81	9.96	10.64	8.61	2.03	2.59e-82	4.71e-81	chr6	58531043	58531043	1	-	0	NM_001313735	0	NM_001313735	Acp1 variant 3
chr6	9396000	9407399	11400	*	9.97	10.65	8.62	2.03	3.94e-73	5.63e-72	9.97	10.65	8.62	2.03	3.94e-73	5.63e-72	chr6	9404555	9404555	1	+	0	NM_017171	0	NM_017171	Prkce
chr10	95499600	95507399	7800	*	9.53	10.21	8.18	2.03	1.64e-71	2.24e-70	9.53	10.21	8.18	2.03	1.64e-71	2.24e-70	chr10	95504934	95504934	1	+	0	NM_001105848	0	NM_001105848	Helz
chr7	126398600	126405799	7200	*	9.86	10.54	8.51	2.03	2.93e-63	3.3e-62	9.86	10.54	8.51	2.03	2.93e-63	3.3e-62	chr7	126402228	126402228	1	-	0	NM_001130696	0	NM_001130696	Cdpf1
chr11	91427200	91434799	7600	*	9.17	9.86	7.83	2.03	7.34e-57	6.92e-56	9.17	9.86	7.83	2.03	7.34e-57	6.92e-56	chr11	91429763	91429763	1	-	0	NM_001105861	0	NM_001105861	Top3b
chr2	207613200	207618399	5200	*	9.07	9.76	7.73	2.03	2.3e-50	1.82e-49	9.07	9.76	7.73	2.03	2.3e-50	1.82e-49	chr2	207615656	207615656	1	-	0	NM_001106443	0	NM_001106443	Msto1
chr12	4389800	4392799	3000	*	9.09	9.77	7.75	2.03	1.43e-41	8.93e-41	9.09	9.77	7.75	2.03	1.43e-41	8.93e-41	chr12	4390714	4390714	1	+	0	NM_001108850	0	NM_001108850	Trappc5
chr5	14030200	14036599	6400	*	9.03	9.71	7.68	2.03	1.53e-36	8.19e-36	9.03	9.71	7.68	2.03	1.53e-36	8.19e-36	chr5	14031257	14031257	1	+	0	NM_176857	0	NM_176857	Vcpip1
chrX	135114200	135118199	4000	*	8.25	8.93	6.91	2.03	9.51e-24	3.45e-23	8.25	8.93	6.91	2.03	9.51e-24	3.45e-23	chrX	135116885	135116885	1	-	0	NM_001039016	0	NM_001039016	Zdhhc9
chr3	89605600	89610399	4800	*	8.55	9.24	7.2	2.03	1.1e-23	4e-23	8.55	9.24	7.2	2.03	1.1e-23	4e-23	chr3	89608081	89608081	1	-	0	NM_001014180	0	NM_001014180	Alkbh3
chr18	24751200	24753999	2800	*	8.18	8.86	6.84	2.03	5.79e-20	1.85e-19	8.18	8.86	6.84	2.03	5.79e-20	1.85e-19	chr18	24752959	24752959	1	+	0	NM_001031644	0	NM_001031644	Ercc3
chrX	105035800	105041199	5400	*	8.03	8.72	6.69	2.03	2.52e-19	7.89e-19	8.03	8.72	6.69	2.03	2.52e-19	7.89e-19	chrX	105040384	105040384	1	+	0	NM_012955	0	NM_012955	Cenpi
chr7	98506800	98510399	3600	*	7.97	8.65	6.62	2.03	4.61e-15	1.24e-14	7.97	8.65	6.62	2.03	4.61e-15	1.24e-14	chr7	98509170	98509170	1	-	0	NM_001025007	0	NM_001025007	RGD1310852
chr5	146450800	146453199	2400	*	7.01	7.69	5.67	2.03	9.46e-09	2e-08	7.01	7.69	5.67	2.03	9.46e-09	2e-08	chr5	146452289	146452289	1	-	0	NM_001107978	0	NM_001107978	Utp11
chr5	63871400	63872799	1400	*	6.56	7.24	5.22	2.03	3.63e-07	7.1e-07	6.56	7.24	5.22	2.03	3.63e-07	7.1e-07	chr5	63871877	63871877	1	+	0	NM_001107954	0	NM_001107954	Reck
chr10	56265600	56282399	16800	*	11.84	12.52	10.5	2.02	3.15e-255	1.52e-252	11.84	12.52	10.5	2.02	3.15e-255	1.52e-252	chr10	56269586	56269586	1	+	0	NM_001017477	0	NM_001017477	Gps2
chr10	56265600	56282399	16800	*	11.84	12.52	10.5	2.02	3.15e-255	1.52e-252	11.84	12.52	10.5	2.02	3.15e-255	1.52e-252	chr10	56276602	56276602	1	-	0	NM_001033681	0	NM_001033681	Eif5a
chr5	131901000	131908599	7600	*	10.2	10.89	8.87	2.02	3.21e-115	1.29e-113	10.2	10.89	8.87	2.02	3.21e-115	1.29e-113	chr5	131905081	131905081	1	+	0	NM_001107953	0	NM_001107953	Zcchc11
chr4	164176400	164181799	5400	*	9.99	10.67	8.65	2.02	4.44e-101	1.29e-99	9.99	10.67	8.65	2.02	4.44e-101	1.29e-99	chr4	164178522	164178522	1	+	0	NM_053438	0	NM_053438	Rnf103
chr8	21516400	21525399	9000	*	9.94	10.62	8.6	2.02	7.86e-93	1.87e-91	9.94	10.62	8.6	2.02	7.86e-93	1.87e-91	chr8	21523798	21523798	1	-	0	NM_001108995	0	NM_001108995	Zfp26
chr17	19780000	19786399	6400	*	9.66	10.34	8.32	2.02	2.3e-80	3.98e-79	9.66	10.34	8.32	2.02	2.3e-80	3.98e-79	chr17	19782859	19782859	1	-	0	NM_001107462	0	NM_001107462	Kif13a
chr8	13771200	13777799	6600	*	9.51	10.19	8.17	2.02	1.5e-68	1.91e-67	9.51	10.19	8.17	2.02	1.5e-68	1.91e-67	chr8	13774832	13774832	1	-	0	NM_001106801	0	NM_001106801	Med17
chr2	138761600	138767399	5800	*	9.42	10.1	8.08	2.02	4.9e-63	5.5e-62	9.42	10.1	8.08	2.02	4.9e-63	5.5e-62	chr2	138764112	138764112	1	+	0	NM_001039033	0	NM_001039033	Actl6a
chr18	24876000	24885799	9800	*	10.25	10.93	8.91	2.02	4.52e-60	4.63e-59	10.25	10.93	8.91	2.02	4.52e-60	4.63e-59	chr18	24878721	24878721	1	+	0	NM_053959	0	NM_053959	Bin1
chr11	90312000	90320799	8800	*	8.94	9.63	7.61	2.02	4.22e-45	2.9e-44	8.94	9.63	7.61	2.02	4.22e-45	2.9e-44	chr11	90315983	90315983	1	+	0	NM_001012472	0	NM_001012472	Dgcr14
chr11	90312000	90320799	8800	*	8.94	9.63	7.61	2.02	4.22e-45	2.9e-44	8.94	9.63	7.61	2.02	4.22e-45	2.9e-44	chr11	90312180	90312180	1	+	0	NM_001108846	0	NM_001108846	Gsc2
chr3	129588600	129595199	6600	*	9.22	9.9	7.89	2.02	2.2e-44	1.47e-43	9.22	9.9	7.89	2.02	2.2e-44	1.47e-43	chr3	129591391	129591391	1	+	0	NM_001013206	0	NM_001013206	Mrps26
chr9	81637200	81644199	7000	*	9.17	9.85	7.84	2.02	5.28e-40	3.12e-39	9.17	9.85	7.84	2.02	5.28e-40	3.12e-39	chr9	81642558	81642558	1	+	0	NM_001173986	0	NM_001173986	Stk36
chr9	81637200	81644199	7000	*	9.17	9.85	7.84	2.02	5.28e-40	3.12e-39	9.17	9.85	7.84	2.02	5.28e-40	3.12e-39	chr9	81642487	81642487	1	-	0	NM_001012004	0	NM_001012004	Rnf25
chr12	49784000	49787199	3200	*	8.89	9.58	7.56	2.02	5.22e-38	2.91e-37	8.89	9.58	7.56	2.02	5.22e-38	2.91e-37	chr12	49784214	49784214	1	+	0	NM_001009973	0	NM_001009973	Kctd10
chr16	6960000	6962399	2400	*	8.59	9.27	7.25	2.02	1.77e-31	8.16e-31	8.59	9.27	7.25	2.02	1.77e-31	8.16e-31	chr16	6961229	6961229	1	+	0	NM_001013134	0	NM_001013134	Nek4
chrX	72026600	72028999	2400	*	8.23	8.91	6.89	2.02	4.28e-24	1.57e-23	8.23	8.91	6.89	2.02	4.28e-24	1.57e-23	chrX	72027346	72027346	1	+	0	NM_001193292	0	NM_001193292	Med12
chr3	58988400	58992399	4000	*	8.64	9.33	7.31	2.02	7.08e-22	2.42e-21	8.64	9.33	7.31	2.02	7.08e-22	2.42e-21	chr3	58990221	58990221	1	-	0	NM_001191737	0	NM_001191737	Ttc21b
chr5	169565600	169568999	3400	*	7.81	8.49	6.48	2.02	3.7e-15	1e-14	7.81	8.49	6.48	2.02	3.7e-15	1e-14	chr5	169568626	169568626	1	-	0	NM_172063	0	NM_172063	Pex14
chr17	19344200	19347199	3000	*	7.29	7.98	5.96	2.02	4.28e-11	1e-10	7.29	7.98	5.96	2.02	4.28e-11	1e-10	chr17	19345323	19345323	1	+	0	NM_053874	0	NM_053874	Cap2
chr10	90127600	90155999	28400	*	12.4	13.08	11.07	2.01	3.23e-303	3.28e-300	12.4	13.08	11.07	2.01	3.23e-303	3.28e-300	chr10	90144607	90144607	1	-	0	NM_001024792	0	NM_001024792	Slc25a39
chr10	90127600	90155999	28400	*	12.4	13.08	11.07	2.01	3.23e-303	3.28e-300	12.4	13.08	11.07	2.01	3.23e-303	3.28e-300	chr10	90130415	90130415	1	+	0	NM_198758	0	NM_198758	Rundc3a
chr5	157027000	157040399	13400	*	11.26	11.94	9.94	2.01	6.5e-226	1.93e-223	11.26	11.94	9.94	2.01	6.5e-226	1.93e-223	chr5	157029892	157029892	1	+	0	NM_001014193	0	NM_001014193	Rsrp1
chr5	157027000	157040399	13400	*	11.26	11.94	9.94	2.01	6.5e-226	1.93e-223	11.26	11.94	9.94	2.01	6.5e-226	1.93e-223	chr5	157038600	157038600	1	+	0	NM_133417	0	NM_133417	Syf2
chr7	2682800	2703199	20400	*	11.19	11.87	9.86	2.01	3.06e-211	6.73e-209	11.19	11.87	9.86	2.01	3.06e-211	6.73e-209	chr7	2691242	2691242	1	-	0	NM_130410	0	NM_130410	Il23a
chr7	2682800	2703199	20400	*	11.19	11.87	9.86	2.01	3.06e-211	6.73e-209	11.19	11.87	9.86	2.01	3.06e-211	6.73e-209	chr7	2697334	2697334	1	+	0	NM_001008862	0	NM_001008862	Pan2
chr9	37457000	37478399	21400	*	12.11	12.79	10.78	2.01	1.32e-197	2.34e-195	12.11	12.79	10.78	2.01	1.32e-197	2.34e-195	chr9	37462041	37462041	1	-	0	NM_001009700	0	NM_001009700	Imp4
chr9	37457000	37478399	21400	*	12.11	12.79	10.78	2.01	1.32e-197	2.34e-195	12.11	12.79	10.78	2.01	1.32e-197	2.34e-195	chr9	37461819	37461819	1	+	0	NM_001108793	0	NM_001108793	Ccdc115
chr3	62569600	62591399	21800	*	10.54	11.22	9.21	2.01	3.86e-108	1.32e-106	10.54	11.22	9.21	2.01	3.86e-108	1.32e-106	chr3	62571743	62571743	1	+	0	NM_031793	0	NM_031793	Ppig
chr16	70373200	70384399	11200	*	10.23	10.91	8.9	2.01	5.91e-104	1.83e-102	10.23	10.91	8.9	2.01	5.91e-104	1.83e-102	chr16	70376537	70376537	1	+	0	NM_001136098	0	NM_001136098	Hook3
chr2	139918800	139925199	6400	*	10.29	10.97	8.96	2.01	3.64e-100	1.03e-98	10.29	10.97	8.96	2.01	3.64e-100	1.03e-98	chr2	139921786	139921786	1	+	0	NM_001107666	0	NM_001107666	Ttc14
chr6	1522600	1526999	4400	*	9.52	10.2	8.19	2.01	1.02e-71	1.4e-70	9.52	10.2	8.19	2.01	1.02e-71	1.4e-70	chr6	1524597	1524597	1	-	0	NM_001108701	0	NM_001108701	Cebpz
chr6	1522600	1526999	4400	*	9.52	10.2	8.19	2.01	1.02e-71	1.4e-70	9.52	10.2	8.19	2.01	1.02e-71	1.4e-70	chr6	1524702	1524702	1	+	0	NM_001008318	0	NM_001008318	Ndufaf7
chr2	207353600	207359199	5600	*	9.32	10	7.99	2.01	1.04e-58	1.03e-57	9.32	10	7.99	2.01	1.04e-58	1.03e-57	chr2	207354106	207354106	1	+	0	NM_001106442	0	NM_001106442	Ssr2
chr13	100903200	100914999	11800	*	10.25	10.93	8.92	2.01	6.46e-56	5.95e-55	10.25	10.93	8.92	2.01	6.46e-56	5.95e-55	chr13	100906567	100906567	1	+	0	NM_001127600	0	NM_001127600	Aida
chr13	100903200	100914999	11800	*	10.25	10.93	8.92	2.01	6.46e-56	5.95e-55	10.25	10.93	8.92	2.01	6.46e-56	5.95e-55	chr13	100906156	100906156	1	-	0	NM_001025669	0	NM_001025669	Brox
chr10	9317400	9321599	4200	*	9.18	9.86	7.85	2.01	1.58e-51	1.29e-50	9.18	9.86	7.85	2.01	1.58e-51	1.29e-50	chr10	9320002	9320002	1	-	0	NM_001108264	0	NM_001108264	Alg1
chr1	228379400	228386199	6800	*	9.27	9.95	7.93	2.01	5.19e-42	3.28e-41	9.27	9.95	7.93	2.01	5.19e-42	3.28e-41	chr1	228383939	228383939	1	-	0	NM_001286936	0	NM_001286936	Zfpl1
chr1	228379400	228386199	6800	*	9.27	9.95	7.93	2.01	5.19e-42	3.28e-41	9.27	9.95	7.93	2.01	5.19e-42	3.28e-41	chr1	228384096	228384096	1	+	0	NM_001115042	0	NM_001115042	Cdca5
chr2	217454000	217465199	11200	*	8.81	9.49	7.48	2.01	1.06e-34	5.37e-34	8.81	9.49	7.48	2.01	1.06e-34	5.37e-34	chr2	217462273	217462273	1	-	0	NM_001108559	0	NM_001108559	Prpf3
chr1	85377000	85379799	2800	*	8.03	8.71	6.7	2.01	1.76e-21	5.94e-21	8.03	8.71	6.7	2.01	1.76e-21	5.94e-21	chr1	85379188	85379188	1	-	0	NM_001271080	0	NM_001271080	Shkbp1
chr3	126009600	126013399	3800	*	7.92	8.61	6.59	2.01	6.89e-19	2.12e-18	7.92	8.61	6.59	2.01	6.89e-19	2.12e-18	chr3	126010550	126010550	1	+	0	NM_001191742	0	NM_001191742	Ap4e1
chr2	97587800	97590399	2600	*	7.22	7.9	5.89	2.01	1.6e-07	3.2e-07	7.22	7.9	5.89	2.01	1.6e-07	3.2e-07	chr2	97589016	97589016	1	+	0	NM_001107657	0	NM_001107657	Myo10
chr13	94330000	94377199	47200	*	12.37	13.05	11.05	2	0	0	12.37	13.05	11.05	2	0	0	chr13	94373418	94373418	1	-	0	NM_001108350	0	NM_001108350	Klhdc9
chr13	94330000	94377199	47200	*	12.37	13.05	11.05	2	0	0	12.37	13.05	11.05	2	0	0	chr13	94345398	94345398	1	+	0	NM_031800	0	NM_031800	Dedd
chr13	94330000	94377199	47200	*	12.37	13.05	11.05	2	0	0	12.37	13.05	11.05	2	0	0	chr13	94352160	94352160	1	-	0	NM_001305647	0	NM_001305647	Nit1 variant 4
chr13	94330000	94377199	47200	*	12.37	13.05	11.05	2	0	0	12.37	13.05	11.05	2	0	0	chr13	94353139	94353139	1	-	0	NM_001305646	0	NM_001305646	Nit1 variant 3
chr13	94330000	94377199	47200	*	12.37	13.05	11.05	2	0	0	12.37	13.05	11.05	2	0	0	chr13	94353139	94353139	1	-	0	NM_001082580	0	NM_001082580	Nit1 variant 2
chr13	94330000	94377199	47200	*	12.37	13.05	11.05	2	0	0	12.37	13.05	11.05	2	0	0	chr13	94353139	94353139	1	-	0	NM_182668	0	NM_182668	Nit1 variant 1
chr13	94330000	94377199	47200	*	12.37	13.05	11.05	2	0	0	12.37	13.05	11.05	2	0	0	chr13	94353196	94353196	1	+	0	NM_001109476	0	NM_001109476	Pfdn2
chr10	86149000	86152599	3600	*	9.72	10.4	8.39	2	3.87e-74	5.71e-73	9.72	10.4	8.39	2	3.87e-74	5.71e-73	chr10	86150849	86150849	1	-	0	NM_001143895	0	NM_001143895	Pgap3
chrX	115922200	115930799	8600	*	9.75	10.43	8.43	2	4.79e-65	5.64e-64	9.75	10.43	8.43	2	4.79e-65	5.64e-64	chrX	115929134	115929134	1	-	0	NM_001108993	0	NM_001108993	Cers5
chr3	2158400	2167599	9200	*	9.44	10.12	8.11	2	3.38e-52	2.81e-51	9.44	10.12	8.11	2	3.38e-52	2.81e-51	chr3	2164204	2164204	1	+	0	NM_144738	0	NM_144738	patatin-like phospholipase domain containing 7
chr3	2158400	2167599	9200	*	9.44	10.12	8.11	2	3.38e-52	2.81e-51	9.44	10.12	8.11	2	3.38e-52	2.81e-51	chr3	2163210	2163210	1	-	0	NM_001013426	0	NM_001013426	Mrpl41
chr17	33458200	33465399	7200	*	9.08	9.76	7.76	2	3.06e-46	2.18e-45	9.08	9.76	7.76	2	3.06e-46	2.18e-45	chr17	33462906	33462906	1	-	0	NM_001107350	0	NM_001107350	Ripk1
chr10	83990800	83998399	7600	*	9.43	10.11	8.1	2	9.54e-42	5.97e-41	9.43	10.11	8.1	2	9.54e-42	5.97e-41	chr10	83995379	83995379	1	+	0	NM_001107042	0	NM_001107042	Hoxb3
chr3	167421000	167425999	5000	*	8.64	9.32	7.32	2	1.01e-33	4.95e-33	8.64	9.32	7.32	2	1.01e-33	4.95e-33	chr3	167422568	167422568	1	+	0	NM_001106542	0	NM_001106542	Ube2c
chr8	82239400	82242999	3600	*	8.5	9.17	7.17	2	3.28e-32	1.54e-31	8.5	9.17	7.17	2	3.28e-32	1.54e-31	chr8	82242336	82242336	1	-	0	NM_053856	0	NM_053856	Scg3
chr2	230545800	230548599	2800	*	8.01	8.68	6.68	2	1.71e-20	5.57e-20	8.01	8.68	6.68	2	1.71e-20	5.57e-20	chr2	230547670	230547670	1	+	0	NM_031767	0	NM_031767	Sort1
chr5	154316000	154318399	2400	*	7.74	8.42	6.41	2	7.74e-12	1.86e-11	7.74	8.42	6.41	2	7.74e-12	1.86e-11	chr5	154316935	154316935	1	-	0	NM_001115037	0	NM_001115037	Med18
chr4	58094000	58119599	25600	*	8.23	6.9	8.91	-2.01	1.57e-24	5.82e-24	8.23	6.9	8.91	-2.01	1.57e-24	5.82e-24	chr4	58100025	58100025	1	+	0	NR_037383	0	NR_037383	Mir3587
chr4	58094000	58119599	25600	*	8.23	6.9	8.91	-2.01	1.57e-24	5.82e-24	8.23	6.9	8.91	-2.01	1.57e-24	5.82e-24	chr4	58100133	58100133	1	-	0	NR_031837	0	NR_031837	Mir29b1
chr4	58094000	58119599	25600	*	8.23	6.9	8.91	-2.01	1.57e-24	5.82e-24	8.23	6.9	8.91	-2.01	1.57e-24	5.82e-24	chr4	58099761	58099761	1	-	0	NR_031836	0	NR_031836	Mir29a
chr4	58094000	58119599	25600	*	8.23	6.9	8.91	-2.01	1.57e-24	5.82e-24	8.23	6.9	8.91	-2.01	1.57e-24	5.82e-24	chr4	58099661	58099661	1	+	0	NR_037336	0	NR_037336	Mir3556a
chr14	86870400	86875999	5600	*	6.66	5.32	7.34	-2.02	4.65e-07	9.05e-07	6.66	5.32	7.34	-2.02	4.65e-07	9.05e-07	chr14	86874845	86874845	1	-	0	NM_001270850	0	NM_001270850	Gck variant 3
chr3	101426800	101450599	23800	*	9.48	8.11	10.17	-2.05	4.65e-58	4.53e-57	9.48	8.11	10.17	-2.05	4.65e-58	4.53e-57	chr3	101433212	101433212	1	-	0	NM_001109203	0	NM_001109203	Prrg4
chr10	13012200	13020399	8200	*	7.39	5.97	8.09	-2.12	1.92e-14	5.07e-14	7.39	5.97	8.09	-2.12	1.92e-14	5.07e-14	chr10	13016684	13016684	1	+	0	NM_001106983	0	NM_001106983	Prss32
chr7	2614400	2619799	5400	*	6.2	4.78	6.9	-2.12	0.000126	0.000214	6.2	4.78	6.9	-2.12	0.000126	0.000214	chr7	2614618	2614618	1	+	0	NM_001105719	0	NM_001105719	Mip
chr17	43898800	43900999	2200	*	8.13	6.7	8.83	-2.14	1.2e-23	4.34e-23	8.13	6.7	8.83	-2.14	1.2e-23	4.34e-23	chr17	43899062	43899062	1	-	0	NM_001106110	0	NM_001106110	Dcdc2
chr2	124466200	124476999	10800	*	9.25	7.81	9.96	-2.15	3.64e-37	1.98e-36	9.25	7.81	9.96	-2.15	3.64e-37	1.98e-36	chr2	124467561	124467561	1	+	0	NM_001270961	0	NM_001270961	Cp variant 2
chr2	124466200	124476999	10800	*	9.25	7.81	9.96	-2.15	3.64e-37	1.98e-36	9.25	7.81	9.96	-2.15	3.64e-37	1.98e-36	chr2	124467561	124467561	1	+	0	NM_012532	0	NM_012532	Cp variant 1
chr2	107882600	107888199	5600	*	5.97	4.53	6.68	-2.15	2.08e-05	3.7e-05	5.97	4.53	6.68	-2.15	2.08e-05	3.7e-05	chr2	107886782	107886782	1	-	0	NM_019291	0	NM_019291	Car2
chr12	16119200	16134199	15000	*	9.71	8.25	10.42	-2.17	2.02e-87	4.16e-86	9.71	8.25	10.42	-2.17	2.02e-87	4.16e-86	chr12	16120531	16120531	1	+	0	NM_001037218	0	NM_001037218	Radil
chr10	13838000	13846999	9000	*	6.93	5.47	7.64	-2.18	3.5e-05	6.13e-05	6.93	5.47	7.64	-2.18	3.5e-05	6.13e-05	chr10	13839432	13839432	1	-	0	NM_153294	0	NM_153294	Npw
chr1	82009000	82019999	11000	*	8.5	7.03	9.22	-2.19	2.5e-31	1.14e-30	8.5	7.03	9.22	-2.19	2.5e-31	1.14e-30	chr1	82010351	82010351	1	-	0	NM_001109422	0	NM_001109422	Bcl3
chr6	36699000	36717399	18400	*	8.24	6.76	8.95	-2.19	1.41e-26	5.6e-26	8.24	6.76	8.95	-2.19	1.41e-26	5.6e-26	chr6	36706479	36706479	1	-	0	NM_001007656	0	NM_001007656	Mapre3
chr9	81790800	81801999	11200	*	7.15	5.64	7.87	-2.23	8.58e-10	1.9e-09	7.15	5.64	7.87	-2.23	8.58e-10	1.9e-09	chr9	81796068	81796068	1	+	0	NM_001108226	0	NM_001108226	Wnt6
chr1	226159800	226170999	11200	*	8.09	6.57	8.81	-2.24	3.44e-26	1.34e-25	8.09	6.57	8.81	-2.24	3.44e-26	1.34e-25	chr1	226164798	226164798	1	-	0	NM_012577	0	NM_012577	Gstp1
chr12	32389600	32396799	7200	*	5.86	4.34	6.58	-2.24	5.43e-05	9.4e-05	5.86	4.34	6.58	-2.24	5.43e-05	9.4e-05	chr12	32392859	32392859	1	+	0	NM_031573	0	NM_031573	Phkg1
chr10	82762800	82778199	15400	*	8.63	7.11	9.36	-2.25	5.82e-45	3.98e-44	8.63	7.11	9.36	-2.25	5.82e-45	3.98e-44	chr10	82774531	82774531	1	-	0	NM_001107040	0	NM_001107040	Dlx4
chr20	9856200	9859599	3400	*	5.03	3.5	5.75	-2.25	0.00175	0.00273	5.03	3.5	5.75	-2.25	0.00175	0.00273	chr20	9858712	9858712	1	-	0	NM_001007695	0	NM_001007695	Tcp11
chr1	82708400	82712799	4400	*	5.23	3.7	5.95	-2.25	0.027	0.0378	5.23	3.7	5.95	-2.25	0.027	0.0378	chr1	82709496	82709496	1	-	0	NM_001107489	0	NM_001107489	Zfp575
chr7	142685600	142703399	17800	*	7.85	6.32	8.57	-2.26	5.62e-19	1.74e-18	7.85	6.32	8.57	-2.26	5.62e-19	1.74e-18	chr7	142692725	142692725	1	+	0	NR_031782	0	NR_031782	Mir148b
chr10	82016400	82018799	2400	*	5	3.45	5.73	-2.28	0.00252	0.00389	5	3.45	5.73	-2.28	0.00252	0.00389	chr10	82017557	82017557	1	-	0	NM_001308302	0	NM_001308302	Cacna1g variant 1
chr10	82016400	82018799	2400	*	5	3.45	5.73	-2.28	0.00252	0.00389	5	3.45	5.73	-2.28	0.00252	0.00389	chr10	82017557	82017557	1	-	0	NM_031601	0	NM_031601	Cacna1g variant 2
chr4	7351000	7359799	8800	*	7.15	5.58	7.88	-2.3	2.67e-13	6.75e-13	7.15	5.58	7.88	-2.3	2.67e-13	6.75e-13	chr4	7353763	7353763	1	-	0	NM_021838	0	NM_021838	Nos3
chr8	116146400	116159999	13600	*	6.76	5.17	7.49	-2.33	4.12e-05	7.18e-05	6.76	5.17	7.49	-2.33	4.12e-05	7.18e-05	chr8	116158772	116158772	1	+	0	NM_053316	0	NM_053316	Ip6k1
chr9	113127000	113137399	10400	*	7.25	5.65	7.99	-2.34	1.01e-09	2.23e-09	7.25	5.65	7.99	-2.34	1.01e-09	2.23e-09	chr9	113130698	113130698	1	-	0	NM_032067	0	NM_032067	Ralbp1
chr9	113127000	113137399	10400	*	7.25	5.65	7.99	-2.34	1.01e-09	2.23e-09	7.25	5.65	7.99	-2.34	1.01e-09	2.23e-09	chr9	113137357	113137357	1	+	0	NM_001108238	0	NM_001108238	Ankrd12
chr12	12143800	12152399	8600	*	5.97	4.31	6.72	-2.41	5.06e-06	9.31e-06	5.97	4.31	6.72	-2.41	5.06e-06	9.31e-06	chr12	12145471	12145471	1	+	0	NM_001166576	0	NM_001166576	Usp12
chr10	56302400	56307799	5400	*	6.31	4.65	7.06	-2.42	6.96e-07	1.34e-06	6.31	4.65	7.06	-2.42	6.96e-07	1.34e-06	chr10	56303606	56303606	1	-	0	NM_012751	0	NM_012751	Slc2a4
chr3	17152800	17166399	13600	*	9.34	7.67	10.1	-2.43	5.01e-82	9e-81	9.34	7.67	10.1	-2.43	5.01e-82	9e-81	chr3	17157519	17157519	1	-	0	NM_001100869	0	NM_001100869	Cfap157
chr7	142739400	142747399	8000	*	6.17	4.48	6.92	-2.45	5.74e-06	1.05e-05	6.17	4.48	6.92	-2.45	5.74e-06	1.05e-05	chr7	142740204	142740204	1	-	0	NM_001135089	0	NM_001135089	Zfp385a variant 3
chr7	142739400	142747399	8000	*	6.17	4.48	6.92	-2.45	5.74e-06	1.05e-05	6.17	4.48	6.92	-2.45	5.74e-06	1.05e-05	chr7	142739423	142739423	1	-	0	NM_001135088	0	NM_001135088	Zfp385a variant 1
chr7	142739400	142747399	8000	*	6.17	4.48	6.92	-2.45	5.74e-06	1.05e-05	6.17	4.48	6.92	-2.45	5.74e-06	1.05e-05	chr7	142746041	142746041	1	-	0	NM_001109470	0	NM_001109470	Zfp385a variant 2
chr2	168742400	168746199	3800	*	6.01	4.31	6.77	-2.46	2.69e-05	4.74e-05	6.01	4.31	6.77	-2.46	2.69e-05	4.74e-05	chr2	168744861	168744861	1	-	0	NM_001109510	0	NM_001109510	Gpr171
chr7	3185000	3189399	4400	*	5.83	4.12	6.59	-2.46	2.84e-05	5e-05	5.83	4.12	6.59	-2.46	2.84e-05	5e-05	chr7	3187861	3187861	1	+	0	NM_001107159	0	NM_001107159	Mmp19
chr15	50390000	50402999	13000	*	8.12	6.41	8.88	-2.47	4.44e-29	1.9e-28	8.12	6.41	8.88	-2.47	4.44e-29	1.9e-28	chr15	50391386	50391386	1	+	0	NM_001109102	0	NM_001109102	Fam167a
chr9	82360400	82367599	7200	*	7.27	5.56	8.03	-2.47	0.0224	0.0317	7.27	5.56	8.03	-2.47	0.0224	0.0317	chr9	82365615	82365615	1	+	0	NM_012905	0	NM_012905	Speg variant 4
chr8	99361000	99366999	6000	*	8.19	6.46	8.96	-2.49	8e-26	3.09e-25	8.19	6.46	8.96	-2.49	8e-26	3.09e-25	chr8	99364962	99364962	1	+	0	NM_001012000	0	NM_001012000	Plscr4
chr10	46261200	46269599	8400	*	6.54	4.8	7.3	-2.5	1.89e-07	3.75e-07	6.54	4.8	7.3	-2.5	1.89e-07	3.75e-07	chr10	46266252	46266252	1	+	0	NM_001271207	0	NM_001271207	Rai1
chr1	102003600	102014999	11400	*	6.85	5.11	7.61	-2.5	5.3e-06	9.75e-06	6.85	5.11	7.61	-2.5	5.3e-06	9.75e-06	chr1	102004256	102004256	1	+	0	NM_199088	0	NM_199088	Tsks
chr9	81341000	81360999	20000	*	8.55	6.77	9.33	-2.56	1.63e-38	9.23e-38	8.55	6.77	9.33	-2.56	1.63e-38	9.23e-38	chr9	81344478	81344478	1	-	0	NM_001007713	0	NM_001007713	Tmbim1
chr8	58203800	58212599	8800	*	6.96	5.17	7.73	-2.57	6.56e-10	1.46e-09	6.96	5.17	7.73	-2.57	6.56e-10	1.46e-09	chr8	58210959	58210959	1	-	0	NM_052806	0	NM_052806	Chrnb4
chr8	131494000	131500199	6200	*	8.38	6.58	9.16	-2.58	2.05e-38	1.15e-37	8.38	6.58	9.16	-2.58	2.05e-38	1.15e-37	chr8	131498627	131498627	1	-	0	NM_057212	0	NM_057212	Tmem158
chr4	14463000	14468199	5200	*	7.85	5.99	8.64	-2.65	3.04e-25	1.15e-24	7.85	5.99	8.64	-2.65	3.04e-25	1.15e-24	chr4	14464552	14464552	1	-	0	NM_001106578	0	NM_001106578	Sema3c
chr3	179783000	179802999	20000	*	6.85	4.96	7.64	-2.67	2.72e-12	6.62e-12	6.85	4.96	7.64	-2.67	2.72e-12	6.62e-12	chr3	179788362	179788362	1	+	0	NM_001173739	0	NM_001173739	Mrgbp
chr3	179783000	179802999	20000	*	6.85	4.96	7.64	-2.67	2.72e-12	6.62e-12	6.85	4.96	7.64	-2.67	2.72e-12	6.62e-12	chr3	179794350	179794350	1	+	0	NM_053340	0	NM_053340	Ogfr
chr1	83860200	83871599	11400	*	8.32	6.42	9.11	-2.69	1.51e-30	6.77e-30	8.32	6.42	9.11	-2.69	1.51e-30	6.77e-30	chr1	83868967	83868967	1	-	0	NM_001107495	0	NM_001107495	Cyp2s1
chr8	71396800	71398199	1400	*	3.95	2.01	4.75	-2.73	0.00984	0.0144	3.95	2.01	4.75	-2.73	0.00984	0.0144	chr8	71397593	71397593	1	-	0	NM_001106832	0	NM_001106832	Snx22
chr9	79926400	79938999	12600	*	8.99	7.04	9.79	-2.74	4.76e-60	4.87e-59	8.99	7.04	9.79	-2.74	4.76e-60	4.87e-59	chr9	79937205	79937205	1	-	0	NM_012817	0	NM_012817	Igfbp5
chr1	171878400	171887799	9400	*	7.02	5.07	7.82	-2.75	2.95e-14	7.71e-14	7.02	5.07	7.82	-2.75	2.95e-14	7.71e-14	chr1	171881413	171881413	1	-	0	NM_172033	0	NM_172033	Plekhb1
chr8	76430600	76434199	3600	*	6.27	4.31	7.08	-2.76	2.3e-07	4.56e-07	6.27	4.31	7.08	-2.76	2.3e-07	4.56e-07	chr8	76432611	76432611	1	-	0	NM_173101	0	NM_173101	Myo1e
chr1	180731400	180761799	30400	*	9.36	7.3	10.18	-2.88	4.5e-92	1.05e-90	9.36	7.3	10.18	-2.88	4.5e-92	1.05e-90	chr1	180753889	180753889	1	-	0	NM_139112	0	NM_139112	Lmo1
chr9	64973800	64977599	3800	*	6.81	4.74	7.62	-2.88	5.09e-14	1.32e-13	6.81	4.74	7.62	-2.88	5.09e-14	1.32e-13	chr9	64973841	64973841	1	+	0	NM_001008522	0	NM_001008522	Aox2
chr20	10937600	10948799	11200	*	7.11	5	7.93	-2.93	1.47e-08	3.09e-08	7.11	5	7.93	-2.93	1.47e-08	3.09e-08	chr20	10942041	10942041	1	+	0	NM_001012175	0	NM_001012175	Zfand3
chr20	13821200	13827999	6800	*	5.61	3.51	6.44	-2.93	0.00599	0.00894	5.61	3.51	6.44	-2.93	0.00599	0.00894	chr20	13821723	13821723	1	+	0	NM_001109595	0	NM_001109595	LOC690478
chr10	2095000	2107599	12600	*	6.28	4.15	7.11	-2.95	2.95e-07	5.8e-07	6.28	4.15	7.11	-2.95	2.95e-07	5.8e-07	chr10	2095990	2095990	1	+	0	NM_001025124	0	NM_001025124	Ntan1
chr14	81787800	81798999	11200	*	8.43	6.29	9.26	-2.97	3.14e-06	5.84e-06	8.43	6.29	9.26	-2.97	3.14e-06	5.84e-06	chr14	81789350	81789350	1	-	0	NM_001109089	0	NM_001109089	Msantd1
chr5	62675800	62678999	3200	*	6.63	4.45	7.46	-3.01	2.23e-08	4.63e-08	6.63	4.45	7.46	-3.01	2.23e-08	4.63e-08	chr5	62676350	62676350	1	+	0	NM_139116	0	NM_139116	Il11ra1
chr13	95116000	95124599	8600	*	5.34	3.16	6.17	-3.01	0.008	0.0118	5.34	3.16	6.17	-3.01	0.008	0.0118	chr13	95123470	95123470	1	-	0	NM_001159594	0	NM_001159594	Casq1
chr2	219477200	219481999	4800	*	5.85	3.65	6.68	-3.03	6.6e-08	1.34e-07	5.85	3.65	6.68	-3.03	6.6e-08	1.34e-07	chr2	219479200	219479200	1	-	0	NM_022382	0	NM_022382	Pde4dip
chr1	81952000	81954999	3000	*	5.29	3.08	6.13	-3.05	0.00436	0.00659	5.29	3.08	6.13	-3.05	0.00436	0.00659	chr1	81954480	81954480	1	-	0	NM_031752	0	NM_031752	Bcam
chr2	124172600	124188599	16000	*	7.89	5.65	8.73	-3.09	0.00119	0.00189	7.89	5.65	8.73	-3.09	0.00119	0.00189	chr2	124184783	124184783	1	-	0	NM_031019	0	NM_031019	Crh
chr1	228208000	228213799	5800	*	5.91	3.65	6.75	-3.1	1.29e-06	2.46e-06	5.91	3.65	6.75	-3.1	1.29e-06	2.46e-06	chr1	228212662	228212662	1	-	0	NM_001009689	0	NM_001009689	Cdc42ep2
chr3	128776800	128780599	3800	*	4.59	2.28	5.44	-3.16	0.00477	0.00719	4.59	2.28	5.44	-3.16	0.00477	0.00719	chr3	128777078	128777078	1	-	0	NM_022943	0	NM_022943	Mertk
chr2	212196000	212205999	10000	*	8.58	6.23	9.43	-3.2	6.85e-39	3.92e-38	8.58	6.23	9.43	-3.2	6.85e-39	3.92e-38	chr2	212199249	212199249	1	+	0	NM_021864	0	NM_021864	Sprr1a
chr8	57119800	57128799	9000	*	9.45	7.05	10.31	-3.25	3.09e-22	1.07e-21	9.45	7.05	10.31	-3.25	3.09e-22	1.07e-21	chr8	57123000	57123000	1	-	0	NM_001191579	0	NM_001191579	Elmod1
chr12	19287800	19302199	14400	*	7.67	5.24	8.53	-3.29	9.88e-26	3.8e-25	7.67	5.24	8.53	-3.29	9.88e-26	3.8e-25	chr12	19298076	19298076	1	-	0	NM_133573	0	NM_133573	Gper1
chr17	29875200	29877999	2800	*	4.31	1.86	5.17	-3.31	0.0043	0.00651	4.31	1.86	5.17	-3.31	0.0043	0.00651	chr17	29877118	29877118	1	-	0	NM_053346	0	NM_053346	Nrn1
chr6	114997200	114999599	2400	*	4.34	1.87	5.2	-3.33	0.00294	0.00453	4.34	1.87	5.2	-3.33	0.00294	0.00453	chr6	114998809	114998809	1	+	0	NM_019168	0	NM_019168	Arg2
chr7	140123000	140144399	21400	*	7.46	4.98	8.32	-3.34	2.63e-15	7.14e-15	7.46	4.98	8.32	-3.34	2.63e-15	7.14e-15	chr7	140123445	140123445	1	-	0	NM_012552	0	NM_012552	Cela1
chr10	66273400	66285999	12600	*	5.3	2.79	6.17	-3.38	0.000936	0.0015	5.3	2.79	6.17	-3.38	0.000936	0.0015	chr10	66283043	66283043	1	-	0	NM_001109038	0	NM_001109038	Fam222b
chr7	18800400	18819999	19600	*	11.15	8.63	12.02	-3.39	0	0	11.15	8.63	12.02	-3.39	0	0	chr7	18811643	18811643	1	-	0	NM_199115	0	NM_199115	Angptl4
chr9	9185800	9190199	4400	*	5.78	3.22	6.66	-3.44	6.13e-09	1.3e-08	5.78	3.22	6.66	-3.44	6.13e-09	1.3e-08	chr9	9186255	9186255	1	-	0	NM_001134566	0	NM_001134566	LOC316124
chr3	117525200	117537199	12000	*	7.73	5.16	8.6	-3.44	5.34e-06	9.81e-06	7.73	5.16	8.6	-3.44	5.34e-06	9.81e-06	chr3	117526560	117526560	1	+	0	NM_133595	0	NM_133595	Gchfr
chr8	62496000	62500399	4400	*	6.2	3.5	7.08	-3.58	2.83e-11	6.65e-11	6.2	3.5	7.08	-3.58	2.83e-11	6.65e-11	chr8	62499076	62499076	1	+	0	NM_001108153	0	NM_001108153	Sema7a
chr18	28137600	28148399	10800	*	7.54	4.83	8.43	-3.6	5.96e-19	1.84e-18	7.54	4.83	8.43	-3.6	5.96e-19	1.84e-18	chr18	28139054	28139054	1	-	0	NM_017315	0	NM_017315	Slc23a1
chr13	54483800	54491199	7400	*	7.58	4.85	8.47	-3.62	0.000135	0.000228	7.58	4.85	8.47	-3.62	0.000135	0.000228	chr13	54489201	54489201	1	-	0	NM_001160313	0	NM_001160313	Nfasc variant 2
chr7	106953800	106960799	7000	*	5.89	3.09	6.79	-3.7	1.28e-10	2.94e-10	5.89	3.09	6.79	-3.7	1.28e-10	2.94e-10	chr7	106956409	106956409	1	-	0	NM_031597	0	NM_031597	Kcnq3
chr1	206025400	206029999	4600	*	2.52	-0.3	3.41	-3.72	0.0157	0.0225	2.52	-0.3	3.41	-3.72	0.0157	0.0225	chr1	206027399	206027399	1	+	0	NM_080584	0	NM_080584	Phkg2
chr11	74220000	74225999	6000	*	4.45	1.5	5.36	-3.86	0.0004	0.000656	4.45	1.5	5.36	-3.86	0.0004	0.000656	chr11	74221579	74221579	1	-	0	NM_001047899	0	NM_001047899	Fyttd1
chr1	44803000	44807799	4800	*	6.57	3.61	7.48	-3.87	9.81e-09	2.07e-08	6.57	3.61	7.48	-3.87	9.81e-09	2.07e-08	chr1	44804260	44804260	1	+	0	NR_027877	0	NR_027877	Oprm1 variant MOR-1D,
chr1	44803000	44807799	4800	*	6.57	3.61	7.48	-3.87	9.81e-09	2.07e-08	6.57	3.61	7.48	-3.87	9.81e-09	2.07e-08	chr1	44804260	44804260	1	+	0	NM_001038597	0	NM_001038597	Oprm1 variant MOR-1A
chr1	44803000	44807799	4800	*	6.57	3.61	7.48	-3.87	9.81e-09	2.07e-08	6.57	3.61	7.48	-3.87	9.81e-09	2.07e-08	chr1	44804260	44804260	1	+	0	NM_001038600	0	NM_001038600	Oprm1 variant MOR-1C1
chr1	44803000	44807799	4800	*	6.57	3.61	7.48	-3.87	9.81e-09	2.07e-08	6.57	3.61	7.48	-3.87	9.81e-09	2.07e-08	chr1	44804260	44804260	1	+	0	NM_013071	0	NM_013071	Oprm1 variant 1
chr1	44803000	44807799	4800	*	6.57	3.61	7.48	-3.87	9.81e-09	2.07e-08	6.57	3.61	7.48	-3.87	9.81e-09	2.07e-08	chr1	44804260	44804260	1	+	0	NM_001038601	0	NM_001038601	Oprm1 variant MOR-1C2
chr1	44803000	44807799	4800	*	6.57	3.61	7.48	-3.87	9.81e-09	2.07e-08	6.57	3.61	7.48	-3.87	9.81e-09	2.07e-08	chr1	44804260	44804260	1	+	0	NM_001038599	0	NM_001038599	Oprm1 variant MOR-1B2
chr1	80074200	80080999	6800	*	7.04	4.05	7.95	-3.9	1.15e-18	3.51e-18	7.04	4.05	7.95	-3.9	1.15e-18	3.51e-18	chr1	80080853	80080853	1	+	0	NM_001077644	0	NM_001077644	Ptgir
chr16	73890400	73897799	7400	*	6.51	3.51	7.42	-3.91	0.0305	0.0424	6.51	3.51	7.42	-3.91	0.0305	0.0424	chr16	73896976	73896976	1	-	0	NM_001109332	0	NM_001109332	Dkk4
chr17	384200	395199	11000	*	8.77	5.74	9.68	-3.94	8.51e-06	1.55e-05	8.77	5.74	9.68	-3.94	8.51e-06	1.55e-05	chr17	385066	385066	1	-	0	NM_053716	0	NM_053716	Fbp2
chr1	228278000	228287799	9800	*	7.74	4.7	8.65	-3.95	2.86e-37	1.56e-36	7.74	4.7	8.65	-3.95	2.86e-37	1.56e-36	chr1	228278524	228278524	1	-	0	NM_001106327	0	NM_001106327	Slc22a20
chr1	32686800	32694399	7600	*	2.75	-0.3	3.66	-3.97	0.0108	0.0158	2.75	-0.3	3.66	-3.97	0.0108	0.0158	chr1	32689739	32689739	1	-	0	NM_001108879	0	NM_001108879	Mrpl36
chr8	47188600	47191799	3200	*	8.08	4.96	8.99	-4.03	6.7e-34	3.31e-33	8.08	4.96	8.99	-4.03	6.7e-34	3.31e-33	chr8	47189964	47189964	1	+	0	NM_001013953	0	NM_001013953	Ccdc153
chr15	81285600	81289999	4400	*	4.9	1.7	5.82	-4.12	2.16e-05	3.84e-05	4.9	1.7	5.82	-4.12	2.16e-05	3.84e-05	chr15	81286488	81286488	1	-	0	NM_001191688	0	NM_001191688	Pcdh9
chr1	101642200	101648599	6400	*	2.98	-0.3	3.9	-4.2	0.0361	0.0497	2.98	-0.3	3.9	-4.2	0.0361	0.0497	chr1	101642883	101642883	1	+	0	NM_031670	0	NM_031670	Napsa
chr2	223210800	223217599	6800	*	5.18	1.87	6.11	-4.24	3.74e-06	6.93e-06	5.18	1.87	6.11	-4.24	3.74e-06	6.93e-06	chr2	223212464	223212464	1	+	0	NM_001106455	0	NM_001106455	Igsf3
chr2	230233800	230237999	4200	*	3.11	-0.3	4.04	-4.35	0.00792	0.0117	3.11	-0.3	4.04	-4.35	0.00792	0.0117	chr2	230235373	230235373	1	-	0	NM_020540	0	NM_020540	Gstm3
chr10	107004200	107013199	9000	*	8.86	5.28	9.8	-4.52	9.37e-10	2.07e-09	8.86	5.28	9.8	-4.52	9.37e-10	2.07e-09	chr10	107011643	107011643	1	-	0	NM_001017481	0	NM_001017481	Cep295nl
chr8	43191200	43196399	5200	*	3.28	-0.3	4.22	-4.53	0.00139	0.0022	3.28	-0.3	4.22	-4.53	0.00139	0.0022	chr8	43195751	43195751	1	-	0	NM_001000796	0	NM_001000796	Olr1303
chr3	88510800	88519799	9000	*	8.08	4.39	9.03	-4.63	2.84e-47	2.07e-46	8.08	4.39	9.03	-4.63	2.84e-47	2.07e-46	chr3	88516995	88516995	1	+	0	NM_030839	0	NM_030839	Syt13
chr16	19179000	19183799	4800	*	3.47	-0.3	4.42	-4.73	0.000431	0.000706	3.47	-0.3	4.42	-4.73	0.000431	0.000706	chr16	19182817	19182817	1	+	0	NM_001191081	0	NM_001191081	Cib3
chr1	226904800	226917199	12400	*	3.55	-0.3	4.5	-4.81	0.000608	0.000984	3.55	-0.3	4.5	-4.81	0.000608	0.000984	chr1	226913814	226913814	1	-	0	NM_001170484	0	NM_001170484	Rbm4
chr17	11835200	11846799	11600	*	8.3	4.44	9.25	-4.81	0.0333	0.0461	8.3	4.44	9.25	-4.81	0.0333	0.0461	chr17	11845560	11845560	1	+	0	NM_001014006	0	NM_001014006	F12
chr1	171724800	171733199	8400	*	6.75	2.86	7.7	-4.84	8.58e-24	3.12e-23	6.75	2.86	7.7	-4.84	8.58e-24	3.12e-23	chr1	171731341	171731341	1	-	0	NM_001005885	0	NM_001005885	Dnajb13
chr1	206459200	206464399	5200	*	3.83	-0.3	4.79	-5.09	0.00979	0.0143	3.83	-0.3	4.79	-5.09	0.00979	0.0143	chr1	206461916	206461916	1	-	0	NM_172322	0	NM_172322	Pycard
chr3	2288600	2294399	5800	*	3.85	-0.3	4.81	-5.11	5.69e-05	9.83e-05	3.85	-0.3	4.81	-5.11	5.69e-05	9.83e-05	chr3	2290537	2290537	1	-	0	NM_001100171	0	NM_001100171	Noxa1
chr7	123136000	123149999	14000	*	6.74	2.51	7.7	-5.19	0.000184	0.000308	6.74	2.51	7.7	-5.19	0.000184	0.000308	chr7	123144205	123144205	1	+	0	NM_001170542	0	NM_001170542	Csdc2
chr7	142659400	142662799	3400	*	3.98	-0.3	4.95	-5.25	4.94e-05	8.57e-05	3.98	-0.3	4.95	-5.25	4.94e-05	8.57e-05	chr7	142661467	142661467	1	-	0	NM_001012224	0	NM_001012224	Nfe2
chr5	156010200	156012799	2600	*	4.13	-0.3	5.09	-5.4	7.61e-06	1.39e-05	4.13	-0.3	5.09	-5.4	7.61e-06	1.39e-05	chr5	156010423	156010423	1	-	0	NM_053983	0	NM_053983	Cd52
chr6	111468000	111471799	3800	*	4.15	-0.3	5.12	-5.42	9.14e-06	1.66e-05	4.15	-0.3	5.12	-5.42	9.14e-06	1.66e-05	chr6	111468929	111468929	1	-	0	NM_001114180	0	NM_001114180	Plek2
chr14	66941400	66957199	15800	*	6.7	2.02	7.67	-5.65	3.07e-21	1.03e-20	6.7	2.02	7.67	-5.65	3.07e-21	1.03e-20	chr14	66955603	66955603	1	-	0	NR_031931	0	NR_031931	Mir218-1
chr14	66941400	66957199	15800	*	6.7	2.02	7.67	-5.65	3.07e-21	1.03e-20	6.7	2.02	7.67	-5.65	3.07e-21	1.03e-20	chr14	66955493	66955493	1	+	0	NR_037348	0	NR_037348	Mir3565
chr19	47886600	47891199	4600	*	4.45	-0.3	5.43	-5.73	4.88e-07	9.48e-07	4.45	-0.3	5.43	-5.73	4.88e-07	9.48e-07	chr19	47890577	47890577	1	+	0	NM_001106175	0	NM_001106175	Ces2g
chr2	218257200	218259999	2800	*	4.49	-0.3	5.47	-5.77	4.29e-07	8.37e-07	4.49	-0.3	5.47	-5.77	4.29e-07	8.37e-07	chr2	218259870	218259870	1	+	0	NM_001107699	0	NM_001107699	Itga10
chr9	113061200	113069799	8600	*	4.77	-0.3	5.75	-6.05	2.5e-07	4.93e-07	4.77	-0.3	5.75	-6.05	2.5e-07	4.93e-07	chr9	113066546	113066546	1	+	0	NM_080907	0	NM_080907	Ppp4r1
chr18	55120600	55126399	5800	*	4.8	-0.3	5.78	-6.09	1.34e-08	2.81e-08	4.8	-0.3	5.78	-6.09	1.34e-08	2.81e-08	chr18	55125190	55125190	1	-	0	NM_021695	0	NM_021695	Synpo
chr10	105161600	105166399	4800	*	5.9	0.69	6.88	-6.19	9.47e-16	2.61e-15	5.9	0.69	6.88	-6.19	9.47e-16	2.61e-15	chr10	105163154	105163154	1	+	0	NM_001270808	0	NM_001270808	Sphk1 variant 3
chr10	105161600	105166399	4800	*	5.9	0.69	6.88	-6.19	9.47e-16	2.61e-15	5.9	0.69	6.88	-6.19	9.47e-16	2.61e-15	chr10	105162313	105162313	1	+	0	NM_001270807	0	NM_001270807	Sphk1 variant 2
chr10	105161600	105166399	4800	*	5.9	0.69	6.88	-6.19	9.47e-16	2.61e-15	5.9	0.69	6.88	-6.19	9.47e-16	2.61e-15	chr10	105163502	105163502	1	-	0	NR_133650	0	NR_133650	Khps1a
chr10	105161600	105166399	4800	*	5.9	0.69	6.88	-6.19	9.47e-16	2.61e-15	5.9	0.69	6.88	-6.19	9.47e-16	2.61e-15	chr10	105163875	105163875	1	+	0	NM_001270811	0	NM_001270811	Sphk1 variant 1
chr10	105161600	105166399	4800	*	5.9	0.69	6.88	-6.19	9.47e-16	2.61e-15	5.9	0.69	6.88	-6.19	9.47e-16	2.61e-15	chr10	105163875	105163875	1	+	0	NM_001270810	0	NM_001270810	Sphk1 variant 5
chr10	105161600	105166399	4800	*	5.9	0.69	6.88	-6.19	9.47e-16	2.61e-15	5.9	0.69	6.88	-6.19	9.47e-16	2.61e-15	chr10	105163875	105163875	1	+	0	NM_001270809	0	NM_001270809	Sphk1 variant 4
chr10	105161600	105166399	4800	*	5.9	0.69	6.88	-6.19	9.47e-16	2.61e-15	5.9	0.69	6.88	-6.19	9.47e-16	2.61e-15	chr10	105163875	105163875	1	+	0	NM_133386	0	NM_133386	Sphk1 variant 6
chr15	30602200	30613799	11600	*	8.67	3.45	9.65	-6.21	2.39e-09	5.17e-09	8.67	3.45	9.65	-6.21	2.39e-09	5.17e-09	chr15	30613262	30613262	1	-	0	NM_001108374	0	NM_001108374	RGD1310110
chr14	85126400	85133999	7600	*	4.98	-0.3	5.96	-6.27	2.25e-09	4.89e-09	4.98	-0.3	5.96	-6.27	2.25e-09	4.89e-09	chr14	85129585	85129585	1	+	0	NM_001025128	0	NM_001025128	Gatsl3
chr12	31921200	31930599	9400	*	5	-0.3	5.98	-6.29	1.02e-09	2.24e-09	5	-0.3	5.98	-6.29	1.02e-09	2.24e-09	chr12	31926568	31926568	1	-	0	NM_001108333	0	NM_001108333	Rabgef1
chr3	14114400	14125399	11000	*	5.03	-0.3	6.01	-6.32	5.95e-10	1.33e-09	5.03	-0.3	6.01	-6.32	5.95e-10	1.33e-09	chr3	14118929	14118929	1	-	0	NM_001013164	0	NM_001013164	Kyat1
chr15	37096000	37103599	7600	*	5.12	-0.3	6.11	-6.41	1.6e-10	3.65e-10	5.12	-0.3	6.11	-6.41	1.6e-10	3.65e-10	chr15	37102545	37102545	1	-	0	NM_053503	0	NM_053503	Ajuba
chr3	10806600	10818599	12000	*	5.16	-0.3	6.14	-6.45	8.79e-11	2.03e-10	5.16	-0.3	6.14	-6.45	8.79e-11	2.03e-10	chr3	10814066	10814066	1	-	0	NM_001015014	0	NM_001015014	Surf6
chr12	43012400	43022999	10600	*	5.84	0.28	6.83	-6.55	1.12e-15	3.07e-15	5.84	0.28	6.83	-6.55	1.12e-15	3.07e-15	chr12	43019553	43019553	1	+	0	NM_001009680	0	NM_001009680	Oas1i
chr6	36913000	36923799	10800	*	5.27	-0.3	6.25	-6.56	2.02e-10	4.58e-10	5.27	-0.3	6.25	-6.56	2.02e-10	4.58e-10	chr6	36922551	36922551	1	-	0	NM_001017451	0	NM_001017451	Slc35f6
chr1	205019200	205030799	11600	*	5.32	-0.3	6.31	-6.61	1.15e-11	2.73e-11	5.32	-0.3	6.31	-6.61	1.15e-11	2.73e-11	chr1	205023912	205023912	1	-	0	NM_053611	0	NM_053611	Nupr1
chr2	230249200	230253999	4800	*	5.45	-0.3	6.44	-6.74	3.21e-12	7.81e-12	5.45	-0.3	6.44	-6.74	3.21e-12	7.81e-12	chr2	230251618	230251618	1	-	0	NM_177426	0	NM_177426	Gstm2
chr20	7018400	7024399	6000	*	5.49	-0.3	6.48	-6.78	3.35e-13	8.44e-13	5.49	-0.3	6.48	-6.78	3.35e-13	8.44e-13	chr20	7019431	7019431	1	-	0	NM_001008837	0	NM_001008837	RT1-CE14 variant 1
chr20	7018400	7024399	6000	*	5.49	-0.3	6.48	-6.78	3.35e-13	8.44e-13	5.49	-0.3	6.48	-6.78	3.35e-13	8.44e-13	chr20	7019432	7019432	1	-	0	NM_001033985	0	NM_001033985	RT1-CE14 variant 2
chr8	114233400	114241399	8000	*	5.6	-0.3	6.59	-6.9	6.86e-14	1.77e-13	5.6	-0.3	6.59	-6.9	6.86e-14	1.77e-13	chr8	114237838	114237838	1	+	0	NR_128664	0	NR_128664	Mirlet7g
chr15	46791200	46798399	7200	*	8.66	2.7	9.65	-6.95	1.4e-05	2.51e-05	8.66	2.7	9.65	-6.95	1.4e-05	2.51e-05	chr15	46797399	46797399	1	-	0	NM_031783	0	NM_031783	Nefl
chr19	36137600	36147399	9800	*	5.73	-0.3	6.72	-7.02	1.31e-14	3.47e-14	5.73	-0.3	6.72	-7.02	1.31e-14	3.47e-14	chr19	36143406	36143406	1	-	0	NM_170667	0	NM_170667	Rln3
chr19	36137600	36147399	9800	*	5.73	-0.3	6.72	-7.02	1.31e-14	3.47e-14	5.73	-0.3	6.72	-7.02	1.31e-14	3.47e-14	chr19	36140835	36140835	1	-	0	NM_001105943	0	NM_001105943	Il27ra
chr7	119738200	119744799	6600	*	5.89	-0.3	6.88	-7.18	1.04e-16	2.97e-16	5.89	-0.3	6.88	-7.18	1.04e-16	2.97e-16	chr7	119741304	119741304	1	-	0	NM_001034932	0	NM_001034932	C1qtnf6
chr13	57003400	57015999	12600	*	7.71	1.51	8.7	-7.19	1.17e-45	8.19e-45	7.71	1.51	8.7	-7.19	1.17e-45	8.19e-45	chr13	57010235	57010235	1	+	0	NM_145683	0	NM_145683	Ptpn7
chr13	57003400	57015999	12600	*	7.71	1.51	8.7	-7.19	1.17e-45	8.19e-45	7.71	1.51	8.7	-7.19	1.17e-45	8.19e-45	chr13	57006799	57006799	1	-	0	NM_033099	0	NM_033099	Ptprv
chr20	10140400	10147599	7200	*	5.93	-0.3	6.92	-7.22	5.77e-17	1.66e-16	5.93	-0.3	6.92	-7.22	5.77e-17	1.66e-16	chr20	10143932	10143932	1	-	0	NM_001107642	0	NM_001107642	Tulp1
chr8	58183200	58190999	7800	*	5.96	-0.3	6.95	-7.26	2.43e-17	7.1e-17	5.96	-0.3	6.95	-7.26	2.43e-17	7.1e-17	chr8	58189008	58189008	1	-	0	NM_052805	0	NM_052805	Chrna3
chr16	72787000	72793199	6200	*	6.02	-0.3	7.01	-7.31	6.4e-18	1.91e-17	6.02	-0.3	7.01	-7.31	6.4e-18	1.91e-17	chr16	72791491	72791491	1	-	0	NM_001134747	0	NM_001134747	Zmat4
chr10	69165200	69172199	7000	*	6.33	-0.3	7.32	-7.63	3.55e-21	1.19e-20	6.33	-0.3	7.32	-7.63	3.55e-21	1.19e-20	chr10	69172142	69172142	1	-	0	NM_001191092	0	NM_001191092	Ccl1
chr3	63757200	63768799	11600	*	6.34	-0.3	7.34	-7.64	1.62e-21	5.49e-21	6.34	-0.3	7.34	-7.64	1.62e-21	5.49e-21	chr3	63767469	63767469	1	+	0	NM_001007720	0	NM_001007720	Gorasp2
chr18	37246400	37259999	13600	*	6.44	-0.3	7.43	-7.74	1.02e-20	3.36e-20	6.44	-0.3	7.43	-7.74	1.02e-20	3.36e-20	chr18	37253264	37253264	1	+	0	NM_001191894	0	NM_001191894	Stk32a
chr14	67198200	67205799	7600	*	6.49	-0.3	7.48	-7.79	7.24e-23	2.55e-22	6.49	-0.3	7.48	-7.79	7.24e-23	2.55e-22	chr14	67201603	67201603	1	-	0	NM_022632	0	NM_022632	Slit2
chr8	131446000	131451199	5200	*	6.64	-0.3	7.63	-7.94	5.09e-25	1.91e-24	6.64	-0.3	7.63	-7.94	5.09e-25	1.91e-24	chr8	131449580	131449580	1	-	0	NM_001106869	0	NM_001106869	Cdcp1
chr8	43213400	43223599	10200	*	6.67	-0.3	7.66	-7.96	1.61e-25	6.17e-25	6.67	-0.3	7.66	-7.96	1.61e-25	6.17e-25	chr8	43221720	43221720	1	-	0	NM_001000464	0	NM_001000464	Olr1304
chr3	86514800	86538799	24000	*	6.66	-0.3	7.66	-7.96	3.84e-25	1.45e-24	6.66	-0.3	7.66	-7.96	3.84e-25	1.45e-24	chr3	86532697	86532697	1	+	0	NM_001025421	0	NM_001025421	Celf1
chr8	43228600	43237799	9200	*	6.77	-0.3	7.76	-8.07	7.61e-27	3.04e-26	6.77	-0.3	7.76	-8.07	7.61e-27	3.04e-26	chr8	43236399	43236399	1	-	0	NM_001000959	0	NM_001000959	Olr1305
chr1	197927200	197937799	10600	*	7.09	-0.3	8.08	-8.39	2.83e-31	1.29e-30	7.09	-0.3	8.08	-8.39	2.83e-31	1.29e-30	chr1	197933796	197933796	1	-	0	NM_133542	0	NM_133542	Igsf6
chr2	211874200	211882999	8800	*	7.17	-0.3	8.16	-8.47	2.2e-32	1.04e-31	7.17	-0.3	8.16	-8.47	2.2e-32	1.04e-31	chr2	211878084	211878084	1	+	0	NM_001109188	0	NM_001109188	Lce1f
chr6	123746400	123759999	13600	*	7.27	-0.3	8.26	-8.57	7.23e-34	3.57e-33	7.27	-0.3	8.26	-8.57	7.23e-34	3.57e-33	chr6	123752835	123752835	1	-	0	NM_031720	0	NM_031720	Dio2
chr10	85300200	85312999	12800	*	7.31	-0.3	8.3	-8.61	2.4e-34	1.2e-33	7.31	-0.3	8.3	-8.61	2.4e-34	1.2e-33	chr10	85306184	85306184	1	-	0	NM_019378	0	NM_019378	Srcin1
chr2	105045600	105053599	8000	*	7.51	-0.3	8.51	-8.82	2.07e-37	1.13e-36	7.51	-0.3	8.51	-8.82	2.07e-37	1.13e-36	chr2	105049342	105049342	1	+	0	NM_001107659	0	NM_001107659	Sema5a
chr2	105045600	105053599	8000	*	7.51	-0.3	8.51	-8.82	2.07e-37	1.13e-36	7.51	-0.3	8.51	-8.82	2.07e-37	1.13e-36	chr2	105049188	105049188	1	-	0	NR_110701	0	NR_110701	LOC100909539
chr2	105045600	105053599	8000	*	7.51	-0.3	8.51	-8.82	2.07e-37	1.13e-36	7.51	-0.3	8.51	-8.82	2.07e-37	1.13e-36	chr2	105049188	105049188	1	-	0	NR_110700	0	NR_110700	LOC100909539
chr10	93953600	93968799	15200	*	7.57	-0.3	8.57	-8.88	9.79e-38	5.41e-37	7.57	-0.3	8.57	-8.88	9.79e-38	5.41e-37	chr10	93958631	93958631	1	+	0	NM_053937	0	NM_053937	Kcnh6
chr1	184163600	184180799	17200	*	7.69	-0.3	8.68	-8.99	3.17e-40	1.9e-39	7.69	-0.3	8.68	-8.99	3.17e-40	1.9e-39	chr1	184172144	184172144	1	+	0	NM_182669	0	NM_182669	Micalcl
chr13	74400600	74420199	19600	*	7.92	-0.3	8.92	-9.23	6.83e-44	4.52e-43	7.92	-0.3	8.92	-9.23	6.83e-44	4.52e-43	chr13	74408344	74408344	1	-	0	NM_001105959	0	NM_001105959	RGD1309104
chr3	180624000	180654799	30800	*	8.06	-0.3	9.06	-9.37	4.74e-46	3.35e-45	8.06	-0.3	9.06	-9.37	4.74e-46	3.35e-45	chr3	180636854	180636854	1	-	0	NM_001107808	0	NM_001107808	Zbtb46
chr1	142797800	142820999	23200	*	8.36	-0.3	9.35	-9.66	2.99e-50	2.36e-49	8.36	-0.3	9.35	-9.66	2.99e-50	2.36e-49	chr1	142815664	142815664	1	+	0	NM_001134563	0	NM_001134563	Zfp710
chr15	28088000	28104799	16800	*	9.95	-0.3	10.95	-11.25	4.38e-80	7.54e-79	9.95	-0.3	10.95	-11.25	4.38e-80	7.54e-79	chr15	28094343	28094343	1	+	0	NM_031832	0	NM_031832	Lgals3

## Sheet: DB_Exons
df.gr.seqnames	df.gr.start	df.gr.end	df.gr.width	df.gr.strand	df.gr.Conc	df.gr.Conc_UN	df.gr.Conc_NB	df.gr.Fold	df.gr.p.value	df.gr.FDR	Conc	Conc_UN	Conc_NB	Fold	p.value	FDR	gene.obj.exons.seqnames	gene.obj.exons.start	gene.obj.exons.end	gene.obj.exons.width	gene.obj.exons.strand	gene.obj.exons.score	gene.obj.exons.name	score	NCBI Accession	Gene Name
chr10	40335600	40337199	1600	*	6.09	7.08	-0.13	7.21	7.42e-18	2.2e-17	6.09	7.08	-0.13	7.21	7.42e-18	2.2e-17	chr10	40335810	40336922	1113	-	10	NM_139339	10	NM_139339	Rattus norvegicus solute carrier family 36 member 2 (Slc36a2)
chr1	90480400	90485599	5200	*	7.69	8.68	1.54	7.13	3.32e-41	2.04e-40	7.69	8.68	1.54	7.13	3.32e-41	2.04e-40	chr1	90480156	90480455	300	-	5	NM_001107503	5	NM_001107503	Rattus norvegicus CD22 molecule (Cd22)
chr1	90480400	90485599	5200	*	7.69	8.68	1.54	7.13	3.32e-41	2.04e-40	7.69	8.68	1.54	7.13	3.32e-41	2.04e-40	chr1	90481461	90481853	393	-	4	NM_001107503	4	NM_001107503	Rattus norvegicus CD22 molecule (Cd22)
chr1	90480400	90485599	5200	*	7.69	8.68	1.54	7.13	3.32e-41	2.04e-40	7.69	8.68	1.54	7.13	3.32e-41	2.04e-40	chr1	90482070	90482127	58	-	3	NM_001107503	3	NM_001107503	Rattus norvegicus CD22 molecule (Cd22)
chr1	90480400	90485599	5200	*	7.69	8.68	1.54	7.13	3.32e-41	2.04e-40	7.69	8.68	1.54	7.13	3.32e-41	2.04e-40	chr1	90483876	90484015	140	-	2	NM_001107503	2	NM_001107503	Rattus norvegicus CD22 molecule (Cd22)
chr1	90480400	90485599	5200	*	7.69	8.68	1.54	7.13	3.32e-41	2.04e-40	7.69	8.68	1.54	7.13	3.32e-41	2.04e-40	chr1	90484541	90484868	328	-	1	NM_001107503	1	NM_001107503	Rattus norvegicus CD22 molecule (Cd22)
chr7	139399400	139400999	1600	*	5.67	6.64	0.94	5.7	3.22e-12	7.81e-12	5.67	6.64	0.94	5.7	3.22e-12	7.81e-12	chr7	139400712	139400911	200	-	6	NM_001191069	6	NM_001191069	Rattus norvegicus endonuclease, poly(U)-specific (Endou)
chr16	10793800	10798199	4400	*	7.56	8.54	2.89	5.64	0.000414	0.000678	7.56	8.54	2.89	5.64	0.000414	0.000678	chr16	10794233	10794330	98	+	3	NM_145767	3	NM_145767	Rattus norvegicus dorsal root ganglia homeobox (Drgx)
chr16	10793800	10798199	4400	*	7.56	8.54	2.89	5.64	0.000414	0.000678	7.56	8.54	2.89	5.64	0.000414	0.000678	chr16	10795464	10795565	102	+	4	NM_145767	4	NM_145767	Rattus norvegicus dorsal root ganglia homeobox (Drgx)
chr16	10793800	10798199	4400	*	7.56	8.54	2.89	5.64	0.000414	0.000678	7.56	8.54	2.89	5.64	0.000414	0.000678	chr16	10798123	10798301	179	+	5	NM_145767	5	NM_145767	Rattus norvegicus dorsal root ganglia homeobox (Drgx)
chr17	45278400	45280599	2200	*	4.48	5.45	-0.13	5.58	9.2e-07	1.76e-06	4.48	5.45	-0.13	5.58	9.2e-07	1.76e-06	chr17	45279949	45280418	470	+	1	NM_022643	1	NM_022643	Rattus norvegicus histone cluster 1 H2B family member a (Hist1h2ba)
chr17	45278400	45280599	2200	*	4.48	5.45	-0.13	5.58	9.2e-07	1.76e-06	4.48	5.45	-0.13	5.58	9.2e-07	1.76e-06	chr17	45279292	45279684	393	-	1	NM_021839	1	NM_021839	Rattus norvegicus histone cluster 1 H2A family member a (Hist1h2aa)
chr3	117808400	117820799	12400	*	8.96	9.93	4.43	5.5	1.76e-13	4.48e-13	8.96	9.93	4.43	5.5	1.76e-13	4.48e-13	chr3	117809999	117810213	215	-	6	NM_001261404	6	NM_001261404	Rattus norvegicus INO80 complex subunit (Ino80)
chr3	117808400	117820799	12400	*	8.96	9.93	4.43	5.5	1.76e-13	4.48e-13	8.96	9.93	4.43	5.5	1.76e-13	4.48e-13	chr3	117811321	117811441	121	-	5	NM_001261404	5	NM_001261404	Rattus norvegicus INO80 complex subunit (Ino80)
chr3	117808400	117820799	12400	*	8.96	9.93	4.43	5.5	1.76e-13	4.48e-13	8.96	9.93	4.43	5.5	1.76e-13	4.48e-13	chr3	117814010	117814171	162	-	4	NM_001261404	4	NM_001261404	Rattus norvegicus INO80 complex subunit (Ino80)
chr3	117808400	117820799	12400	*	8.96	9.93	4.43	5.5	1.76e-13	4.48e-13	8.96	9.93	4.43	5.5	1.76e-13	4.48e-13	chr3	117816197	117816264	68	-	3	NM_001261404	3	NM_001261404	Rattus norvegicus INO80 complex subunit (Ino80)
chr3	117808400	117820799	12400	*	8.96	9.93	4.43	5.5	1.76e-13	4.48e-13	8.96	9.93	4.43	5.5	1.76e-13	4.48e-13	chr3	117816398	117816567	170	-	2	NM_001261404	2	NM_001261404	Rattus norvegicus INO80 complex subunit (Ino80)
chr3	117808400	117820799	12400	*	8.96	9.93	4.43	5.5	1.76e-13	4.48e-13	8.96	9.93	4.43	5.5	1.76e-13	4.48e-13	chr3	117817079	117817221	143	-	1	NM_001261404	1	NM_001261404	Rattus norvegicus INO80 complex subunit (Ino80)
chr4	38167200	38175799	8600	*	8.29	9.26	3.78	5.48	3.2e-10	7.2e-10	8.29	9.26	3.78	5.48	3.2e-10	7.2e-10	chr4	38175489	38175539	51	+	15	NM_001110492	15	NM_001110492	Rattus norvegicus PHD finger protein 14 (Phf14)
chr4	38167200	38175799	8600	*	8.29	9.26	3.78	5.48	3.2e-10	7.2e-10	8.29	9.26	3.78	5.48	3.2e-10	7.2e-10	chr4	38175663	38175784	122	+	16	NM_001110492	16	NM_001110492	Rattus norvegicus PHD finger protein 14 (Phf14)
chr8	129277200	129287999	10800	*	9.81	10.78	5.51	5.26	1.7e-54	1.5e-53	9.81	10.78	5.51	5.26	1.7e-54	1.5e-53	chr8	129277588	129277664	77	+	11	NM_001134565	11	NM_001134565	Rattus norvegicus trafficking kinesin protein 1 (Trak1)
chr8	129277200	129287999	10800	*	9.81	10.78	5.51	5.26	1.7e-54	1.5e-53	9.81	10.78	5.51	5.26	1.7e-54	1.5e-53	chr8	129278765	129279001	237	+	12	NM_001134565	12	NM_001134565	Rattus norvegicus trafficking kinesin protein 1 (Trak1)
chr8	129277200	129287999	10800	*	9.81	10.78	5.51	5.26	1.7e-54	1.5e-53	9.81	10.78	5.51	5.26	1.7e-54	1.5e-53	chr8	129279801	129280117	317	+	13	NM_001134565	13	NM_001134565	Rattus norvegicus trafficking kinesin protein 1 (Trak1)
chr8	129277200	129287999	10800	*	9.81	10.78	5.51	5.26	1.7e-54	1.5e-53	9.81	10.78	5.51	5.26	1.7e-54	1.5e-53	chr8	129285760	129285978	219	+	14	NM_001134565	14	NM_001134565	Rattus norvegicus trafficking kinesin protein 1 (Trak1)
chr3	58369200	58372999	3800	*	7.1	8.06	3	5.06	0.000689	0.00111	7.1	8.06	3	5.06	0.000689	0.00111	chr3	58372503	58372820	318	+	2	NM_012647	2	NM_012647	Rattus norvegicus sodium voltage-gated channel alpha subunit 2 (Scn2a)
chr1	101423600	101426199	2600	*	6.69	7.64	2.79	4.85	9.85e-18	2.92e-17	6.69	7.64	2.79	4.85	9.85e-18	2.92e-17	chr1	101424271	101424622	352	-	1	NM_001106255	1	NM_001106255	Rattus norvegicus hypothetical LOC292874 (RGD1309036)
chr10	47644000	47647399	3400	*	3.74	4.69	-0.13	4.82	0.000446	0.000728	3.74	4.69	-0.13	4.82	0.000446	0.000728	chr10	47646778	47646897	120	-	1	NM_001305628	1	NM_001305628	Rattus norvegicus epsin 2 (Epn2), transcript variant 3
chr10	47644000	47647399	3400	*	3.74	4.69	-0.13	4.82	0.000446	0.000728	3.74	4.69	-0.13	4.82	0.000446	0.000728	chr10	47646778	47646897	120	-	1	NM_001033914	1	NM_001033914	Rattus norvegicus epsin 2 (Epn2), transcript variant 2
chr1	200191800	200194599	2800	*	5.35	6.3	1.54	4.75	2.65e-08	5.48e-08	5.35	6.3	1.54	4.75	2.65e-08	5.48e-08	chr1	200192242	200192388	147	+	12	NM_001107549	12	NM_001107549	Rattus norvegicus trinucleotide repeat containing 6a (Tnrc6a)
chr1	200191800	200194599	2800	*	5.35	6.3	1.54	4.75	2.65e-08	5.48e-08	5.35	6.3	1.54	4.75	2.65e-08	5.48e-08	chr1	200192547	200192684	138	+	13	NM_001107549	13	NM_001107549	Rattus norvegicus trinucleotide repeat containing 6a (Tnrc6a)
chr1	200191800	200194599	2800	*	5.35	6.3	1.54	4.75	2.65e-08	5.48e-08	5.35	6.3	1.54	4.75	2.65e-08	5.48e-08	chr1	200193306	200193434	129	+	14	NM_001107549	14	NM_001107549	Rattus norvegicus trinucleotide repeat containing 6a (Tnrc6a)
chr1	200191800	200194599	2800	*	5.35	6.3	1.54	4.75	2.65e-08	5.48e-08	5.35	6.3	1.54	4.75	2.65e-08	5.48e-08	chr1	200193896	200193973	78	+	15	NM_001107549	15	NM_001107549	Rattus norvegicus trinucleotide repeat containing 6a (Tnrc6a)
chr1	200191800	200194599	2800	*	5.35	6.3	1.54	4.75	2.65e-08	5.48e-08	5.35	6.3	1.54	4.75	2.65e-08	5.48e-08	chr1	200194179	200194386	208	+	16	NM_001107549	16	NM_001107549	Rattus norvegicus trinucleotide repeat containing 6a (Tnrc6a)
chr11	35379600	35382599	3000	*	9.07	10.01	5.4	4.61	1.76e-126	8.77e-125	9.07	10.01	5.4	4.61	1.76e-126	8.77e-125	chr11	35378903	35380097	1195	-	2	NM_001014124	2	NM_001014124	Rattus norvegicus DnaJ heat shock protein family (Hsp40) member C28 (Dnajc28)
chr11	35379600	35382599	3000	*	9.07	10.01	5.4	4.61	1.76e-126	8.77e-125	9.07	10.01	5.4	4.61	1.76e-126	8.77e-125	chr11	35381507	35381723	217	-	1	NM_001014124	1	NM_001014124	Rattus norvegicus DnaJ heat shock protein family (Hsp40) member C28 (Dnajc28)
chr4	64060400	64064599	4200	*	7.16	8.1	3.5	4.6	0.00767	0.0113	7.16	8.1	3.5	4.6	0.00767	0.0113	chr4	64063952	64064745	794	-	5	NM_017066	5	NM_017066	Rattus norvegicus pleiotrophin (Ptn)
chr20	24100800	24103399	2600	*	6.04	6.98	2.39	4.59	4.41e-12	1.07e-11	6.04	6.98	2.39	4.59	4.41e-12	1.07e-11	chr20	24102605	24102848	244	-	1	NM_001107625	1	NM_001107625	Rattus norvegicus rhotekin 2 (Rtkn2)
chr11	13716400	13722999	6600	*	8.68	9.62	5.12	4.51	2.41e-92	5.67e-91	8.68	9.62	5.12	4.51	2.41e-92	5.67e-91	chr11	13720755	13720879	125	+	8	NM_022188	8	NM_022188	Rattus norvegicus roundabout guidance receptor 1 (Robo1)
chr11	13716400	13722999	6600	*	8.68	9.62	5.12	4.51	2.41e-92	5.67e-91	8.68	9.62	5.12	4.51	2.41e-92	5.67e-91	chr11	13722844	13723015	172	+	9	NM_022188	9	NM_022188	Rattus norvegicus roundabout guidance receptor 1 (Robo1)
chr10	73636800	73643599	6800	*	7.11	8.05	3.61	4.43	5.1e-22	1.75e-21	7.11	8.05	3.61	4.43	5.1e-22	1.75e-21	chr10	73638413	73638491	79	-	10	NM_001107035	10	NM_001107035	Rattus norvegicus mediator complex subunit 13 (Med13)
chr10	73636800	73643599	6800	*	7.11	8.05	3.61	4.43	5.1e-22	1.75e-21	7.11	8.05	3.61	4.43	5.1e-22	1.75e-21	chr10	73640061	73640274	214	-	9	NM_001107035	9	NM_001107035	Rattus norvegicus mediator complex subunit 13 (Med13)
chr6	994200	996799	2600	*	7.13	8.06	3.64	4.42	2.83e-28	1.18e-27	7.13	8.06	3.64	4.42	2.83e-28	1.18e-27	chr6	995155	995426	272	-	1	NM_053600	1	NM_053600	Rattus norvegicus fasciculation and elongation protein zeta 2 (Fez2)
chr10	34059000	34062599	3600	*	3.35	4.28	-0.13	4.41	0.00168	0.00264	3.35	4.28	-0.13	4.41	0.00168	0.00264	chr10	34059639	34059790	152	+	1	NM_172019	1	NM_172019	Rattus norvegicus interferon gamma inducible protein 47 (Ifi47)
chr13	50024800	50029599	4800	*	7.17	8.1	3.7	4.4	0.014	0.0202	7.17	8.1	3.7	4.4	0.014	0.0202	chr13	50029562	50029706	145	+	24	NM_001134867	24	NM_001134867	Rattus norvegicus R3H domain containing 1 (R3hdm1)
chr3	51259600	51264199	4600	*	5.75	6.68	2.32	4.36	2.7e-10	6.1e-10	5.75	6.68	2.32	4.36	2.7e-10	6.1e-10	chr3	51262474	51262515	42	-	3	NM_001108260	3	NM_001108260	Rattus norvegicus bromodomain adjacent to zinc finger domain, 2B (Baz2b)
chr19	917200	920599	3400	*	7.84	8.76	4.47	4.29	1.39e-47	1.02e-46	7.84	8.76	4.47	4.29	1.39e-47	1.02e-46	chr19	918115	918262	148	+	1	NM_001106166	1	NM_001106166	Rattus norvegicus thymidine kinase 2, mitochondrial (Tk2)
chr19	917200	920599	3400	*	7.84	8.76	4.47	4.29	1.39e-47	1.02e-46	7.84	8.76	4.47	4.29	1.39e-47	1.02e-46	chr19	918990	919027	38	+	2	NM_001106166	2	NM_001106166	Rattus norvegicus thymidine kinase 2, mitochondrial (Tk2)
chr2	44197000	44202399	5400	*	9.87	10.8	6.66	4.14	4.61e-219	1.2e-216	9.87	10.8	6.66	4.14	4.61e-219	1.2e-216	chr2	44199667	44199721	55	+	1	NM_001025729	1	NM_001025729	Rattus norvegicus zinc finger, BED-type containing 3 (Zbed3)
chr3	179736400	179746799	10400	*	8.84	9.76	5.65	4.1	6.83e-15	1.83e-14	8.84	9.76	5.65	4.1	6.83e-15	1.83e-14	chr3	179741370	179741583	214	+	2	NM_001108967	2	NM_001108967	Rattus norvegicus neurotensin receptor 1 (Ntsr1)
chr3	179736400	179746799	10400	*	8.84	9.76	5.65	4.1	6.83e-15	1.83e-14	8.84	9.76	5.65	4.1	6.83e-15	1.83e-14	chr3	179743466	179743556	91	+	3	NM_001108967	3	NM_001108967	Rattus norvegicus neurotensin receptor 1 (Ntsr1)
chr3	179736400	179746799	10400	*	8.84	9.76	5.65	4.1	6.83e-15	1.83e-14	8.84	9.76	5.65	4.1	6.83e-15	1.83e-14	chr3	179744589	179746529	1941	+	4	NM_001108967	4	NM_001108967	Rattus norvegicus neurotensin receptor 1 (Ntsr1)
chr3	179736400	179746799	10400	*	8.84	9.76	5.65	4.1	6.83e-15	1.83e-14	8.84	9.76	5.65	4.1	6.83e-15	1.83e-14	chr3	179746759	179747034	276	+	5	NM_001108967	5	NM_001108967	Rattus norvegicus neurotensin receptor 1 (Ntsr1)
chr10	39822800	39828399	5600	*	7.77	8.69	4.6	4.08	7.61e-43	4.89e-42	7.77	8.69	4.6	4.08	7.61e-43	4.89e-42	chr10	39827147	39829311	2165	-	6	NM_001126089	6	NM_001126089	Rattus norvegicus CDC42 small effector 2 (Cdc42se2)
chr20	48928000	48933399	5400	*	6.72	7.64	3.6	4.03	3e-10	6.75e-10	6.72	7.64	3.6	4.03	3e-10	6.75e-10	chr20	48930133	48930257	125	+	3	NM_001044283	3	NM_001044283	Rattus norvegicus sorting nexin 3 (Snx3)
chr20	48928000	48933399	5400	*	6.72	7.64	3.6	4.03	3e-10	6.75e-10	6.72	7.64	3.6	4.03	3e-10	6.75e-10	chr20	48932104	48932814	711	+	4	NM_001044283	4	NM_001044283	Rattus norvegicus sorting nexin 3 (Snx3)
chr8	68868800	68877199	8400	*	8.6	9.51	5.59	3.92	1.07e-80	1.87e-79	8.6	9.51	5.59	3.92	1.07e-80	1.87e-79	chr8	68868974	68869120	147	-	3	NM_031643	3	NM_031643	Rattus norvegicus mitogen activated protein kinase kinase 1 (Map2k1)
chr8	68868800	68877199	8400	*	8.6	9.51	5.59	3.92	1.07e-80	1.87e-79	8.6	9.51	5.59	3.92	1.07e-80	1.87e-79	chr8	68870836	68871046	211	-	2	NM_031643	2	NM_031643	Rattus norvegicus mitogen activated protein kinase kinase 1 (Map2k1)
chr16	61863000	61871799	8800	*	7.11	8.02	4.12	3.9	1.93e-23	6.93e-23	7.11	8.02	4.12	3.9	1.93e-23	6.93e-23	chr16	61863372	61863503	132	-	11	NM_053906	11	NM_053906	Rattus norvegicus glutathione-disulfide reductase (Gsr)
chr16	61863000	61871799	8800	*	7.11	8.02	4.12	3.9	1.93e-23	6.93e-23	7.11	8.02	4.12	3.9	1.93e-23	6.93e-23	chr16	61866024	61866135	112	-	10	NM_053906	10	NM_053906	Rattus norvegicus glutathione-disulfide reductase (Gsr)
chr16	61863000	61871799	8800	*	7.11	8.02	4.12	3.9	1.93e-23	6.93e-23	7.11	8.02	4.12	3.9	1.93e-23	6.93e-23	chr16	61869655	61869813	159	-	9	NM_053906	9	NM_053906	Rattus norvegicus glutathione-disulfide reductase (Gsr)
chr10	16422600	16446199	23600	*	11.21	12.11	8.22	3.89	0	0	11.21	12.11	8.22	3.89	0	0	chr10	16432189	16432351	163	+	1	NM_022230	1	NM_022230	Rattus norvegicus stanniocalcin 2 (Stc2)
chr10	16422600	16446199	23600	*	11.21	12.11	8.22	3.89	0	0	11.21	12.11	8.22	3.89	0	0	chr10	16434208	16434350	143	+	2	NM_022230	2	NM_022230	Rattus norvegicus stanniocalcin 2 (Stc2)
chr10	16422600	16446199	23600	*	11.21	12.11	8.22	3.89	0	0	11.21	12.11	8.22	3.89	0	0	chr10	16436483	16436694	212	+	3	NM_022230	3	NM_022230	Rattus norvegicus stanniocalcin 2 (Stc2)
chr10	16422600	16446199	23600	*	11.21	12.11	8.22	3.89	0	0	11.21	12.11	8.22	3.89	0	0	chr10	16441564	16441954	391	+	4	NM_022230	4	NM_022230	Rattus norvegicus stanniocalcin 2 (Stc2)
chr2	106639000	106641199	2200	*	6.01	6.91	3.09	3.83	7.74e-07	1.49e-06	6.01	6.91	3.09	3.83	7.74e-07	1.49e-06	chr2	106640542	106640579	38	+	1	NM_001142962	1	NM_001142962	Rattus norvegicus zinc finger protein 458 (Zfp458), transcript variant 1
chr2	106639000	106641199	2200	*	6.01	6.91	3.09	3.83	7.74e-07	1.49e-06	6.01	6.91	3.09	3.83	7.74e-07	1.49e-06	chr2	106640560	106640696	137	+	1	NM_001024299	1	NM_001024299	Rattus norvegicus zinc finger protein 458 (Zfp458), transcript variant 2
chr19	35553400	35556799	3400	*	6.99	7.89	4.09	3.79	1.17e-21	3.96e-21	6.99	7.89	4.09	3.79	1.17e-21	3.96e-21	chr19	35554024	35554124	101	+	14	NM_001109472	14	NM_001109472	Rattus norvegicus calmegin (Clgn)
chr19	35553400	35556799	3400	*	6.99	7.89	4.09	3.79	1.17e-21	3.96e-21	6.99	7.89	4.09	3.79	1.17e-21	3.96e-21	chr19	35554965	35555259	295	+	15	NM_001109472	15	NM_001109472	Rattus norvegicus calmegin (Clgn)
chr4	183383000	183386599	3600	*	9.58	10.48	6.72	3.76	1.73e-165	1.82e-163	9.58	10.48	6.72	3.76	1.73e-165	1.82e-163	chr4	183383769	183383829	61	+	1	NM_001106606	1	NM_001106606	Rattus norvegicus NFU1 iron-sulfur cluster scaffold (Nfu1)
chr14	84335800	84357199	21400	*	9.87	10.77	7.01	3.75	8.58e-189	1.33e-186	9.87	10.77	7.01	3.75	8.58e-189	1.33e-186	chr14	84336668	84338793	2126	-	7	NM_001024271	7	NM_001024271	Rattus norvegicus ring finger protein 185 (Rnf185)
chr14	84335800	84357199	21400	*	9.87	10.77	7.01	3.75	8.58e-189	1.33e-186	9.87	10.77	7.01	3.75	8.58e-189	1.33e-186	chr14	84340759	84340876	118	-	6	NM_001024271	6	NM_001024271	Rattus norvegicus ring finger protein 185 (Rnf185)
chr14	84335800	84357199	21400	*	9.87	10.77	7.01	3.75	8.58e-189	1.33e-186	9.87	10.77	7.01	3.75	8.58e-189	1.33e-186	chr14	84345387	84345441	55	-	5	NM_001024271	5	NM_001024271	Rattus norvegicus ring finger protein 185 (Rnf185)
chr14	84335800	84357199	21400	*	9.87	10.77	7.01	3.75	8.58e-189	1.33e-186	9.87	10.77	7.01	3.75	8.58e-189	1.33e-186	chr14	84346722	84346834	113	-	4	NM_001024271	4	NM_001024271	Rattus norvegicus ring finger protein 185 (Rnf185)
chr14	84335800	84357199	21400	*	9.87	10.77	7.01	3.75	8.58e-189	1.33e-186	9.87	10.77	7.01	3.75	8.58e-189	1.33e-186	chr14	84349012	84349030	19	-	3	NM_001024271	3	NM_001024271	Rattus norvegicus ring finger protein 185 (Rnf185)
chr14	84335800	84357199	21400	*	9.87	10.77	7.01	3.75	8.58e-189	1.33e-186	9.87	10.77	7.01	3.75	8.58e-189	1.33e-186	chr14	84352089	84352309	221	-	2	NM_001024271	2	NM_001024271	Rattus norvegicus ring finger protein 185 (Rnf185)
chr10	71536400	71542399	6000	*	7.2	8.1	4.35	3.75	0.000608	0.000985	7.2	8.1	4.35	3.75	0.000608	0.000985	chr10	71536539	71536583	45	+	31	NM_022193	31	NM_022193	Rattus norvegicus acetyl-CoA carboxylase alpha (Acaca)
chr10	18047400	18054599	7200	*	6.63	7.53	3.81	3.72	5.98e-17	1.72e-16	6.63	7.53	3.81	3.72	5.98e-17	1.72e-16	chr10	18054534	18054700	167	-	25	NM_001106994	25	NM_001106994	Rattus norvegicus RAN binding protein 17 (Ranbp17)
chr12	24803000	24809799	6800	*	9.4	10.3	6.59	3.71	3.02e-107	1.01e-105	9.4	10.3	6.59	3.71	3.02e-107	1.01e-105	chr12	24805301	24805385	85	-	2	NR_102359	2	NR_102359	Rattus norvegicus uncharacterized LOC100910802 (LOC100910802), long non-coding RNA
chr12	24803000	24809799	6800	*	9.4	10.3	6.59	3.71	3.02e-107	1.01e-105	9.4	10.3	6.59	3.71	3.02e-107	1.01e-105	chr12	24808431	24808482	52	-	1	NR_102359	1	NR_102359	Rattus norvegicus uncharacterized LOC100910802 (LOC100910802), long non-coding RNA
chr3	118016600	118018399	1800	*	8.24	9.13	5.43	3.71	4.1e-57	3.9e-56	8.24	9.13	5.43	3.71	4.1e-57	3.9e-56	chr3	118017476	118017688	213	-	1	NM_001106500	1	NM_001106500	Rattus norvegicus NADH:ubiquinone oxidoreductase complex assembly factor 1 (Ndufaf1)
chr15	44384600	44388399	3800	*	8.03	8.92	5.22	3.7	5.61e-48	4.18e-47	8.03	8.92	5.22	3.7	5.61e-48	4.18e-47	chr15	44384780	44384896	117	+	2	NM_001107268	2	NM_001107268	Rattus norvegicus myotubularin related protein 6 (Mtmr6)
chr15	44384600	44388399	3800	*	8.03	8.92	5.22	3.7	5.61e-48	4.18e-47	8.03	8.92	5.22	3.7	5.61e-48	4.18e-47	chr15	44387804	44387966	163	+	3	NM_001107268	3	NM_001107268	Rattus norvegicus myotubularin related protein 6 (Mtmr6)
chr10	15593000	15598599	5600	*	9.22	10.11	6.41	3.69	1.45e-107	4.9e-106	9.22	10.11	6.41	3.69	1.45e-107	4.9e-106	chr10	15597247	15597354	108	+	2	NM_017021	2	NM_017021	Rattus norvegicus interleukin 9 receptor (Il9r)
chr10	15593000	15598599	5600	*	9.22	10.11	6.41	3.69	1.45e-107	4.9e-106	9.22	10.11	6.41	3.69	1.45e-107	4.9e-106	chr10	15597674	15597779	106	+	3	NM_017021	3	NM_017021	Rattus norvegicus interleukin 9 receptor (Il9r)
chr10	15593000	15598599	5600	*	9.22	10.11	6.41	3.69	1.45e-107	4.9e-106	9.22	10.11	6.41	3.69	1.45e-107	4.9e-106	chr10	15597866	15598044	179	+	4	NM_017021	4	NM_017021	Rattus norvegicus interleukin 9 receptor (Il9r)
chr10	15593000	15598599	5600	*	9.22	10.11	6.41	3.69	1.45e-107	4.9e-106	9.22	10.11	6.41	3.69	1.45e-107	4.9e-106	chr10	15598516	15598661	146	+	5	NM_017021	5	NM_017021	Rattus norvegicus interleukin 9 receptor (Il9r)
chr3	97854000	97856799	2800	*	6.93	7.82	4.22	3.6	3.26e-13	8.21e-13	6.93	7.82	4.22	3.6	3.26e-13	8.21e-13	chr3	97855370	97855462	93	-	1	NM_001106491	1	NM_001106491	Rattus norvegicus similar to RIKEN cDNA B230118H07 (RGD1309730)
chr3	97854000	97856799	2800	*	6.93	7.82	4.22	3.6	3.26e-13	8.21e-13	6.93	7.82	4.22	3.6	3.26e-13	8.21e-13	chr3	97854635	97854693	59	+	2	NM_001100528	2	NM_001100528	Rattus norvegicus recombination activating 2 (Rag2)
chr3	97854000	97856799	2800	*	6.93	7.82	4.22	3.6	3.26e-13	8.21e-13	6.93	7.82	4.22	3.6	3.26e-13	8.21e-13	chr3	97856260	97859615	3356	+	3	NM_001100528	3	NM_001100528	Rattus norvegicus recombination activating 2 (Rag2)
chr10	38496600	38515599	19000	*	8.66	9.55	5.97	3.57	2.63e-71	3.57e-70	8.66	9.55	5.97	3.57	2.63e-71	3.57e-70	chr10	38498541	38499320	780	+	3	NM_001107001	3	NM_001107001	Rattus norvegicus AF4/FMR2 family, member 4 (Aff4)
chr10	38496600	38515599	19000	*	8.66	9.55	5.97	3.57	2.63e-71	3.57e-70	8.66	9.55	5.97	3.57	2.63e-71	3.57e-70	chr10	38501889	38501933	45	+	4	NM_001107001	4	NM_001107001	Rattus norvegicus AF4/FMR2 family, member 4 (Aff4)
chr10	38496600	38515599	19000	*	8.66	9.55	5.97	3.57	2.63e-71	3.57e-70	8.66	9.55	5.97	3.57	2.63e-71	3.57e-70	chr10	38506839	38506925	87	+	5	NM_001107001	5	NM_001107001	Rattus norvegicus AF4/FMR2 family, member 4 (Aff4)
chr1	210519200	210524599	5400	*	9.19	10.07	6.52	3.55	1.43e-74	2.13e-73	9.19	10.07	6.52	3.55	1.43e-74	2.13e-73	chr1	210520996	210521395	400	+	1	NM_001106302	1	NM_001106302	Rattus norvegicus H6 family homeobox 3 (Hmx3)
chr1	210519200	210524599	5400	*	9.19	10.07	6.52	3.55	1.43e-74	2.13e-73	9.19	10.07	6.52	3.55	1.43e-74	2.13e-73	chr1	210521999	210522960	962	+	2	NM_001106302	2	NM_001106302	Rattus norvegicus H6 family homeobox 3 (Hmx3)
chr18	29662600	29664599	2000	*	7.35	8.23	4.68	3.55	2.31e-20	7.5e-20	7.35	8.23	4.68	3.55	2.31e-20	7.5e-20	chr18	29663495	29665864	2370	+	1	NM_053941	1	NM_053941	Rattus norvegicus protocadherin alpha 3 (Pcdha3)
chr9	113254600	113261199	6600	*	7.67	8.55	5	3.55	0.000768	0.00124	7.67	8.55	5	3.55	0.000768	0.00124	chr9	113259495	113259761	267	+	3	NM_001108811	3	NM_001108811	Rattus norvegicus twisted gastrulation BMP signaling modulator 1 (Twsg1)
chr9	113254600	113261199	6600	*	7.67	8.55	5	3.55	0.000768	0.00124	7.67	8.55	5	3.55	0.000768	0.00124	chr9	113260717	113260898	182	+	4	NM_001108811	4	NM_001108811	Rattus norvegicus twisted gastrulation BMP signaling modulator 1 (Twsg1)
chr5	80837600	80843399	5800	*	7.32	8.2	4.7	3.51	3.61e-19	1.12e-18	7.32	8.2	4.7	3.51	3.61e-19	1.12e-18	chr5	80837538	80837702	165	-	5	NM_031346	5	NM_031346	Rattus norvegicus polypyrimidine tract binding protein 3 (Ptbp3)
chr15	89902000	89910399	8400	*	9.26	10.13	6.69	3.44	2.27e-15	6.17e-15	9.26	10.13	6.69	3.44	2.27e-15	6.17e-15	chr15	89902295	89902771	477	-	4	NM_001109105	4	NM_001109105	Rattus norvegicus COMM domain containing 6 (Commd6)
chr15	89902000	89910399	8400	*	9.26	10.13	6.69	3.44	2.27e-15	6.17e-15	9.26	10.13	6.69	3.44	2.27e-15	6.17e-15	chr15	89905225	89905379	155	-	3	NM_001109105	3	NM_001109105	Rattus norvegicus COMM domain containing 6 (Commd6)
chr15	89902000	89910399	8400	*	9.26	10.13	6.69	3.44	2.27e-15	6.17e-15	9.26	10.13	6.69	3.44	2.27e-15	6.17e-15	chr15	89908152	89908159	8	-	2	NM_001109105	2	NM_001109105	Rattus norvegicus COMM domain containing 6 (Commd6)
chr15	89902000	89910399	8400	*	9.26	10.13	6.69	3.44	2.27e-15	6.17e-15	9.26	10.13	6.69	3.44	2.27e-15	6.17e-15	chr15	89908603	89908870	268	-	1	NM_001109105	1	NM_001109105	Rattus norvegicus COMM domain containing 6 (Commd6)
chr7	30493000	30495799	2800	*	8.33	9.21	5.78	3.42	2.31e-52	1.93e-51	8.33	9.21	5.78	3.42	2.31e-52	1.93e-51	chr7	30494703	30494826	124	-	1	NM_001108081	1	NM_001108081	Rattus norvegicus ARP6 actin-related protein 6 homolog (Actr6)
chr1	18068800	18072199	3400	*	6.6	7.47	4.06	3.41	8.5e-12	2.04e-11	6.6	7.47	4.06	3.41	8.5e-12	2.04e-11	chr1	18070033	18070188	156	+	3	NM_001191088	3	NM_001191088	Rattus norvegicus aldehyde dehydrogenase 8 family, member A1 (Aldh8a1)
chr1	18068800	18072199	3400	*	6.6	7.47	4.06	3.41	8.5e-12	2.04e-11	6.6	7.47	4.06	3.41	8.5e-12	2.04e-11	chr1	18071392	18071541	150	+	4	NM_001191088	4	NM_001191088	Rattus norvegicus aldehyde dehydrogenase 8 family, member A1 (Aldh8a1)
chr18	26903600	26905599	2000	*	7.46	8.33	4.95	3.38	1.46e-29	6.33e-29	7.46	8.33	4.95	3.38	1.46e-29	6.33e-29	chr18	26904427	26904501	75	+	1	NM_001106156	1	NM_001106156	Rattus norvegicus polycystin 2 like 2, transient receptor potential cation channel (Pkd2l2)
chr18	26903600	26905599	2000	*	7.46	8.33	4.95	3.38	1.46e-29	6.33e-29	7.46	8.33	4.95	3.38	1.46e-29	6.33e-29	chr18	26904818	26904919	102	+	2	NM_001106156	2	NM_001106156	Rattus norvegicus polycystin 2 like 2, transient receptor potential cation channel (Pkd2l2)
chr6	141966600	141974799	8200	*	9.81	10.68	7.31	3.37	1.01e-155	9.34e-154	9.81	10.68	7.31	3.37	1.01e-155	9.34e-154	chr6	141967582	141967754	173	-	2	NM_001013170	2	NM_001013170	Rattus norvegicus tryptophanyl-tRNA synthetase (Wars)
chr6	141966600	141974799	8200	*	9.81	10.68	7.31	3.37	1.01e-155	9.34e-154	9.81	10.68	7.31	3.37	1.01e-155	9.34e-154	chr6	141972232	141972286	55	-	1	NM_001013170	1	NM_001013170	Rattus norvegicus tryptophanyl-tRNA synthetase (Wars)
chr1	23065800	23068599	2800	*	8.3	9.17	5.81	3.36	9.05e-59	8.95e-58	8.3	9.17	5.81	3.36	9.05e-59	8.95e-58	chr1	23066676	23066763	88	-	3	NM_001277054	3	NM_001277054	Rattus norvegicus mediator complex subunit 23 (Med23)
chr1	23065800	23068599	2800	*	8.3	9.17	5.81	3.36	9.05e-59	8.95e-58	8.3	9.17	5.81	3.36	9.05e-59	8.95e-58	chr1	23066922	23066953	32	-	2	NM_001277054	2	NM_001277054	Rattus norvegicus mediator complex subunit 23 (Med23)
chr1	23065800	23068599	2800	*	8.3	9.17	5.81	3.36	9.05e-59	8.95e-58	8.3	9.17	5.81	3.36	9.05e-59	8.95e-58	chr1	23067246	23067373	128	-	1	NM_001277054	1	NM_001277054	Rattus norvegicus mediator complex subunit 23 (Med23)
chr1	211852000	211860199	8200	*	10.41	11.27	7.97	3.3	2.05e-243	8.41e-241	10.41	11.27	7.97	3.3	2.05e-243	8.41e-241	chr1	211854578	211854673	96	+	1	NM_001106307	1	NM_001106307	Rattus norvegicus family with sequence similarity 175, member B (Fam175b)
chr1	211852000	211860199	8200	*	10.41	11.27	7.97	3.3	2.05e-243	8.41e-241	10.41	11.27	7.97	3.3	2.05e-243	8.41e-241	chr1	211859888	211859978	91	+	2	NM_001106307	2	NM_001106307	Rattus norvegicus family with sequence similarity 175, member B (Fam175b)
chr9	85292800	85296199	3400	*	8.46	9.32	6.03	3.3	1.67e-62	1.84e-61	8.46	9.32	6.03	3.3	1.67e-62	1.84e-61	chr9	85294051	85294247	197	+	1	NM_001031650	1	NM_001031650	Rattus norvegicus mitochondrial ribosomal protein L44 (Mrpl44)
[truncated: 4,775 more rows]
[truncated: 1 more columns]

## Sheet: DB_Introns
df.gr.seqnames	df.gr.start	df.gr.end	df.gr.width	df.gr.strand	df.gr.Conc	df.gr.Conc_UN	df.gr.Conc_NB	df.gr.Fold	df.gr.p.value	df.gr.FDR	Conc	Conc_UN	Conc_NB	Fold	p.value	FDR	gene.obj.introns.seqnames	gene.obj.introns.start	gene.obj.introns.end	gene.obj.introns.width	gene.obj.introns.strand	gene.obj.introns.score	gene.obj.introns.name	score	NCBI Accession	Gene Name
[truncated: 5,669 more rows]
[truncated: 1 more columns]
